# Supplementary material for: Integrative analysis of microbiome and metabolome revealed the effect of microbial inoculant on microbial community diversity and function in rhizospheric soil under tobacco monoculture
Source: Microbiol Spectr. 2024 Jul 11;12(8):e04046-23. doi: 10.1128/spectrum.04046-23 (PMC11302352; doi:10.1128/spectrum.04046-23)
Supplement: Table S1 — Effect of microbial inoculants on growth parameters and resistance of tobacco in harvest period. [file spectrum.04046-23-s0005.xlsx]

## Sheet: Sheet1
Supplementary Table 1. Effect of microbial inoculants on growth parameters and resistance of tobacco in harvest period
		Disease index (%)							Agronomic traits
		Weather fleck		Mosaic disease		Wildfire disease			Plant hight (cm)
Non-CC	Treatment group	31.07±4.12		3.23±0.72		0.00±0.00			140.51±11.96
	Control group	55.80±3.35		4.33±0.64		1.93±0.55			96.96±6.82
CC	Treatment group	25.13 ±3.20		5.77±1.32		0.00±0.00			127.43±8.23
	Control group	73.70±3.94		12.77±1.32		3.37±0.59			111.88±9.43
