# Supplementary material for: Integrative analysis of microbiome and metabolome revealed the effect of microbial inoculant on microbial community diversity and function in rhizospheric soil under tobacco monoculture
Source: Microbiol Spectr. 2024 Jul 11;12(8):e04046-23. doi: 10.1128/spectrum.04046-23 (PMC11302352; doi:10.1128/spectrum.04046-23)
Supplement: Table S2 — Alpha diversity indexes based on bacterial OTU level. [file spectrum.04046-23-s0006.xlsx]

## Sheet: Sheet1
Supplementary Table 2. Alpha diversity indexes based on bacterial OTU level
	CC	Non-CC	Treatment group	Control group
Shannon_mean	4.2605	4.2398	3.6601	6.6102
Shannon_Std-err	0.2942	0.3804	0.1032	0.1745
Simpson_mean	0.8687	0.8595	0.8365	0.9744
Simpson_Std-err	0.0147	0.022	0.01	0.0031
ACE_mean	362.295	408.894	359.531	489.849
ACE_Std-err	19.1184	16.8363	11.0664	10.7281
Chao1_mean	357.359	412.038	360.817	480.224
Chao1_Std-err	17.0523	18.9411	11.3237	25.5653
PD_whole_tree_mean	49.5108	56.3744	49.9459	64.9296
PD_whole_tree_Std-err	2.18	2.6476	1.5341	3.8585
