# Supplementary material for: Integrative analysis of microbiome and metabolome revealed the effect of microbial inoculant on microbial community diversity and function in rhizospheric soil under tobacco monoculture
Source: Microbiol Spectr. 2024 Jul 11;12(8):e04046-23. doi: 10.1128/spectrum.04046-23 (PMC11302352; doi:10.1128/spectrum.04046-23)
Supplement: Table S3 — Soil metabolites detected by positive ion mode. [file spectrum.04046-23-s0007.xlsx]

## Sheet: Sheet1
Supplementary Table 3. Soil metabolites detected by positive ion mode.
ID	name	Total score	Mass Error (ppm)	Formula	mz	Retention time (min)	Levels*	CCN-RS1	CCN-RS2	CCN-RS3	CCN-SS1	CCN-SS2	CCN-SS3	CCY-RS1	CCY-RS2	CCY-RS3	CCY-SS1	CCY-SS2	CCY-SS3	NCN-RS1	NCN-RS2	NCN-RS3	NCN-SS1	NCN-SS2	NCN-SS3	NCY-RS1	NCY-RS2	NCY-RS3	NCY-SS1	NCY-SS2	NCY-SS3	CC-Base1	CC-Base2	CC-Base3	NC-Base1	NC-Base2	NC-Base3
pos_1	Uracil	58.7	5.2362	C4H4N2O2	113.035	1.42535	Level1	9.65001e-05	0.000114428	0.000136294	7.53187e-06	9.16827e-06	7.01301e-06	0.000111853	9.32263e-05	8.94367e-05	4.11521e-07	5.90874e-06	1.58759e-06	0.000121045	7.90511e-05	0.000102854	1.62228e-06	8.94162e-06	3.83663e-06	9.4492e-05	6.59995e-05	7.45493e-05	9.99076e-07	1.72771e-06	0	0	5.31187e-06	0	0	0	0
pos_10	Citric acid	52.4	3.54677	C6H8O7	157.014	9.28173	Level1	2.44791e-05	2.54966e-05	2.67347e-05	7.05624e-05	7.30788e-05	6.37344e-05	2.58661e-05	2.62146e-05	2.77291e-05	7.61203e-05	7.42881e-05	8.07529e-05	2.24493e-05	2.65763e-05	2.88914e-05	7.14892e-05	6.19934e-05	6.89096e-05	2.81809e-05	2.73977e-05	3.17705e-05	7.66568e-05	8.49198e-05	9.23808e-05	0.00010304	9.01691e-05	0.000100714	0.000118199	0.000134954	0.000137402
pos_100	Cys Phe Ala	47.5	5.20448	C15H21N3O4S	340.134	6.60595	Level2	0	0	0	0	0	0	2.01265e-07	0	7.35031e-07	0	0	5.74478e-07	4.36256e-07	0	0	0	0	0	1.02622e-06	2.00811e-07	0	0	0	1.31984e-05	0	2.26789e-05	3.72818e-05	5.87376e-05	0	2.0527e-05
pos_1003	1,5-Decanolide	43.8	-21.7368	C10H18O2	363.243	7.07647	Level4	5.69448e-06	1.44759e-05	1.40864e-05	2.74576e-06	2.94132e-06	4.02009e-06	8.42715e-05	6.70621e-06	1.00996e-05	1.63349e-06	0	0	1.15211e-05	4.88935e-06	7.69111e-06	5.19666e-07	1.14544e-06	3.95265e-07	1.41334e-05	1.76208e-05	9.92492e-06	9.8363e-06	4.46338e-07	0	9.01051e-07	0	7.94541e-07	0	0	0
pos_1004	erythro-4-hydroxy-L-glutamic acid	43.8	97.8028	C5H9NO5	164.071	2.93837	Level4	3.92711e-06	5.98003e-06	3.66393e-06	0	0	0	2.54227e-06	3.92026e-06	4.39898e-06	0	0	0	5.147e-06	1.68606e-06	3.57704e-06	0	0	0	0	1.52418e-06	1.56518e-06	0	0	0	0	0	0	0	0	0
pos_1005	dUMP	43.8	-10.7329	C9H13N2O8P	617.083	2.64593	Level4	2.7811e-05	2.32472e-05	2.60417e-05	0	0	3.75899e-07	1.96998e-05	1.49224e-05	1.31989e-05	0	6.14199e-06	0	9.89542e-06	1.24659e-05	1.23593e-05	0	0	0	1.80081e-05	1.80519e-05	1.78558e-05	0	0	0	0	0	0	0	0	0
pos_1006	Glyoxylic acid	43.8	-44.7032	C2H2O3	186.957	0.0267833	Level4	0.000970492	0.00100246	0.00100049	0.00325173	0.00328274	0.00283567	0.00104241	0.00084548	0.000823384	0.00288798	0.00301063	0.00307722	0.000751445	0.000758011	0.00080563	0.00244252	0.0021901	0.00237707	0.000874743	0.000777272	0.000774926	0.00234826	0.00287837	0.00235448	0.00339043	0.00312453	0.00331396	0.00398469	0.00465044	0.00415973
pos_1008	5'-Methylthioadenosine	43.7	-93.2672	C11H15N5O3S	339.096	4.17973	Level4	6.13587e-05	7.3214e-05	7.96031e-05	2.24866e-06	0	1.80177e-06	6.19586e-05	5.51137e-05	7.43408e-05	0	1.09778e-05	1.01354e-05	4.26718e-05	3.6992e-05	4.12027e-05	0	0	2.95971e-06	9.46988e-05	9.37736e-05	7.03061e-05	1.02214e-06	2.12558e-06	0	0	0	0	0	0	0
pos_1009	3-Hexaprenyl-4-hydroxy-5-methoxybenzoic acid	43.7	25.6709	C38H56O4	599.422	4.52225	Level4	5.97494e-07	3.07574e-06	5.46609e-07	7.29226e-07	5.13785e-08	7.62169e-08	4.12654e-08	2.41993e-07	9.79102e-05	6.93771e-07	0	1.3337e-08	2.03403e-07	0	9.94372e-09	0	0	0	1.38038e-07	0	2.83146e-06	0	0	0	0	0	0	0	0	0
pos_101	1-Methyl-6-(1,2,3,4-tetrahydro-6-methoxy-2-naphthyl)-2(1H)-pyridone	47.5	6.74591	C17H19NO2	270.151	8.79622	Level2	2.3852e-05	4.30283e-05	4.64506e-05	9.35067e-06	6.01653e-06	8.60616e-06	0.00026541	1.03511e-05	4.48981e-05	5.4165e-06	1.11376e-05	7.77333e-06	4.93865e-05	3.3322e-05	3.7974e-05	4.03328e-06	1.45335e-05	1.01536e-05	7.06318e-05	7.15711e-05	6.32325e-05	1.28406e-05	9.92442e-06	1.24734e-05	8.3333e-06	4.3652e-06	1.34266e-05	1.34484e-05	6.0368e-06	1.20048e-05
pos_1010	N-acetyl-D-glucosamine 6-phosphate	43.7	-4.70086	C8H16NO9P	603.117	4.97203	Level4	1.79518e-05	1.47823e-05	2.04093e-05	1.78195e-05	1.2416e-05	9.71577e-06	3.36007e-05	4.24598e-05	4.03356e-05	1.19514e-05	2.02085e-05	1.97034e-05	1.90862e-05	2.50425e-05	2.96319e-05	1.39395e-06	8.03303e-06	3.01043e-05	3.89195e-05	3.43799e-05	3.54574e-05	4.63669e-06	1.66885e-05	1.05976e-05	0	1.32249e-06	0	0	0	0
pos_1011	Tetracosanoyl-CoA	43.7	-15.5063	C45H82N7O17P3S	1156.42	5.74217	Level4	0.000119606	7.06064e-05	9.58829e-05	0	0	0	0.000108609	0.000120477	0.000130692	0	3.36453e-06	8.37363e-06	6.42357e-05	8.0811e-05	5.59827e-05	1.61482e-06	0	0	0.000144415	0.000137024	0.000102966	0	0	0	0	0	0	0	0	0
pos_1013	PI(18:0/0:0)	43.7	-9.94915	C27H53O12P	565.308	11.3154	Level4	3.82962e-05	2.47517e-05	3.47061e-05	0.000103128	0.000127486	7.04354e-05	2.37163e-05	2.4911e-05	2.0974e-05	8.94505e-05	0.000128084	0.000107161	9.16311e-06	1.56548e-05	6.85484e-06	6.48876e-05	5.60602e-05	8.05986e-05	2.54226e-05	2.15763e-05	2.27531e-05	9.78065e-05	0.000111292	9.0348e-05	0.000118118	0.00011043	0.00013848	0.000123095	0.000115714	0.000159725
pos_1014	IPC 18:0;3/22:0;2	43.7	29.0489	C46H92NO14P	878.638	12.6426	Level4	0.000135562	0.000157414	0.000153826	5.33235e-05	0.000107075	1.43936e-05	0.00016271	0.000212132	0.000168645	8.20172e-05	7.06695e-05	3.64261e-05	0.00017657	0.000247736	0.000149604	0.000105733	7.80296e-05	7.55744e-05	0.000312258	0.000298078	0.000250201	5.49624e-05	2.32118e-05	1.0035e-05	1.4773e-05	2.83531e-05	9.20862e-06	1.94296e-05	1.53185e-05	0
pos_1015	PC(16:0/22:5(7Z,10Z,13Z,16Z,19Z))	43.7	-40.7281	C46H82NO8P	825.579	12.8636	Level4	0.000322297	0.000359153	0.000402469	0.00105771	0.000732352	0.000483103	0.000317375	0.000488156	0.000468592	0.0010745	0.000902648	0.000716797	0.000365706	0.000417951	0.000470257	0.00108968	0.000786113	0.000650907	0.000355821	0.000363627	0.000369402	0.00099713	0.000842814	0.000637774	0.00083776	0.000701008	0.000727776	0.000843777	0.000949241	0.000851682
pos_1016	ubiquinone-6	43.7	-9.42376	C39H58O4	590.427	8.95353	Level4	0.00118482	0.00129777	0.00186443	0.00380397	0.00482276	0.00789955	0.00219374	0.00249919	0.00184275	0.0057369	0.00526881	0.00240499	0.00163461	0.00134204	0.00133578	0.00573121	0.0113469	0.00646389	0.0014096	0.00165556	0.00163196	0.00546256	0.00475309	0.00765283	0.000638903	0.000522687	0.000422211	0.000443703	0.000567881	0.000339754
pos_1018	2-C-methyl-D-erythritol-4-phosphate	43.7	9.04646	C5H11O7P-2	446.086	5.16438	Level4	0	1.22004e-06	1.80142e-06	0	0	0	2.83591e-06	0	0	0	0	0	0	0	0	0	0	0	1.31383e-06	6.9698e-06	4.36349e-06	0	0	0	0	0	0	0	0	0
pos_102	(3beta,15alpha,22S,24E)-3,15,22-Trihydroxylanosta-7,9(11),24-trien-26-oic acid	47.5	-0.552022	C30H46O5	487.342	5.85658	Level2	0.000134007	0.00017484	0.000174718	4.48215e-05	3.8185e-05	5.82877e-05	0.000120342	0.000111823	8.47836e-05	2.82881e-05	2.96696e-05	1.58477e-05	9.28839e-05	7.38443e-05	0.000101935	2.87381e-05	5.42189e-05	5.27753e-05	5.94618e-05	6.73784e-05	7.89597e-05	3.71341e-05	2.35948e-05	4.52948e-05	0	4.88416e-06	0	0	0	0
pos_1020	Hotrienol	43.6	4.98444	C10H16O	135.118	11.5793	Level4	2.71608e-05	2.87945e-05	2.52155e-05	6.8065e-05	7.1383e-05	5.69302e-05	2.89339e-05	2.37801e-05	2.36167e-05	6.65183e-05	6.24484e-05	6.40415e-05	2.30765e-05	2.55156e-05	2.5227e-05	7.92369e-05	5.5211e-05	5.64084e-05	2.63432e-05	3.0885e-05	2.74833e-05	7.4414e-05	6.82182e-05	6.75438e-05	7.76507e-05	8.0198e-05	7.21393e-05	8.6631e-05	0.00010095	9.17904e-05
pos_1021	4-Methyl-5-(2-phosphoethyl)-thiazole	43.6	37.7899	C6H10NO4PS	188.001	10.837	Level4	0.000193077	0.000160675	0.000129316	0.000329395	0.0002658	0.000199384	5.75166e-05	4.42691e-05	4.23486e-05	0.000114594	9.98881e-05	8.96861e-05	2.60187e-05	2.58461e-05	2.76888e-05	8.82766e-05	6.8919e-05	7.20299e-05	2.28965e-05	2.22222e-05	2.40567e-05	6.76589e-05	5.94173e-05	8.25979e-05	6.37783e-05	6.38854e-05	5.82165e-05	7.05049e-05	7.9045e-05	6.82571e-05
pos_1023	IPC 18:0;3/24:0;1	43.5	-16.2743	C48H96NO13P	925.646	11.0373	Level4	0.00014271	0.000171198	0.000230508	0.00035637	0.000393286	0.00050392	0.000159703	0.000189302	0.000180232	0.000511515	0.000488528	0.000206083	0.000135509	0.000116777	0.000109367	0.000293763	0.000551618	0.000334108	0.000111056	0.000129379	0.000132086	0.000321175	0.000214106	0.000337937	5.05838e-05	3.02496e-05	3.584e-05	5.23405e-05	3.32475e-05	2.6409e-05
pos_1024	Indoleacetaldehyde	43.5	-3.25736	C10H9NO	357.099	4.42213	Level4	0.000217137	0.000241353	0.000337162	0.000110097	5.67915e-05	8.58213e-05	0.000420925	0.000397813	0.000416737	5.84094e-05	0.000258811	0.000293805	0.000306339	0.000267265	0.000298884	7.83393e-05	0.000155645	0.000303619	0.00072877	0.000798926	0.000530399	0.000119322	0.000144595	0.000161516	2.16163e-07	5.8338e-05	1.57343e-06	1.38134e-07	5.48249e-07	2.35226e-09
pos_1028	tetrahydrothiophene	43.4	-29.1333	C4H8S	130.066	1.10432	Level4	0.0128545	0.0142193	0.0128293	0.00337127	0.00232324	0.00198531	0.0137988	0.0166317	0.0130247	0.00403264	0.00292513	0.00230642	0.0152408	0.010721	0.0113201	0.00455886	0.00479981	0.00365552	0.0090343	0.0083053	0.0084686	0.00256889	0.00214821	0.00161422	0.00221094	0.00170999	0.00144504	0.00137868	0.00145067	0.00133608
pos_103	alpha-Corocalene	47.5	5.46116	C15H20	201.165	5.72785	Level2	0.000824337	0.000907571	0.000843531	3.40394e-05	2.18488e-05	4.48581e-05	0.00219927	0.000483321	0.000785247	1.70085e-05	3.91984e-05	1.43246e-05	0.00122149	0.000761739	0.00115995	2.07227e-05	0.000195941	7.1717e-05	0.00208073	0.00128225	0.00119124	3.1952e-05	2.23358e-05	6.00386e-05	6.26049e-07	3.5282e-06	0	0	0	0
pos_1031	crotonobetainyl-CoA	43.4	0.479425	C28H48N8O17P3S+	932.171	2.38137	Level4	1.55756e-05	1.03614e-05	1.28648e-05	0	0	0	1.17679e-05	1.26787e-05	1.20542e-05	0	0	0	6.43365e-06	7.42216e-06	6.84464e-06	0	0	0	1.28756e-05	1.01465e-05	1.61398e-05	0	0	0	0	0	0	0	0	0
pos_1034	Decanal	43.3	5.75535	C10H20O	330.338	7.89737	Level4	4.62807e-06	5.68317e-06	4.83957e-06	2.27743e-05	2.51086e-05	2.06223e-05	4.86262e-06	4.66362e-06	4.29972e-06	2.03043e-05	2.13574e-05	2.15644e-05	3.54913e-06	3.8419e-06	3.67643e-06	1.83761e-05	1.32054e-05	1.82726e-05	4.41385e-06	3.41682e-06	4.89727e-06	2.06728e-05	1.99316e-05	1.74265e-05	2.38965e-05	2.65063e-05	2.31291e-05	3.16595e-05	2.84791e-05	3.21601e-05
pos_1035	Benzo[a]pyrene-7,8-diol	43.3	11.9871	C20H14O2	595.195	0.633817	Level4	1.00661e-05	8.02497e-06	7.36912e-06	0	0	0	1.69399e-05	1.97282e-05	9.6219e-06	0	0	0	2.22759e-05	1.56584e-05	2.83839e-05	0	0	0	1.23558e-05	8.79641e-06	6.27043e-06	0	1.8811e-09	0	0	1.2986e-09	0	0	0	0
pos_1037	tryptophol	43.2	-19.9715	C10H11NO	361.125	7.27668	Level4	4.42234e-06	7.41196e-06	1.62202e-05	0	0	6.40094e-06	7.04354e-06	3.26638e-06	6.35829e-06	0	1.56026e-06	9.34161e-07	1.06367e-05	8.17064e-06	4.25037e-06	0	3.98711e-06	6.62608e-06	8.73529e-06	7.28826e-06	8.0135e-06	7.35156e-06	1.06846e-06	3.61945e-06	0	0	0	0	0	0
pos_1038	N6-(1,2-Dicarboxyethyl)-AMP	43.2	11.135	C14H18N5O11P	464.086	5.40677	Level4	2.51789e-05	4.60458e-05	3.17248e-05	0	0	1.32495e-06	6.96084e-05	2.96586e-05	5.95567e-05	1.03279e-05	4.08539e-06	0	2.36111e-05	4.49963e-05	3.58275e-05	7.5088e-07	8.24635e-07	0	3.87548e-05	4.05283e-05	8.70871e-05	0	0	0	0	4.38078e-07	1.04805e-06	1.13342e-06	0	1.41211e-06
pos_104	N-Acetylvanilalanine	47.5	3.68372	C12H15NO5	254.103	3.93018	Level2	0.000138029	0.000164307	0.000255179	1.15387e-09	8.49125e-07	2.80111e-08	4.89431e-05	1.9429e-05	7.2989e-05	0	0	2.93373e-07	4.56839e-05	4.70403e-05	5.89947e-05	9.5399e-12	6.31188e-08	4.14948e-10	5.53516e-05	0.000106317	0.000191777	5.44636e-08	1.2907e-07	4.25879e-09	5.35577e-07	1.47045e-07	7.6509e-08	0	1.1833e-06	3.25768e-09
pos_1041	PC(16:1(9Z)/20:2(11Z,14Z))	43.2	-25.5547	C11H15N2O8P	376.082	2.36063	Level4	0.00014263	0.000129641	9.34853e-05	0	7.97509e-06	1.20317e-06	0.000134967	0.000234797	0.000135873	1.66349e-06	5.311e-06	2.67741e-06	0.000108048	7.26974e-05	7.79433e-05	0	0	1.55004e-06	0.000161004	9.95549e-05	8.3341e-05	9.78579e-07	7.45339e-06	7.84714e-06	0	1.17028e-05	8.14314e-07	0	0	0
pos_1042	Diethyl butanedioate	43.2	-30.3703	C8H14O4	175.091	1.91087	Level4	2.32897e-05	3.11167e-05	3.04845e-05	5.43896e-06	5.73192e-06	9.61904e-06	2.8951e-05	3.70335e-05	7.82805e-05	1.83576e-06	2.62349e-06	1.27205e-06	2.32402e-05	2.09356e-05	2.30109e-05	8.74583e-07	2.27567e-06	6.71269e-06	2.27683e-05	2.39732e-05	2.69745e-05	6.24985e-06	9.89255e-06	4.85657e-06	0	0	0	0	0	0
pos_1043	CDP	43.2	-16.9747	C9H15N3O11P2	404.019	1.7893	Level4	2.16495e-05	3.0556e-05	2.61096e-05	0	0	0	2.78385e-05	2.08524e-05	1.94877e-05	0	0	0	2.03517e-05	1.69373e-05	1.53473e-05	0	0	0	1.30193e-05	1.21313e-05	1.33812e-05	0	0	0	0	0	0	0	0	0
pos_1044	(2E)-Hexadecenoyl-CoA	43.1	7.76907	C37H60N7O17P3S-4	964.292	0.704617	Level4	1.57489e-05	1.79741e-05	1.3421e-05	0	0	0	2.91683e-05	1.64791e-05	1.6331e-05	5.5288e-06	4.18544e-05	4.36137e-06	9.17078e-06	9.56068e-06	1.13849e-05	0	0	0	2.2968e-05	2.07065e-05	1.36765e-05	0	0	0	0	5.64561e-06	0	0	0	0
pos_1045	2-octaprenyl-6-hydroxyphenol	43.1	-80.9126	C46H70O2	655.492	12.4352	Level4	0.0018172	0.00178225	0.00170225	0.00165848	0.00100483	0.00139991	0.00123051	0.00124942	0.00117481	0.00134818	0.00390262	0.00190197	0.00181536	0.00145804	0.00165743	0.00134402	0.00154061	0.00108789	0.00181446	0.00146732	0.00167082	0.00134183	0.00113872	0.00125454	0.00114376	0.00100921	0.00097293	0.0011464	0.00122628	0.000951575
pos_105	(Z)-6-Tetradecene-1,3-diyne-5,8-diol	47.4	3.19273	C14H20O2	221.154	8.44652	Level2	3.59746e-05	3.42773e-05	2.69091e-05	2.5373e-05	2.68037e-05	2.46664e-05	2.23018e-05	1.72613e-05	2.03752e-05	2.97014e-05	2.8199e-05	2.81519e-05	4.19769e-05	2.79971e-05	2.80494e-05	2.72968e-05	2.379e-05	2.59104e-05	2.02057e-05	2.25207e-05	2.8646e-05	2.70573e-05	3.21285e-05	3.42652e-05	3.63525e-05	3.54955e-05	3.21176e-05	4.27922e-05	4.36406e-05	4.64357e-05
pos_1051	PC(18:2(9Z,12Z)/P-16:0)	43	37.336	C42H80NO7P	724.592	11.3869	Level4	0.000210746	0.000291316	0.000277457	0.000697636	0.000554229	0.000487635	0.000239311	0.000392158	0.000297118	0.000524138	0.000774098	0.000473149	0.000126716	0.000119764	0.000170974	0.000328004	0.00045064	0.0006235	0.000136676	0.000108098	0.000161785	0.000487658	0.000551886	0.000529656	0.000448759	0.000381613	0.000341661	0.000255967	0.000239465	0.000219825
pos_1052	dIMP	43	-89.6944	C10H13N4O7P	374.056	5.01495	Level4	3.86701e-06	7.15528e-06	9.54707e-06	0	0	0	7.42166e-06	9.08123e-07	9.84015e-07	0	0	0	9.0752e-07	3.33727e-06	2.85844e-06	0	0	0	5.57745e-06	5.16328e-06	7.50791e-06	0	0	0	0	0	0	0	0	0
pos_1053	N-hydroxy-N-isopropyloxamate	43	-35.0041	C5H9NO4	189.082	2.48147	Level4	0.000405597	0.00044265	0.000488703	0.000794281	0.000835934	0.000788582	0.000439555	0.000368758	0.000391122	0.000837178	0.000810782	0.00094064	0.000367123	0.000358784	0.000399977	0.000732354	0.000646539	0.000779258	0.000394981	0.000387978	0.000391076	0.000729138	0.000837091	0.00095568	0.00099615	0.000896113	0.00101666	0.00112678	0.00128645	0.00131331
pos_1056	methyl-1,4-benzoquinone	42.9	-97.4839	C7H6O2	164.071	1.49685	Level4	0.00190067	0.0023121	0.00284685	0.000405671	0.000258857	0.000643244	0.00143372	0.00143591	0.00135163	7.03261e-05	0.000128902	9.74613e-05	0.00197808	0.00175041	0.00200642	0.000279132	0.000387138	0.000566848	0.00120742	0.00135322	0.00166354	0.000158101	0.000137485	0.00015526	6.11629e-06	1.44275e-05	8.18705e-06	4.75504e-06	9.32445e-06	1.00679e-05
pos_1058	cephalexin	42.9	39.4704	C16H17N3O4S	365.142	5.6213	Level4	5.32278e-05	6.15709e-05	6.66172e-05	2.42095e-05	1.97539e-05	2.18606e-05	5.51893e-05	3.78806e-05	4.2131e-05	2.85463e-05	3.04112e-05	3.14902e-05	3.12646e-05	3.00608e-05	3.30285e-05	3.32768e-05	2.60461e-05	3.25709e-05	4.07635e-05	3.91612e-05	4.43836e-05	2.96196e-05	3.38958e-05	3.34005e-05	3.90582e-05	3.20615e-05	3.28881e-05	4.29516e-05	4.02548e-05	3.71368e-05
pos_1059	Adenine	42.9	41.4335	C5H5N5	288.154	5.02208	Level4	4.53459e-05	5.68941e-05	5.27701e-05	1.91593e-06	1.5047e-06	4.1563e-06	3.80526e-05	3.40761e-05	3.06381e-05	2.11474e-06	5.52799e-07	8.21569e-07	5.30139e-05	3.74821e-05	3.27364e-05	1.3573e-06	7.58667e-07	3.23192e-06	2.28609e-05	2.61542e-05	2.97447e-05	7.55214e-07	5.64346e-07	1.00088e-06	0	0	0	0	0	1.07705e-06
pos_106	Sorbitan palmitate	47.4	2.0007	C22H42O6	403.306	10.837	Level2	9.58184e-05	8.79994e-05	8.999e-05	0.000237555	0.000260612	0.000186934	7.95118e-05	9.90924e-05	9.81855e-05	0.000275121	0.000300034	0.000226265	6.92411e-05	9.92734e-05	8.3464e-05	0.000215235	0.000255965	0.000277093	0.000114888	0.000100918	0.000100209	0.000236849	0.000301225	0.000253092	0.000282072	0.000314776	0.000332833	0.000304261	0.000288874	0.000416357
pos_1061	Quercetin 3-O-glucoside	42.9	-44.7026	C21H20O12	465.082	4.43643	Level4	1.9265e-08	1.27183e-06	2.78548e-06	4.78438e-05	0.000116923	9.69922e-05	7.68674e-06	2.52857e-07	6.63673e-07	0.000370883	0.000386675	0.000184958	2.5045e-08	3.28215e-08	1.1621e-09	9.97259e-06	6.42167e-06	6.07006e-06	9.54182e-06	1.19691e-05	1.38662e-05	3.85417e-05	2.8374e-05	6.89045e-05	1.82379e-06	2.06346e-05	4.2863e-06	0	0	0
pos_1063	PS(18:0/0:0)	42.8	5.04589	C24H48NO9P	543.343	6.50583	Level4	4.6989e-05	6.78719e-05	7.01216e-05	0	0	7.34805e-07	3.52102e-05	4.00523e-05	3.40897e-05	0	0	0	9.63439e-05	3.60027e-05	5.17975e-05	0	1.39613e-06	1.4524e-06	1.83046e-05	2.30995e-05	2.15801e-05	0	0	0	0	0	0	0	0	0
pos_107	Piperalol	47.3	4.42171	C15H24O3	253.181	5.44252	Level2	0.000287954	0.000646603	0.000469835	7.37768e-05	5.63241e-05	6.19269e-05	0.00808042	0.000479352	0.00361773	8.84268e-05	0.000101073	9.80835e-05	0.000350769	0.000269948	0.000273281	5.98371e-05	8.19169e-05	8.92223e-05	0.00637901	0.0012565	0.00185482	7.58336e-05	0.000126753	7.99968e-05	6.29381e-05	6.53051e-05	5.82773e-05	6.62137e-05	0.000110102	6.8669e-05
pos_1071	Kaempferol 3-O-glucuronide	42.7	7.12878	C21H18O12	427.069	4.52225	Level4	1.88614e-05	2.66385e-05	3.07898e-05	0	0	0	1.99953e-05	2.26022e-05	2.83987e-05	0	0	0	1.88883e-05	1.831e-05	1.50145e-05	0	0	0	2.23982e-05	2.46996e-05	2.13909e-05	0	0	0	0	0	0	0	0	0
pos_1073	PC(18:0/20:3(5Z,8Z,11Z))	42.7	2.99497	C46H86NO8P	834.601	10.0876	Level4	0.000508917	0.000648652	0.000701202	0.00179609	0.000698114	0.000620424	0.000814652	0.000634526	0.000670349	0.00183939	0.00418346	0.0120897	0.00514789	0.00583163	0.00394219	0.00719172	0.00633215	0.010122	0.00477935	0.00528524	0.0036745	0.00648411	0.00725473	0.0142685	0.0238343	0.0209579	0.0144183	0.0136759	0.014219	0.0151676
pos_1076	beta-ketophosphonate	42.6	0.64169	C15H20N6O9P-	424.089	9.63138	Level2	4.95265e-05	5.45154e-05	4.43606e-05	3.97619e-05	3.62935e-05	4.90853e-05	2.6336e-05	1.06269e-05	2.47322e-05	1.85622e-05	1.45239e-05	1.83338e-05	3.2736e-05	2.87182e-05	2.06499e-05	5.44561e-05	7.19159e-05	2.99145e-05	1.18011e-05	1.10468e-05	1.84101e-05	2.37965e-05	2.47769e-05	3.49903e-05	1.26307e-05	1.93345e-05	1.81054e-05	2.11049e-05	1.81816e-05	2.62243e-05
pos_108	3-ketosphingosine	56.9	0.50138	C18H35NO2	320.256	8.46798	Level2	7.02046e-05	6.44242e-05	2.66931e-05	3.3794e-05	1.92948e-05	2.46453e-05	7.27316e-05	2.92288e-05	2.78964e-05	1.0163e-05	1.835e-05	2.40311e-05	5.23172e-05	3.6464e-05	3.28614e-05	3.68399e-05	2.92384e-05	1.84315e-05	3.81514e-05	6.23712e-05	4.46312e-05	1.44347e-05	1.21966e-05	5.43715e-05	1.07344e-05	3.48377e-05	2.59734e-05	4.44435e-05	1.42765e-05	1.72461e-05
pos_1082	2-Undecanone	42.5	7.85298	C11H22O	341.353	11.5722	Level4	0.000105512	0.00011163	9.75504e-05	0.000319455	0.000346719	0.000263406	0.000115166	0.000102061	0.000104002	0.000324265	0.000314597	0.000326664	9.59758e-05	0.000107155	0.000107739	0.000357796	0.000284931	0.000289267	0.000113466	0.000121013	0.000114428	0.000348444	0.000318015	0.00036472	0.000407777	0.000398055	0.000382504	0.000485145	0.000532995	0.000495632
pos_1083	Deoxythymidine diphosphate-l-rhamnose	42.5	-19.4013	C16H26N2O15P2	531.067	0.768967	Level4	2.27259e-05	1.62009e-05	1.19129e-05	0	0	0	4.53709e-05	3.21417e-05	2.47924e-05	0	0	0	1.10681e-05	1.83722e-05	1.40727e-05	0	0	0	4.06789e-05	1.33817e-05	1.11704e-05	0	0	0	0	0	0	0	0	0
pos_1085	GDP-4-dehydro-6-deoxy-L-mannose	42.5	10.0635	C16H23N5O15P2	587.072	2.55298	Level4	4.55865e-05	3.53058e-05	4.56439e-05	2.65129e-05	1.6877e-05	3.06624e-05	3.16254e-05	2.26422e-05	2.6082e-05	2.17196e-05	3.79741e-05	2.38572e-05	1.58042e-05	2.15035e-05	1.82796e-05	3.84299e-06	4.69315e-06	6.08854e-06	1.48085e-05	1.67947e-05	1.55974e-05	0	0	1.04289e-06	0	4.02611e-06	0	0	0	0
pos_1087	S-Acetyldihydrolipoamide	42.5	-2.83442	C10H19NO2S2	267.119	8.14692	Level4	5.42389e-06	2.82067e-06	4.33233e-06	1.67243e-06	1.70275e-06	4.403e-06	8.88108e-07	1.62518e-06	2.50086e-06	6.50634e-07	7.8612e-07	5.74602e-07	5.40126e-06	6.6678e-06	2.33756e-06	1.98061e-06	6.22199e-06	6.29224e-06	6.38733e-07	1.94994e-06	5.47125e-07	8.72816e-07	9.46038e-07	1.5201e-07	4.70847e-07	7.54053e-07	1.11797e-06	1.08597e-06	1.53165e-06	9.79737e-07
pos_1089	lauric acid	42.5	3.52285	C12H24O2	418.39	7.52627	Level4	6.10662e-05	5.57193e-05	4.78819e-05	0.000214327	0.000169377	0.000141667	5.67868e-05	5.82137e-05	6.29742e-05	0.000136592	0.000141893	0.000104274	6.49913e-05	4.62242e-05	8.45145e-05	0.000279556	0.000183073	0.000235972	5.88697e-05	4.59385e-05	5.23857e-05	0.000182609	0.00012851	0.000271699	0.000134881	0.000214361	0.00011574	0.000252635	0.000214255	0.000201662
pos_109	Tumonoic Acid E	47.2	4.47551	C18H31NO4	326.234	5.53548	Level2	0.000158102	0.000307722	0.000209942	6.04101e-06	3.66412e-06	5.7879e-06	0.000391926	5.38784e-05	0.000102131	3.68019e-06	3.76998e-06	4.14432e-06	0.00013439	8.04564e-05	0.000103165	1.01151e-05	2.93277e-06	4.99646e-06	0.000134215	0.000282575	0.000342603	5.91664e-07	0	5.7996e-06	1.57831e-06	7.31531e-06	2.5062e-06	5.67079e-06	9.75654e-06	4.12938e-06
pos_1090	4,6-Dideoxy-4-oxo-dTDP-D-glucose	42.5	-4.00796	C16H24N2O15P2	569.052	0.640967	Level4	5.30035e-06	3.94255e-06	7.17856e-06	0	0	0	1.94336e-05	9.96647e-06	9.2857e-06	2.77116e-07	3.84273e-07	7.43219e-07	2.27381e-06	2.84949e-06	2.71105e-06	0	0	0	1.7936e-05	1.42273e-05	8.88365e-06	0	0	0	0	0	0	0	0	0
pos_1091	2-Methyl-5-propylpyrazine	42.4	5.73219	C8H12N2	295.166	0.5766	Level4	3.93826e-05	3.59598e-05	4.75239e-05	9.05493e-06	3.85191e-06	2.33953e-05	4.44488e-05	4.047e-05	3.85692e-05	1.44449e-05	1.20381e-05	9.62718e-06	3.53293e-05	4.23967e-05	4.89183e-05	3.37722e-06	7.21255e-06	6.7326e-06	3.59969e-05	3.2354e-05	3.29885e-05	2.52816e-06	1.75875e-06	2.70319e-06	1.59915e-05	1.06261e-05	8.83278e-06	0	0	0
pos_1093	S-(1,2-Dichlorovinyl)glutathione	42.4	-5.95298	C12H17Cl2N3O6S	384.016	2.05317	Level4	4.14837e-05	4.46556e-05	4.0549e-05	0	0	0	7.34603e-05	6.11023e-05	4.66191e-05	0	1.4859e-06	0	3.01756e-05	4.02324e-05	3.31685e-05	0	0	0	8.10362e-05	6.6623e-05	5.71005e-05	0	0	0	0	0	0	0	0	0
pos_1094	DIMBOA-Glc	42.4	34.6317	C15H18NO10-	411.069	5.22158	Level4	1.23756e-05	2.62036e-05	1.09554e-05	0	4.98828e-07	3.37604e-06	1.86892e-05	2.59144e-05	4.14707e-05	1.45719e-05	8.40257e-06	2.2837e-06	3.17752e-05	1.89502e-05	1.91727e-05	0	0	1.65273e-06	1.02434e-05	6.66356e-06	1.46645e-05	7.00223e-07	0	7.61604e-07	0	0	0	0	0	0
pos_1095	zymosteryl palmitoleate	42.4	30.5516	C43H72O2	585.558	10.3736	Level4	4.64469e-08	7.75803e-08	3.49013e-07	4.115e-05	3.53413e-05	3.05067e-05	5.51225e-07	1.24363e-07	1.7619e-07	5.28096e-06	5.35687e-06	4.02186e-06	2.77937e-08	2.69801e-07	8.80874e-08	5.34997e-05	2.57871e-05	4.11382e-05	0	5.91594e-08	3.97181e-07	2.22909e-05	4.63305e-06	2.10484e-05	1.30983e-05	1.37504e-05	8.26043e-06	2.11107e-05	1.92601e-05	2.49494e-05
pos_1096	PC(18:3(9Z,12Z,15Z)/22:0)	42.4	-1.98149	C48H90NO8P	862.628	11.0802	Level4	8.40503e-05	9.02786e-05	7.78126e-05	0.000159624	0.000153873	5.29638e-05	4.45498e-05	0.000158536	3.87994e-05	6.07991e-05	0.000105109	7.69018e-05	0.000112937	0.000109193	0.000230934	0.000118071	0.000170139	0.000353344	8.36765e-05	4.14962e-05	5.05843e-05	7.89295e-05	9.11666e-05	0.000120578	5.72026e-05	4.70258e-05	3.19903e-05	2.30015e-05	4.63175e-05	2.01477e-05
pos_11	25-Hydroxycholesterol	52.3	3.5912	C27H46O2	441.314	10.3379	Level1	0.000241492	0.000208929	0.000172471	0.000172822	0.000142487	0.000197313	0.000138581	0.000114454	0.000178596	0.000150295	0.000175571	0.000164617	0.000407979	0.000168193	0.000242376	0.000184978	0.000258472	0.000277672	0.000149759	0.000124086	0.000132896	0.000182068	0.000201016	0.000220329	0.000172035	0.000152027	0.000146058	0.000186143	0.000202121	0.000172632
pos_110	6-Methylquinoline	47.1	5.66097	C10H9N	144.082	1.36815	Level2	0.0173865	0.0203755	0.0198324	0.00505079	0.00291148	0.00442342	0.020476	0.0230564	0.0170433	0.00305584	0.00232744	0.00130933	0.0190283	0.0149773	0.0180154	0.00412952	0.00387467	0.00460459	0.0130618	0.0118519	0.0131104	0.0021784	0.00138439	0.00160706	0.000844461	0.00151824	0.000645747	0.000673149	0.000746308	0.000639704
pos_1100	isobutyl acetate	42.4	2.89333	C6H12O2	158.118	0.869083	Level4	0.000617651	0.000567527	0.000482257	0.000100584	6.38816e-05	7.31125e-05	0.000740533	0.000348672	0.000791446	7.16844e-05	7.12257e-05	7.2618e-05	0.000229652	0.000366987	0.000388102	0.000128071	0.000226567	0.000136922	0.000647435	0.000559037	0.000751089	5.73369e-05	5.9838e-05	5.96278e-05	0.00010484	7.69081e-05	7.45705e-05	7.16514e-05	7.57286e-05	7.35462e-05
pos_1101	PC(o-18:0/22:6(4Z,7Z,10Z,13Z,16Z,19Z))	42.3	10.5667	C48H86NO7P	842.612	5.57127	Level4	0.000785208	0.000393006	0.000319765	4.90735e-07	2.80416e-07	0	0.000168891	0.000172504	0.000257606	0	0	0	0	4.14862e-07	0	0	0	0	5.19465e-05	0	0.000351502	0	0	0	0	0	7.02322e-09	0	0	8.85039e-15
pos_1102	PS(12:0/16:1(9Z))	42.3	35.0042	C34H64NO10P	677.45	6.54873	Level4	1.07262e-05	4.6e-06	4.35254e-06	0	0	0	5.60211e-05	1.56353e-06	3.46099e-06	0	0	2.88552e-06	1.93168e-05	6.623e-07	3.23327e-06	0	0	0	1.62685e-05	1.70709e-05	8.15582e-06	0	0	0	0	0	0	0	0	0
pos_1107	trans-2-Hexenoyl-CoA	42.3	15.6118	C27H44N7O17P3S	905.22	2.65308	Level4	5.68254e-05	3.11897e-05	2.86289e-05	0	0	0	2.00423e-05	1.4299e-05	1.28222e-05	0	2.24015e-06	0	2.70521e-05	2.16048e-05	1.81942e-05	0	0	0	3.64865e-05	2.63303e-05	3.28307e-05	0	0	0	0	0	0	0	0	0
pos_1108	Adenosine diphosphate ribose	42.2	3.25708	C15H23N5O14P2	577.107	0.697467	Level4	5.97647e-05	6.6622e-05	7.61759e-05	9.60969e-05	7.84222e-05	9.4581e-05	7.57854e-05	4.07618e-05	5.25573e-05	0.00023406	0.000329967	0.000177684	4.07297e-05	5.27398e-05	5.22488e-05	1.27955e-05	3.09284e-05	2.21121e-05	6.41968e-05	6.27758e-05	5.62124e-05	7.94104e-05	2.97139e-05	3.9588e-05	3.5937e-05	0.00024934	3.09686e-05	0	0	0
pos_111	DIHYDROROBUSTIC ACID	47.1	-5.26364	C22H22O6	400.22	12.8993	Level2	0.000184989	0.000141264	0.000138083	0.000558978	0.000412785	0.000336199	0.00010796	0.000107927	8.87185e-05	0.000302718	0.000280522	0.000246604	5.44076e-05	5.45391e-05	6.24243e-05	0.000197435	0.000155326	0.000145839	6.13076e-05	5.91491e-05	5.31371e-05	0.000198107	0.000181428	0.000178673	0.000214974	0.000177821	0.000169688	0.000229225	0.000246481	0.000242966
pos_1110	5-Aminoimidazole ribonucleotide	42.2	-4.22931	C8H14N3O7P	318.045	8.66822	Level4	5.94876e-05	5.46233e-05	5.38056e-05	0.000162695	0.000158918	0.000111429	3.17504e-05	2.56484e-05	2.29154e-05	8.61169e-05	8.253e-05	7.42954e-05	1.14067e-05	1.32846e-05	1.35075e-05	5.33058e-05	3.96479e-05	4.77676e-05	1.21995e-05	8.97605e-06	1.01095e-05	3.99726e-05	4.43394e-05	4.78229e-05	5.97193e-05	5.15477e-05	5.14209e-05	6.74414e-05	6.74726e-05	7.20214e-05
pos_1111	2-Dehydro-D-gluconate	42.2	-97.2606	C6H9O7-	404.066	4.80043	Level4	1.10067e-06	2.73667e-06	2.57105e-06	1.67765e-06	3.63643e-06	6.93571e-06	5.54457e-06	4.09783e-07	0	2.46788e-05	1.20407e-05	1.19035e-06	0	4.03544e-07	2.61762e-07	0	3.55961e-06	4.64721e-06	2.87385e-06	3.75103e-06	4.91848e-06	0	0	0	0	0	0	0	0	0
pos_1113	IDP	42.1	-1.35481	C10H14N4O11P2	874.06	2.39567	Level4	0	0	0	2.12847e-06	8.88939e-06	8.3455e-06	0	0	0	6.14281e-06	4.80811e-06	9.24012e-06	0	0	0	3.92635e-06	5.54583e-06	7.48859e-06	0	0	0	2.24808e-06	3.3566e-06	7.62173e-07	9.20353e-06	9.41965e-06	1.04753e-05	0	0	7.38552e-07
pos_1115	(S)-3-Hydroxytetradecanoyl-CoA	42.1	2.71513	C35H62N7O18P3S	1035.35	5.49973	Level4	0.000140348	8.77162e-05	9.79264e-05	8.36906e-06	0	0	0.000149068	0.000159167	0.000173392	0	1.04622e-05	6.9943e-06	7.03856e-05	9.13072e-05	5.59215e-05	0	0	0	0.000176389	0.00017338	0.000134189	0	1.46027e-06	0	0	0	0	0	0	0
pos_1116	PS(18:1(11Z)/16:0)	42.1	-20.4656	C40H76NO10P	744.502	7.17657	Level4	5.64153e-06	5.68254e-06	9.11408e-06	0	0	6.39382e-06	5.65953e-06	2.40973e-06	3.68156e-06	0	0	4.66442e-06	2.08206e-06	1.25433e-06	2.38256e-06	0	0	4.43419e-06	9.24392e-06	1.01434e-05	7.64499e-06	0	5.22038e-06	0	0	0	0	0	0	0
pos_1117	3-(indol-3-yl)pyruvic acid	42.1	38.0825	C11H9NO3	204.073	4.47935	Level4	9.33786e-06	9.03716e-06	6.03078e-06	3.62276e-06	7.39856e-06	6.33384e-06	9.60541e-06	8.70761e-06	1.02082e-05	8.28443e-06	9.85631e-06	7.67976e-06	4.346e-06	6.03173e-06	5.35646e-06	5.99956e-06	8.26172e-06	3.87279e-06	2.0171e-05	1.42833e-05	1.27988e-05	5.14937e-06	6.44878e-06	6.77645e-06	1.26507e-05	9.94281e-06	1.0384e-05	1.40215e-05	1.3624e-05	1.4276e-05
pos_1118	CDPglucose	42.1	-23.4941	C15H23N3O16P2-2	546.039	2.39567	Level4	0	0	0	3.56656e-06	1.67251e-05	1.59205e-05	0	0	0	7.38537e-06	7.78948e-06	1.31647e-05	0	0	0	1.08788e-05	1.71701e-05	2.05366e-05	0	0	0	3.11389e-06	1.04419e-05	8.63831e-06	2.34617e-05	2.29718e-05	2.17431e-05	6.93903e-06	6.90493e-07	3.70295e-06
pos_112	nandrolone	47.1	44.8707	C18H26O2	275.213	4.92197	Level2	0.00240964	0.00241486	0.00241968	0.000412094	0.00021288	0.000398428	0.0047314	0.00223317	0.00777377	0.000141038	0.00027679	0.000231032	0.00383377	0.00223701	0.00197073	0.00019353	0.000695766	0.000479554	0.00197738	0.00487703	0.00176078	0.000189927	0.00030313	0.000383065	2.27435e-05	0.000199617	1.61434e-05	1.03185e-05	9.73608e-05	1.07586e-05
pos_1120	dCTP	42	-18.8259	C9H16N3O13P3	951.995	2.39567	Level4	0	0	0	6.66232e-06	1.48079e-05	9.53315e-06	0	0	0	1.0097e-05	7.70244e-06	1.10989e-05	0	0	0	8.87387e-06	9.01994e-06	8.988e-06	0	0	0	5.78579e-06	8.2933e-06	5.16202e-06	1.92908e-05	9.8957e-06	1.95491e-05	9.82516e-06	1.15214e-05	1.0202e-05
pos_1122	PC(18:3(6Z,9Z,12Z)/18:3(6Z,9Z,12Z))	42	22.4645	C44H76NO8P	777.548	10.8585	Level4	0.000559072	0.000828516	0.000733407	0.00204152	0.000902497	0.000761168	0.000340698	0.00088572	0.000955345	0.0022064	0.000969482	0.000950465	0.000286098	0.000556191	0.000647417	0.00218633	0.000714047	0.000801726	0.000351506	0.000902392	0.000969412	0.00253121	0.00107024	0.00107273	0.00113304	0.000888807	0.000826336	0.000654248	0.000629394	0.00061464
pos_1124	tridecaprenyl diphosphate	42	-1.27592	C65H108O7P2	1045.75	13.6988	Level4	1.82121e-05	1.77155e-05	1.51145e-05	3.08699e-05	2.95585e-05	8.85933e-06	2.29085e-05	3.00099e-05	1.97109e-05	1.07657e-05	8.25533e-06	1.59325e-05	4.2959e-06	2.20191e-06	7.30491e-06	8.85927e-06	5.26816e-06	5.16414e-06	3.36689e-05	1.86007e-05	1.56787e-05	1.21015e-05	1.79982e-05	3.19853e-05	4.31302e-05	6.76874e-05	9.46463e-05	0.00014089	0.00013391	0.000132072
pos_1125	PC(16:1(9Z)/20:3(5Z,8Z,11Z))	42	54.3358	C44H80NO8P	804.594	10.1949	Level4	0.000319116	0.000233874	0.000240401	0.000680065	0.0017483	0.00201274	0.000672092	0.000486223	0.000379866	0.000866866	0.00166686	0.000876878	0.000316336	0.000268961	0.000235804	0.00143611	0.00147052	0.000949039	0.000297867	0.000772089	0.000259471	0.000936158	0.00196465	0.0011164	0.000801519	0.000590122	0.000895098	0.000717745	0.000784927	0.000797494
pos_1127	Thiamine monophosphate	41.9	-16.9243	C12H17N4O4PS	383.028	0.768967	Level4	7.10986e-05	6.54359e-05	5.38312e-05	0	0	0	6.43242e-05	5.7053e-05	6.53547e-05	0	0	0	4.44341e-05	5.57366e-05	5.44295e-05	0	0	0	8.0911e-05	3.50362e-05	3.99144e-05	0	0	0	0	0	0	0	0	0
pos_113	PC(O-16:2(9E,10E)/0:0)[U]	47	18.2717	C24H48NO6P	478.338	6.17765	Level2	0.00096445	0.00095464	0.00066503	5.15172e-05	4.32873e-05	7.54291e-05	0.000456768	0.000799047	0.000823494	1.72533e-05	4.65843e-05	1.04851e-05	0.000809805	0.000590383	0.0007952	1.28851e-05	4.70343e-05	8.0162e-05	0.000293772	0.000304786	0.000669099	7.40657e-05	1.66767e-05	3.48844e-05	0	0	0	0	0	0
pos_1130	UDP-N-acetylmuramoyl-L-alanyl-D-glutamyl-meso-2,6-diaminoheptanedioate	41.9	-43.3304	C35H51N7O26P2-4	1089.22	2.31773	Level4	2.68114e-05	3.03708e-05	2.49365e-05	0	0	0	2.19215e-05	1.99058e-05	2.61684e-05	0	0	0	3.28161e-05	2.06655e-05	2.04786e-05	0	0	0	1.87466e-05	8.95078e-06	2.86301e-05	0	0	0	0	0	0	0	0	0
pos_1131	4-(Cytidine 5'-diphospho)-2-C-methyl-D-erythritol	41.9	-0.295536	C14H25N3O14P2	486.067	0.640967	Level4	0	3.84808e-07	1.58144e-06	1.55241e-05	9.51694e-06	8.1917e-06	3.57926e-06	5.82839e-07	7.22539e-07	4.36777e-05	4.30288e-05	2.88011e-05	0	3.87277e-07	0	0	0	6.74535e-07	5.08381e-07	0	2.35875e-07	8.70852e-06	4.0251e-06	4.27319e-06	0	1.45261e-05	8.76105e-07	0	0	0
pos_1132	trans,cis-Lauro-2,6-dienoyl-CoA	41.9	35.6148	C33H54N7O17P3S	968.274	0.633817	Level4	9.90361e-06	1.09508e-05	1.23465e-05	0	0	0	1.39644e-05	8.24462e-06	1.08517e-05	0	0	0	5.52683e-06	4.56887e-06	5.14281e-06	0	0	0	5.59956e-06	6.78823e-06	1.35844e-05	0	0	0	0	0	0	0	0	0
pos_1133	Trimethylamine N-Oxide	41.9	48.9328	C3H9NO	98.0613	0.598067	Level4	5.2706e-06	4.85334e-06	6.87612e-06	0	0	5.78263e-07	6.69673e-06	5.84538e-06	6.31955e-06	9.25035e-07	1.38384e-06	6.98238e-07	4.77428e-06	6.33701e-06	6.68676e-06	0	0	0	5.42928e-06	4.13892e-06	4.74935e-06	0	0	0	0	4.75502e-07	0	0	0	0
pos_1135	PC(18:3(6Z,9Z,12Z)/20:0)	41.8	-34.1729	C46H86NO8P	776.568	13.106	Level4	0.00145689	0.00149111	0.00143572	0.00371007	0.00390927	0.00303654	0.00130335	0.00141135	0.00130229	0.00322419	0.00345532	0.0051767	0.000986425	0.00122472	0.00126301	0.00295308	0.00279438	0.00356863	0.00181327	0.00189638	0.00160583	0.00367275	0.00427788	0.00389469	0.00431996	0.00411647	0.00322895	0.0032494	0.00372483	0.003034
pos_1136	ergosteryl palmitoleate	41.8	47.6214	C44H72O2	615.58	10.1877	Level4	5.28404e-05	7.36002e-05	6.79138e-05	0.00132504	0.00100006	0.00105719	0.000332864	0.000293922	0.000294601	0.00102083	0.000981995	0.000994169	0.000340765	0.000442899	0.000428522	0.00137245	0.00116485	0.00116605	0.000326779	0.000336321	0.000386825	0.00116139	0.000938624	0.00129013	0.0011531	0.00120806	0.00112186	0.00157604	0.00174026	0.00146927
pos_1138	Hypoxanthine	41.8	-1.70874	C5H4N4O	290.11	3.50187	Level4	8.40288e-05	0.000105985	0.000121441	1.71096e-05	1.65227e-05	1.44105e-05	0.000105011	7.95829e-05	8.12424e-05	1.92667e-05	2.54929e-05	1.53934e-05	8.64333e-05	7.16095e-05	7.50312e-05	7.6644e-06	8.19571e-06	1.13748e-05	7.75458e-05	7.81613e-05	8.82045e-05	1.47391e-05	6.75571e-06	1.78289e-05	7.69834e-06	9.5728e-06	3.77909e-06	0	7.78643e-07	0
pos_1139	(6R)-6-(l-erythro-1,2-dihydroxypropyl)-5,6,7,8-tetrahydro-4a-hydroxypterin	41.8	52.5913	C9H14N4O3	191.105	0.662417	Level4	6.28235e-05	7.06474e-05	7.52833e-05	0	0	0	5.42397e-05	4.94285e-05	5.93778e-05	4.14154e-07	0	0	7.45136e-05	5.96405e-05	6.4098e-05	0	0	5.73498e-07	4.32601e-05	4.55253e-05	4.77295e-05	2.38949e-09	9.58357e-10	0	0	2.65539e-07	4.94815e-07	0	0	0
pos_114	Pseudooxynicotine	46.9	5.46555	C10H14N2O	179.119	0.826167	Level2	0.00474969	0.00487443	0.00758342	0.00659061	0.00643859	0.0058877	0.00406082	0.00262695	0.00308125	0.00377201	0.00478031	0.00287996	0.00314182	0.00536085	0.00492769	0.00665192	0.00662596	0.007444	0.00435179	0.00490127	0.0057909	0.00410865	0.00339199	0.00389712	4.31047e-05	0.000680675	1.99427e-05	2.60261e-05	8.57716e-05	1.36671e-05
pos_1140	cis-4-Carboxymethylenebut-2-en-4-olide	41.7	98.3328	C6H4O4	281.057	11.8289	Level4	2.71069e-05	2.50922e-05	2.71429e-05	8.78493e-05	9.90761e-05	9.61081e-05	2.85592e-05	2.01139e-05	2.1046e-05	8.9448e-05	7.96313e-05	9.88274e-05	1.88841e-05	2.02821e-05	2.41452e-05	7.99834e-05	6.39119e-05	7.86266e-05	2.33888e-05	2.68892e-05	2.37e-05	8.24874e-05	9.2081e-05	9.35423e-05	0.000109351	9.97538e-05	0.000106446	0.000117923	0.00014375	0.000139563
pos_1143	2-phenylethanol	41.6	42.999	C8H10O	267.146	2.86687	Level4	0.000185493	0.000225683	0.000216828	5.21799e-06	4.12019e-06	1.44006e-05	0.000160649	0.000143977	0.000475825	1.51476e-05	1.21925e-05	2.63963e-05	0.000180789	0.000125533	0.000146862	1.45566e-06	3.87713e-06	9.38189e-06	0.000143297	0.000133593	0.000155644	1.25975e-05	9.6071e-06	7.66193e-06	0	1.2709e-06	0	1.25229e-06	3.82674e-06	0
pos_1148	3-hydroxyicosanoyl-CoA	41.6	8.45896	C41H74N7O18P3S	1077.41	5.53548	Level4	0.00011259	4.60489e-05	5.36998e-05	0	0	0	9.76906e-05	0.000119314	0.000107111	0	0	0	4.38517e-05	7.16211e-05	3.52232e-05	0	0	0	0.000122645	0.000143643	9.64875e-05	0	0	0	0	0	0	0	0	0
pos_115	PC(P-15:0/0:0)	46.8	1.83702	C23H48NO6P	466.33	9.21022	Level2	0.00780556	0.00862482	0.00893766	0.00841837	0.00436851	0.0148765	0.00453619	0.00473636	0.00796735	0.00183624	0.00151425	0.00335287	0.013012	0.0194784	0.0124363	0.0187451	0.0336136	0.029052	0.00386895	0.00412413	0.00454359	0.00810519	0.00246705	0.00795882	0.000446464	0.00139002	0.000253268	0.000230882	0.000226308	0.000196143
pos_1150	Ethylcinnamate	41.6	-33.9768	C11H11O2-	158.067	4.3728	Level4	5.56219e-06	3.96985e-06	3.60042e-06	0	0	2.54318e-08	3.01589e-06	2.90168e-06	6.99914e-06	7.1831e-08	3.7935e-08	0	2.0578e-06	1.90741e-06	1.87129e-06	3.37845e-08	4.16933e-08	9.56958e-08	1.11185e-05	1.23286e-05	6.95959e-06	3.66785e-08	6.92333e-10	0	4.89072e-08	0	1.26676e-08	2.37317e-10	0	0
pos_1152	CDP-Choline	41.5	27.6154	C14H27N4O11P2+	507.162	1.99667	Level4	0.000654504	0.000576561	0.000618575	0	0	0	0.000450062	0.000542341	0.00051313	0	0	0	0.000497545	0.000415876	0.000496295	0	0	0	0.000489031	0.000418467	0.000413277	0	0	0	0	0	0	0	0	0
pos_1157	3-Hydroxy-5-oxohexanoyl-CoA	41.5	9.69589	C27H44N7O19P3S	913.205	2.65308	Level4	0.000379506	0.000285622	0.000327262	0	0	0	0.000180492	0.000114685	0.000121182	0	1.43496e-05	0	0.000231425	0.000191316	0.00015704	0	0	0	0.000311528	0.000261891	0.000270623	0	0	0	0	0	0	0	0	0
pos_1158	4-Phospho-D-erythronate	41.4	2.87508	C4H9O8P	254.967	0.811883	Level4	3.41702e-06	2.80504e-06	2.67529e-06	1.35653e-05	9.47054e-06	3.19332e-06	2.56685e-06	1.62616e-06	1.65312e-06	9.39251e-06	1.37777e-05	7.58827e-06	5.18176e-07	1.41693e-06	1.21256e-06	2.21647e-05	1.84716e-05	2.01533e-05	4.46302e-06	4.08164e-06	2.62939e-06	7.12471e-06	7.50186e-06	5.36829e-06	3.04393e-05	2.43079e-05	2.26249e-05	3.94791e-05	4.54884e-05	4.3863e-05
pos_116	5-(2-methoxyethyl)isolongifol-5-ene	46.7	4.68611	C18H30O	280.263	9.33893	Level2	0.00712801	0.010116	0.00478124	0.0166346	0.0247495	0.0241346	0.00807317	0.00754258	0.00656696	0.0150522	0.0161324	0.0192441	0.0104643	0.00882915	0.00886911	0.0288342	0.019553	0.0249764	0.010405	0.00657939	0.00901771	0.0156713	0.010917	0.0170918	0.0102065	0.0332598	0.0103047	0.0333329	0.0345571	0.0177335
pos_1160	5'-iodo-5'-deoxyuridine	41.4	-28.1225	C9H11IN2O5	395.995	3.62343	Level4	8.89715e-06	8.65074e-06	7.46281e-06	0	0	0	7.93542e-06	3.98455e-06	5.09573e-06	0	0	0	2.98246e-06	2.27122e-06	2.18664e-06	0	0	0	3.44486e-06	2.04181e-06	1.64133e-06	0	0	0	0	0	0	0	0	0
pos_1161	PE(14:0/14:0)	41.4	4.53791	C33H66NO8P	677.489	10.2736	Level4	0.000714796	0.000736566	0.000826801	0.00199304	0.00189037	0.00187884	0.000837584	0.000723924	0.000739065	0.00171672	0.00176552	0.00152503	0.000603779	0.00078252	0.000749936	0.00217759	0.00136701	0.00117785	0.000681431	0.00103603	0.000810284	0.00278853	0.00209477	0.00162086	0.00162036	0.0012327	0.00154556	0.00157786	0.00186262	0.00138998
pos_1163	ergosteryl oleate	41.3	1.39379	C46H76O2	643.582	5.92808	Level4	3.11535e-06	5.43188e-06	4.72113e-06	7.8811e-05	7.29819e-05	5.78203e-05	4.64067e-06	3.03231e-06	2.89057e-06	5.50739e-05	4.22508e-05	3.82379e-05	4.94077e-06	4.02569e-06	7.0435e-06	0.000109923	9.01525e-05	9.61157e-05	6.29344e-07	8.45205e-07	2.19611e-06	8.46297e-05	6.98453e-05	9.43775e-05	6.94636e-05	6.20785e-05	5.70808e-05	0.000121377	7.16827e-05	0.000132091
pos_1169	PS(16:0/16:0)	41.2	-15.2703	C38H74NO10P	700.48	6.50583	Level4	2.13478e-05	1.65693e-05	9.28775e-06	9.37539e-06	0	6.99068e-06	5.82041e-06	1.57891e-05	5.33752e-06	0	0	8.36444e-07	5.63228e-05	3.86293e-05	3.35141e-05	0	1.06138e-05	2.04146e-05	6.60363e-06	6.00791e-06	1.25926e-05	0	0	1.23941e-06	0	1.72889e-05	0	0	0	0
pos_117	13(S)-HOTrE	46.6	3.17291	C18H30O3	277.217	7.92597	Level2	0.00147953	0.00193075	0.00171124	0.000266656	0.000158126	0.000186748	0.00143986	0.0014598	0.00123897	0.000155952	0.000191994	0.000144912	0.00093126	0.000688359	0.000825349	0.000167771	0.000187581	0.000192312	0.000767634	0.000821292	0.000905882	0.000142257	0.000108943	0.000191371	5.40896e-05	0.000138412	5.89064e-05	5.63563e-05	6.54562e-05	6.78792e-05
pos_1170	Acetamidopropanal	41.2	-51.1945	C5H9NO2	248.149	10.6947	Level4	1.79046e-05	1.31785e-05	1.23634e-05	3.83225e-05	3.19092e-05	2.71221e-05	7.35994e-06	4.84371e-06	5.15249e-06	1.43561e-05	1.35076e-05	8.07521e-06	4.00632e-06	3.74636e-06	4.45714e-06	1.14395e-05	1.14739e-05	1.14776e-05	3.80055e-06	2.34125e-06	1.79957e-06	6.45208e-06	5.08084e-06	1.37445e-05	9.80494e-07	9.97177e-06	5.35082e-06	5.07487e-06	2.33558e-06	7.6932e-06
pos_1171	3-methyl-2-butanone	41.2	14.6416	C5H10O	128.108	9.34608	Level4	6.19352e-06	1.38357e-05	3.50213e-06	1.63757e-05	3.42523e-05	3.29809e-05	1.01789e-05	9.22029e-06	8.58888e-06	1.66276e-05	1.86495e-05	2.54602e-05	1.38206e-05	1.10599e-05	1.12466e-05	3.54713e-05	2.35255e-05	3.89978e-05	1.45495e-05	8.0442e-06	1.15276e-05	2.44315e-05	1.53051e-05	1.70241e-05	1.38221e-05	5.51354e-05	1.08017e-05	4.56337e-05	5.30666e-05	2.24673e-05
pos_1174	5'-[(3-aminopropyl)methylamino]-5'-deoxyadenosine	41.2	-94.43	C14H25N7O3+2	357.204	0.697467	Level4	0.000180833	0.000220852	0.000272045	4.96469e-06	3.84963e-06	6.32858e-06	0.000315847	0.000144116	0.000140881	4.81182e-06	6.19436e-06	1.99128e-06	0.000121478	0.000134465	0.000184471	1.62343e-06	7.09206e-06	7.75094e-06	0.000235321	0.000243695	0.000296961	5.63627e-07	0	5.88352e-06	0	1.9132e-06	0	0	0	0
pos_1177	PC(o-16:0/20:4(8Z,11Z,14Z,17Z))	41.1	-48.8784	C44H82NO7P	750.542	12.4352	Level4	0.0009395	0.000845122	0.00110729	0.00192936	0.00175843	0.00229025	0.000563664	0.000553589	0.000673897	0.00176827	0.00285811	0.00391795	0.000873104	0.000909604	0.00112887	0.00302006	0.0048189	0.00419983	0.000807763	0.000822663	0.000763308	0.00253414	0.00332187	0.00351489	0.00182903	0.00162009	0.00159679	0.00145032	0.00185444	0.00174534
pos_1178	3-hydroxydocosanoyl-CoA	41.1	33.5509	C43H78N7O18P3S	1128.46	11.5793	Level4	2.9232e-05	3.23824e-05	1.7443e-05	5.237e-05	7.11853e-05	2.97227e-05	1.39112e-05	8.98918e-06	6.89362e-06	1.38327e-05	1.23105e-05	1.61296e-05	1.22441e-06	6.37965e-06	4.75198e-06	2.39688e-05	1.19069e-05	1.5241e-05	4.0867e-06	1.15495e-05	1.80248e-06	2.43969e-05	1.09438e-05	1.76754e-05	1.48461e-05	2.00446e-05	1.14226e-05	1.9644e-05	1.85524e-05	2.65699e-05
pos_118	Normorphine 3-glucuronide	46.6	-4.66188	C22H25NO9	448.158	4.46505	Level2	2.06963e-05	3.04856e-05	2.25928e-05	1.20936e-06	0	1.61874e-06	2.60173e-05	1.40117e-05	2.31581e-05	0	0	5.07632e-06	1.91488e-05	1.58494e-05	2.21873e-05	0	2.97044e-06	8.5288e-06	3.47738e-05	2.53085e-05	6.07988e-05	1.22699e-06	4.29903e-06	8.85992e-07	0	0	0	0	0	0
pos_1183	Heptadecanoic acid	41	4.67744	C17H34O2	288.291	6.2849	Level4	0.000100121	9.36667e-05	0.000110679	0.000311022	0.000596787	0.000232513	9.66306e-05	9.61837e-05	0.000108051	0.000311956	0.000278603	0.000306571	8.24509e-05	8.95976e-05	0.000103089	0.000338209	0.000252433	0.000312347	8.1036e-05	8.86623e-05	8.50027e-05	0.000251773	0.000348709	0.000395131	0.000428555	0.000367335	0.000370377	0.000479233	0.000575557	0.000600607
pos_1184	Ubiquinol-6	41	25.9945	C39H60O4	610.498	12.0505	Level4	6.82439e-06	1.38294e-06	0	0	0	0	0	0	1.01037e-06	0	0	0	5.40235e-06	8.24964e-07	7.82978e-07	0	0	0	0	1.18871e-06	2.93284e-06	0	0	0	0	0	0	0	0	0
pos_1187	trans-hexacos-2-enoyl-CoA	41	-53.1452	C47H84N7O17P3S	1108.41	5.90662	Level4	0.000145676	9.44462e-05	0.000138993	1.65083e-06	0	0	0.000121645	0.000139774	0.000131001	0	0	1.37156e-06	5.71245e-05	9.14327e-05	4.47778e-05	0	0	0	0.000214215	0.000241116	0.000154929	0	1.21157e-06	0	0	0	0	0	0	0
pos_1188	3a,7a-Dihydroxy-5b-24-oxocholestanoyl-CoA	41	35.8261	C48H78N7O20P3S	1162.45	5.73502	Level4	0.000321174	0.000140516	0.000134597	0	0	0	0.000246716	0.000366458	0.00028474	0	2.77975e-06	5.02602e-06	0.000157777	0.00023361	0.000145664	0	0	0	0.000217887	0.000264939	0.000243896	0	0	0	0	0	0	0	0	0
pos_1189	Dihydrouracil	41	-12.9575	C4H6N2O2	246.117	4.64382	Level4	4.73577e-06	5.85168e-06	8.2677e-06	6.17554e-07	0	9.31711e-07	1.20232e-05	5.15537e-06	4.16036e-05	0	1.67587e-06	0	7.07088e-06	3.30983e-06	2.70556e-06	0	1.5194e-06	6.85982e-07	9.52452e-06	1.00295e-05	7.24138e-06	0	2.92095e-07	0	0	0	0	0	0	0
pos_119	(+/-)-gamma-Lycorane	46.6	85.9983	C16H19NO2	258.171	3.0664	Level2	0.000280536	0.000302856	0.000309066	2.70101e-05	1.33969e-05	1.94341e-05	0.000192407	0.000200125	0.000187666	1.36283e-05	1.53041e-05	7.3149e-06	0.000174699	0.000121387	0.000147025	9.83348e-06	5.79398e-06	1.04004e-05	0.0001235	0.000104073	0.000113185	4.86741e-06	4.23818e-06	3.59684e-06	0	4.06446e-06	0	0	0	0
pos_1193	PG(16:1(9Z)/16:0)	40.9	-9.64595	C38H73O10P	685.473	10.5875	Level4	0.000495679	0.000617956	0.000604459	0.000786435	0.000640024	0.000746028	0.000432745	0.000427488	0.000434702	0.000825372	0.00110184	0.00107094	0.000628584	0.000577396	0.000632244	0.00113696	0.001158	0.00123592	0.000444735	0.000414499	0.000446465	0.000724504	0.000669925	0.00074981	0.00065393	0.000655084	0.000584872	0.000643353	0.000660996	0.000595962
pos_1196	Uridine 5'-diphosphate	40.8	6.32045	C9H14N2O12P2	446.039	0.633817	Level4	6.85135e-06	7.61273e-06	1.09262e-05	0	0	7.40653e-07	1.65094e-05	9.47414e-06	1.28631e-05	5.48662e-07	8.27418e-08	2.66583e-07	2.42372e-06	3.64706e-06	3.72981e-06	5.84315e-07	0	0	6.03782e-06	3.39622e-07	1.32658e-06	3.21802e-07	0	0	1.45515e-06	3.80631e-07	1.41135e-06	0	0	0
pos_1197	9,12-Hexadecadienylcarnitine	40.8	10.9656	C23H41NO4	378.305	5.19298	Level4	0.00044386	0.000215615	0.00025024	8.144e-05	7.51219e-05	5.67513e-05	0.000172163	0.00016682	0.000132116	6.7503e-05	6.97691e-05	6.20294e-05	0.000277903	0.000141958	0.000172278	8.09284e-05	6.54167e-05	6.7802e-05	0.000128494	0.000104768	0.000144048	7.26262e-05	7.44027e-05	6.60054e-05	8.10461e-05	6.5325e-05	7.41782e-05	0.000102398	8.9559e-05	0.000115465
pos_12	Ethyl 3,4-dihydroxybenzoate	52.1	4.03552	C9H10O4	147.045	4.25123	Level1	0.000273528	0.000173068	0.000242477	2.84673e-05	1.97191e-05	8.962e-06	0.000133788	0.000163426	0.000259037	6.71694e-06	0.000115345	7.68175e-05	0.000199318	0.000226138	0.000133584	9.36337e-06	2.87837e-06	4.29696e-05	0.000359393	0.000352104	0.000183998	1.04256e-05	1.06505e-05	1.44711e-06	1.4642e-07	2.5404e-05	7.96018e-09	5.94275e-08	0	0
pos_120	Val Met Phe Gly	46.5	14.3366	C21H32N4O5S	453.223	3.05923	Level2	0.000196194	0.000220812	0.000216297	0	0	0	0.000225535	0.00023416	0.000208991	0	5.80022e-07	1.75605e-06	0.000206149	0.000156973	0.000197529	0	4.36651e-07	1.36157e-05	0.000209185	0.000172909	0.000201585	0	0	1.23989e-06	0	0	0	0	0	0
pos_1200	L-seryl-AMP	40.8	-39.1028	C13H19N6O9P	457.067	0.640967	Level4	2.06081e-06	3.1391e-06	7.74885e-06	9.81523e-06	6.61372e-06	8.73207e-06	4.80422e-06	2.54944e-06	2.8513e-06	1.83986e-05	1.84584e-05	2.00164e-05	1.59311e-06	3.97265e-06	4.18335e-06	0	1.93832e-06	0	1.20692e-06	1.31134e-06	5.79701e-07	1.76672e-06	1.13467e-06	2.49553e-06	9.95633e-06	1.62076e-05	1.47465e-05	0	0	0
pos_1202	24,25-dihydrolanosterol	40.7	-6.72609	C30H52O	874.832	11.8575	Level4	0.000105568	8.49842e-05	7.96755e-05	0.000561169	0.00056639	0.000500989	0.00011658	7.11792e-05	9.00278e-05	0.00053208	0.000570661	0.000677006	7.34788e-05	7.42121e-05	0.000106051	0.000586919	0.000526664	0.000539155	0.000140852	0.000135237	0.000124805	0.000742079	0.00075843	0.000802553	0.00116665	0.00105162	0.00109871	0.00151547	0.0018772	0.00165469
pos_1203	D-Galactosamine 6-phosphate	40.7	-5.56196	C6H14NO8P	301.078	9.53842	Level4	3.99172e-06	4.0539e-06	3.32942e-06	1.90827e-06	0	0	5.34654e-06	5.10827e-06	4.92205e-06	1.36197e-06	6.08636e-06	1.17347e-06	5.37339e-06	5.68761e-06	5.11011e-06	3.93951e-06	3.76252e-06	3.33418e-06	5.41554e-06	4.25494e-06	4.6499e-06	0	3.87038e-06	3.01976e-06	0	4.79571e-06	0	7.3967e-06	0	0
pos_1205	dihydro-UDP-N-acetylmuramate	40.7	-3.73301	C20H30N3O19P2-3	696.126	1.8465	Level4	2.97463e-05	2.85038e-05	1.8493e-05	0	0	0	2.38608e-05	1.98652e-05	1.78466e-05	0	0	0	2.35207e-05	1.58501e-05	1.90468e-05	0	0	0	1.46929e-05	1.37326e-05	1.99759e-05	0	0	0	0	0	0	0	0	0
pos_1206	Arbutin 6-phosphate	40.7	-16.209	C12H17O10P	370.084	0.697467	Level4	9.58412e-05	0.000108391	0.000119863	0.000169546	0.00012404	0.000148794	0.000112431	7.02557e-05	9.64385e-05	0.000523299	0.000695998	0.000478929	7.03879e-05	8.84369e-05	8.50993e-05	2.94841e-05	3.80349e-05	2.71498e-05	0.000112775	0.000122018	0.000123022	0.000102567	6.72756e-05	5.27588e-05	0.000247696	0.00046757	0.000202429	1.15011e-05	1.98092e-05	1.05617e-05
pos_1207	Succinyllipoic acid	40.6	-2.93234	C44H82NO8P	806.57	10.1877	Level4	0.00337579	0.00372102	0.00388023	0.00978876	0.0179027	0.0740947	0.0807687	0.0986201	0.0888814	0.153719	0.0922359	0.134421	0.064294	0.0817471	0.117924	0.140485	0.0580287	0.0777751	0.109455	0.130379	0.110806	0.17721	0.212397	0.185011	0.238701	0.198982	0.261876	0.169028	0.10137	0.0817191
pos_1208	D-mannosamine	40.6	85.4419	C6H14NO5+	219.066	3.98738	Level4	2.72437e-05	1.46445e-05	1.20241e-05	1.83986e-05	1.38458e-05	1.52353e-05	1.29374e-05	1.25246e-05	1.84347e-05	2.23353e-05	1.66276e-05	1.83105e-05	1.12694e-05	9.31012e-06	1.51154e-05	1.89411e-05	1.39801e-05	1.6161e-05	1.99604e-05	1.64439e-05	2.02373e-05	1.50994e-05	2.13226e-05	1.86503e-05	2.63774e-05	2.52536e-05	2.51167e-05	3.10468e-05	3.08627e-05	3.23298e-05
pos_1209	TDP-rhamnose	40.5	66.6119	C17H28N2O14P2	547.145	2.65308	Level4	0.00175093	0.00122499	0.00134658	2.10946e-05	7.28578e-06	1.85299e-05	0.00073408	0.00060087	0.000603287	1.32976e-05	7.5283e-05	4.99211e-06	0.00125846	0.00090533	0.000809441	1.46581e-06	0	1.49428e-05	0.00159033	0.00122103	0.00140759	9.17774e-07	0	5.52233e-06	0	2.16624e-05	0	0	0	0
pos_121	2-trans-6-cis-Dodecadienal	46.5	7.95347	C12H20O	181.16	10.1877	Level2	6.61816e-06	5.17163e-06	5.44525e-06	9.51798e-06	6.15137e-06	1.30559e-05	3.16305e-06	3.07379e-06	4.11722e-06	2.26764e-06	1.61528e-06	0	8.744e-06	7.62852e-06	5.7987e-06	1.1491e-05	2.37937e-05	1.19501e-05	2.75327e-06	4.86099e-06	7.12458e-06	3.48766e-06	7.35421e-07	7.43747e-06	6.80901e-08	0	1.1533e-06	0	0	0
pos_1210	Linoleoyl-CoA	40.5	7.75168	C39H62N7O19P3S	1040.31	2.29628	Level4	1.34887e-05	1.31012e-05	9.82455e-06	0	0	0	1.28172e-05	1.65618e-05	2.05764e-05	0	0	0	7.3923e-06	5.77219e-06	9.20752e-06	0	0	0	8.54771e-06	4.61261e-06	1.0108e-05	0	0	0	0	0	0	0	0	0
pos_1213	cerotic acid	40.4	17.4471	C26H52O2	815.797	13.4413	Level4	7.82946e-06	1.11347e-05	1.14614e-05	2.34807e-05	4.7355e-05	3.52989e-05	8.08821e-06	3.96296e-06	4.51293e-06	3.11228e-05	2.73979e-05	2.49646e-05	5.61078e-06	6.99445e-06	8.98905e-06	3.52891e-05	5.06272e-05	5.16736e-05	7.86023e-06	1.09282e-05	6.22155e-06	4.87589e-05	7.02464e-05	6.51913e-05	6.5392e-05	5.64509e-05	9.10186e-05	0.000110401	0.000179559	0.000141825
pos_1217	phenylhydantoin	40.4	-22.4223	C9H8N2O2	370.143	4.45075	Level4	8.3426e-05	8.70129e-05	0.00010613	8.69428e-05	4.92368e-05	5.87144e-05	9.58655e-05	6.23155e-05	8.26927e-05	1.62543e-05	5.88591e-05	2.80477e-05	8.14646e-05	5.64599e-05	6.38272e-05	1.88672e-05	1.90171e-05	1.78247e-05	9.87905e-05	9.41784e-05	7.64611e-05	3.12805e-05	1.96179e-05	0.000130484	6.93413e-06	6.12292e-05	3.23968e-05	0.000132122	0	1.53029e-05
pos_1218	beta-Ionone	40.3	2.2937	C13H20O	215.141	1.81792	Level4	0.000510309	0.000548002	0.000568304	5.21958e-06	2.4411e-06	2.16457e-05	0.000407176	0.000410956	0.000349681	0	7.13793e-07	3.56331e-07	0.000531296	0.000339347	0.000415829	5.22772e-07	3.76033e-06	9.17945e-06	0.000305704	0.000289639	0.000305678	2.69176e-06	0	0	0	1.38198e-08	0	0	0	0
pos_122	1-AG	46.4	5.20159	C23H38O4	379.286	9.50982	Level2	8.87054e-05	0.000105693	0.000104656	0.000115516	6.357e-05	0.000176645	6.30518e-05	4.92552e-05	6.90113e-05	4.0061e-05	6.99623e-05	4.75295e-05	0.000172948	0.000193575	0.000135744	0.000203639	0.000502698	0.000309553	7.80104e-05	0.000115408	0.000173124	8.81867e-05	9.20322e-05	0.000193357	1.6983e-05	2.36676e-05	1.10573e-05	6.50458e-06	1.23974e-05	1.42478e-05
pos_1220	Thiosulfate	40.3	2.81649	O3S2-2	153.963	10.2235	Level4	3.19574e-05	2.90211e-05	2.78936e-05	8.3048e-05	8.43961e-05	6.37777e-05	1.90541e-05	1.54337e-05	1.49524e-05	5.50416e-05	5.39081e-05	5.36499e-05	1.50309e-05	1.30045e-05	1.38961e-05	4.71947e-05	4.30152e-05	4.44037e-05	1.25465e-05	1.08354e-05	1.33856e-05	3.8281e-05	4.38931e-05	4.29632e-05	5.80831e-05	4.84736e-05	4.75441e-05	6.27712e-05	7.44854e-05	6.97295e-05
pos_1221	cis-Acetylacrylate	40.3	-12.8999	C5H6O3	251.05	10.4945	Level4	5.53959e-06	6.04209e-06	5.4023e-06	1.89724e-05	1.87794e-05	1.52741e-05	7.00901e-06	6.15258e-06	6.29804e-06	1.99815e-05	2.39974e-05	1.95881e-05	6.75025e-06	7.12023e-06	7.12604e-06	1.8593e-05	1.69196e-05	1.8718e-05	6.68836e-06	7.39054e-06	8.10257e-06	2.04775e-05	2.19821e-05	2.54999e-05	2.59111e-05	2.52342e-05	2.50925e-05	3.19997e-05	3.57852e-05	3.60563e-05
pos_1222	O-Phosphohomoserine	40.3	88.3354	C4H10NO6P	200.049	10.6018	Level4	1.57201e-05	1.97317e-05	1.60706e-05	3.91648e-05	2.28972e-05	6.52351e-05	1.08269e-05	7.93575e-06	9.70146e-06	2.32318e-05	1.9923e-05	1.83875e-05	2.23158e-05	3.10443e-05	1.99618e-05	6.32731e-05	0.000168592	5.5241e-05	9.08153e-06	1.54012e-05	2.33019e-05	2.77922e-05	1.66425e-05	4.57943e-05	1.61973e-05	1.52045e-05	1.19455e-05	2.22471e-05	1.2895e-05	2.13604e-05
pos_1223	Fertaric acid	40.3	-26.2115	C14H14O9	368.089	3.62343	Level4	3.29233e-08	1.1124e-06	1.27719e-06	1.01731e-06	0	9.15734e-09	1.35954e-06	2.8648e-06	7.87874e-06	0	2.68275e-08	0	2.54789e-07	8.1236e-07	1.49624e-07	0	0	1.6212e-07	1.28578e-05	1.22141e-05	7.95687e-06	0	0	0	0	0	0	0	0	0
pos_1225	3,4-dimethylenedioxy mandelic acid	40.3	-21.7249	C9H8O5	431.029	2.05317	Level4	7.51457e-05	7.0931e-05	6.88758e-05	0	0	1.74874e-06	0.000122429	9.64237e-05	7.48592e-05	0	3.92112e-06	0	5.1381e-05	6.38214e-05	5.78605e-05	0	0	8.11408e-07	0.000139138	0.000119209	9.61835e-05	0	0	0	0	0	0	0	0	0
pos_1226	Dimethylbenzimidazole	40.2	88.5757	C9H10N2	146.097	1.52545	Level4	0.000553208	0.000629459	0.000643318	9.63914e-05	5.45388e-05	8.53191e-05	0.000630984	0.000706168	0.000549398	6.82956e-05	5.47501e-05	2.34591e-05	0.000624315	0.000447627	0.000548757	6.1339e-05	5.39463e-05	6.80217e-05	0.00038635	0.000373411	0.000377574	4.15649e-05	1.76104e-05	2.49108e-05	6.33571e-06	2.19009e-05	2.30726e-06	3.51988e-06	2.23943e-06	8.76011e-07
pos_1228	PC(18:2(9Z,12Z)/22:2(13Z,16Z))	40.2	-26.9024	C48H88NO8P	820.599	9.16732	Level4	0.000235983	0.000157826	0.000161671	0.000496651	0.00136006	0.00146007	0.000575021	0.000406476	0.000224004	0.00056017	0.00137764	0.000375163	0.000169046	0.000173081	0.0001327	0.000995229	0.00103181	0.000281274	0.000122165	0.000672617	0.000119429	0.000547472	0.00141032	0.000688104	0.000294378	0.00019971	0.000688871	0.000293694	0.000288188	0.000306212
pos_1229	TG(12:0/16:1(9Z)/22:0)	40.2	65.6398	C53H100O6	815.803	12.8064	Level4	1.90517e-06	1.85306e-06	2.61991e-06	2.57327e-05	2.9238e-05	2.80232e-05	2.94714e-06	2.959e-06	1.68469e-06	3.39926e-06	1.39928e-05	2.51687e-05	1.34138e-06	4.73599e-06	3.73012e-06	2.13199e-05	2.04504e-05	1.33542e-05	3.14528e-06	2.48282e-06	2.2572e-06	2.57133e-05	2.42903e-05	4.05236e-05	4.07502e-05	3.02543e-05	4.16176e-05	6.53442e-05	9.28903e-05	6.81968e-05
pos_123	ent-Corey PG-Lactone Diol	46.3	4.24662	C15H24O4	251.165	4.46505	Level2	0.000183668	0.00022284	0.000211681	3.76147e-05	3.21439e-05	3.52679e-05	0.000260504	0.00012418	0.000353871	2.76907e-05	3.67815e-05	3.41345e-05	0.000179482	0.000114666	0.000139311	2.54309e-05	3.26779e-05	5.04375e-05	0.00252324	0.00029886	0.000402182	7.05433e-05	6.14803e-05	7.47252e-05	2.05889e-05	1.82735e-05	2.80265e-05	2.524e-05	4.55824e-05	2.89558e-05
pos_1230	TG(14:0/18:1(9Z)/20:0)	40.2	76.0346	C55H104O6	843.845	13.1703	Level4	5.89339e-08	9.51105e-08	9.18983e-08	2.68501e-06	8.30171e-06	6.35601e-07	2.30816e-06	0	3.50431e-06	1.59172e-05	1.50378e-05	4.06207e-05	7.30064e-06	6.12574e-06	8.66121e-06	5.05351e-05	3.49586e-05	2.59972e-05	7.95662e-06	1.71951e-06	2.06932e-06	1.10633e-05	2.53115e-06	5.69164e-06	2.32062e-05	3.11853e-06	1.6783e-05	3.46178e-05	2.55275e-05	2.94741e-05
pos_1231	2-Oxo-3-hydroxy-4-phosphobutanoic acid	40.2	-29.8527	C4H7O8P	213.981	1.42535	Level4	3.64945e-05	5.11001e-05	5.62409e-05	0	5.00335e-07	1.11101e-06	3.62442e-05	2.58115e-05	3.39303e-05	6.51275e-07	0	5.31614e-07	3.13171e-05	3.47439e-05	3.12084e-05	0	0	0	3.32227e-05	2.52197e-05	5.08512e-05	0	0	5.02096e-07	0	0	0	0	0	0
pos_1232	Tetradecanoylcarnitine	40.2	-5.92358	C21H41NO4	410.265	0.569467	Level4	0.00147685	0.00126371	0.0011971	2.61599e-06	1.02916e-06	0	0.000572571	0.000718189	0.000522038	0	0	0	0.00146349	0.00102826	0.00144579	1.63228e-06	2.71814e-06	1.85213e-06	0.000528954	0.000663166	0.000579339	0	0	0	4.78563e-07	5.98808e-07	0	0	0	3.04923e-06
pos_1233	2-deoxy-D-glucose 6-phosphate	40.1	-19.843	C6H13O8P	209.016	10.4659	Level4	8.53172e-06	8.55439e-06	1.06869e-05	1.89404e-05	2.75502e-05	2.45602e-05	8.52495e-06	6.81276e-06	9.42192e-06	2.33951e-05	2.67695e-05	2.37497e-05	7.04948e-06	6.80943e-06	8.9966e-06	2.20246e-05	1.69967e-05	1.9508e-05	9.09835e-06	8.61984e-06	9.94004e-06	2.81495e-05	2.28859e-05	2.43557e-05	2.7857e-05	2.3652e-05	2.63084e-05	2.87305e-05	3.41589e-05	3.39859e-05
pos_1234	N-Succinyl-L-glutamate	40.1	-26.4052	C9H13NO7	212.049	2.30343	Level4	0.000185672	0.000196487	0.000193748	9.988e-05	9.21339e-05	8.54237e-05	0.000191201	0.000193361	0.000260036	0.000171496	0.000151836	8.27869e-05	0.000186075	0.000196025	0.000199598	1.7829e-05	3.95998e-05	4.77617e-05	0.00016305	0.000136138	0.000228953	6.31513e-05	1.84957e-05	5.26786e-05	3.70079e-06	6.91741e-05	2.95721e-05	0	0	0
pos_1235	1-ethyladenine	40.1	47.2491	C7H9N5	365.15	2.83112	Level4	0.000292076	0.00048054	0.000804717	3.8018e-05	3.60671e-05	3.07129e-05	0.00159641	0.000199264	0.000255837	4.41949e-05	6.27521e-05	4.09871e-05	0.000195519	0.00020035	0.000233517	4.12596e-05	3.78896e-05	4.15101e-05	0.00080286	0.000925541	0.00114331	4.66123e-05	5.03094e-05	5.59365e-05	5.37581e-05	5.05217e-05	4.79856e-05	5.46599e-05	6.37404e-05	5.86548e-05
pos_1238	actinonin	40.1	9.05308	C19H35N3O5	408.25	0.55515	Level4	0.0067815	0.00561072	0.00676805	1.34257e-05	1.05797e-05	7.78354e-06	0.00294096	0.00275991	0.00236078	0	0	0	0.00621278	0.00586304	0.00653278	3.20891e-05	2.70414e-05	2.52447e-05	0.00148742	0.00162381	0.00145849	1.70801e-06	8.38276e-07	0	0	0	0	0	0	0
pos_124	Phe Cys Pro	46.3	4.14015	C17H23N3O4S	366.15	7.88307	Level2	7.15168e-05	0.000171853	8.67682e-05	4.84669e-05	2.4858e-05	4.94028e-05	9.07961e-05	0.000217194	6.54344e-05	3.45666e-05	1.62513e-05	3.6771e-05	0.00159181	0.000531664	0.000235555	0.000305796	0.000474186	0.000490452	9.54333e-05	0.000187099	0.000180491	0.00029789	0.000140906	0.000643598	1.31803e-05	1.15458e-05	4.57801e-06	6.25186e-06	2.62267e-06	7.84044e-06
pos_1240	5-(2-Hydroxyethyl)-4-methylthiazole	40	55.6288	C6H9NOS	185.082	9.28173	Level4	4.69816e-05	4.47997e-05	5.46673e-05	0.000140075	0.000148363	0.000128503	5.2919e-05	5.00908e-05	5.41467e-05	0.000157235	0.000155861	0.000164433	4.63768e-05	5.47081e-05	5.69988e-05	0.000152419	0.00012987	0.000150724	5.55159e-05	5.49732e-05	6.13316e-05	0.000161624	0.000173023	0.00017399	0.000199541	0.000183906	0.000206791	0.000244205	0.000273447	0.000267045
pos_1242	Heme A	40	5.53355	C49H56FeN4O6+2	891.323	5.45682	Level4	0.000133646	8.22529e-05	0.000101961	0	0	0	0.000140428	0.000141268	0.000151115	0	4.45812e-06	4.57467e-06	7.82189e-05	9.37357e-05	8.19518e-05	0	0	1.66484e-06	0.000207699	0.000191923	0.000121745	0	0	0	0	0	0	0	0	0
pos_1243	3',5'-ADP	40	-7.08306	C10H11N5O10P2-4	424.002	0.783267	Level4	3.17263e-05	3.39738e-05	3.7558e-05	0	0	0	3.77577e-05	2.75594e-05	2.54174e-05	0	0	0	2.04219e-05	2.12014e-05	2.41194e-05	0	0	0	2.5436e-05	1.49101e-05	1.78586e-05	0	0	0	0	0	0	0	0	0
pos_1244	3-oxooctadecanoyl-CoA	40	24.0534	C39H68N7O18P3S	1070.37	0.640967	Level4	2.6359e-05	3.02379e-05	2.42517e-05	0	0	0	2.77482e-05	2.18037e-05	1.96059e-05	0	0	0	4.38782e-05	4.10888e-05	3.80622e-05	0	0	0	9.38006e-06	1.07893e-05	2.05024e-05	0	0	0	0	0	0	0	0	0
pos_1246	4-Nonylphenol	58.9	0.536382	C15H24O	203.18	4.06532	Level2	1.97439e-05	2.29769e-05	2.18296e-05	7.92995e-07	6.57579e-07	1.15754e-06	7.77433e-05	2.40997e-05	6.94068e-05	6.98521e-07	1.41329e-06	1.21475e-06	2.19256e-05	1.64911e-05	1.58796e-05	0	5.99712e-07	8.61892e-06	0.00101777	4.65448e-05	4.63331e-05	2.41617e-05	2.28693e-05	2.26451e-05	0	0	0	0	0	0
pos_1247	Halaminol A	58.4	3.87195	C14H29NO	228.233	8.72542	Level2	0.000443888	0.000589495	0.000333956	0.000941432	0.00143149	0.0013306	0.000680611	0.000474696	0.000429053	0.00109254	0.000937344	0.00201237	0.000649363	0.000499845	0.000519419	0.00176453	0.00100945	0.00162036	0.000744087	0.000488216	0.000686825	0.00112678	0.000844743	0.000858305	0.000964679	0.00222647	0.000864072	0.00262739	0.00281962	0.00147781
pos_1248	Arachidonoyl Serinol	57.8	1.69452	C23H39NO3	378.301	5.04353	Level2	0.000433111	0.000223853	0.000204237	3.87712e-06	6.0675e-06	4.40085e-06	0.000130602	0.000119247	9.97162e-05	6.89575e-06	6.42331e-06	5.1152e-06	0.000200508	9.49691e-05	0.000122589	6.29335e-06	6.02145e-06	4.79355e-06	0.000108261	8.5133e-05	0.000161092	6.70031e-06	4.30463e-06	4.27829e-06	6.74071e-06	6.4696e-06	6.80246e-06	6.11326e-06	1.50875e-05	8.61324e-06
pos_1249	9(S)-HOTrE	57.7	2.98592	C18H30O3	277.217	8.36143	Level2	0.00616776	0.00433527	0.00458108	0.00141019	0.00088579	0.00108619	0.00339386	0.00315896	0.00355105	0.00077639	0.00121009	0.000778763	0.00622062	0.0035248	0.00417354	0.000800359	0.00108833	0.00118348	0.00461761	0.00431571	0.00409333	0.00102519	0.00106508	0.00128563	0.000372993	0.00101782	0.00062237	0.000723186	0.000404205	0.000569391
pos_125	7E,9Z-dodecadien-1-ol	46.3	19.2389	C12H22O	183.178	9.98823	Level2	1.21613e-05	1.46016e-05	6.04802e-06	1.79777e-05	3.1561e-05	2.31795e-05	1.68541e-05	1.03937e-05	9.75475e-06	2.16014e-05	2.14127e-05	2.50327e-05	1.25403e-05	1.10223e-05	1.24995e-05	2.93835e-05	1.71869e-05	2.51741e-05	1.5273e-05	1.40976e-05	1.48957e-05	2.26862e-05	1.51265e-05	2.1321e-05	1.89244e-05	3.83734e-05	1.45836e-05	3.9134e-05	4.53844e-05	1.65793e-05
pos_1250	Valyl-Valine	57.5	2.98069	C10H20N2O3	181.134	1.90372	Level2	0.000134096	0.000147607	0.000147883	8.82311e-06	2.44064e-06	1.27554e-05	0.000133786	0.000148188	0.000117592	4.43458e-06	4.01673e-06	1.53565e-06	0.000139986	0.000112044	0.000114338	8.43751e-06	1.77586e-05	1.17969e-05	0.000128774	0.000153755	0.000135372	3.01457e-06	7.61318e-07	4.49651e-06	0	0	0	0	0	0
pos_1251	Isoleucyl-Phenylalanine	57.4	2.24713	C15H22N2O3	261.16	4.45075	Level2	6.06568e-05	6.86815e-05	7.19148e-05	1.71113e-05	2.00665e-05	2.66322e-05	6.28579e-05	3.96882e-05	4.51523e-05	1.49759e-05	2.24888e-05	1.45404e-05	3.92479e-05	2.78193e-05	2.63422e-05	1.31556e-05	1.10731e-05	1.11095e-05	2.78363e-05	2.35446e-05	2.61087e-05	1.19259e-05	1.13344e-05	1.3938e-05	1.01844e-05	1.24072e-05	1.20344e-05	1.00543e-05	1.67901e-05	1.3048e-05
pos_1252	Nicorandil	57.2	-0.289291	C8H9N3O4	212.067	2.67453	Level2	3.00173e-05	3.57903e-05	3.54514e-05	4.94308e-05	4.91555e-05	6.42464e-05	3.01805e-05	3.29271e-05	3.12891e-05	4.78858e-05	4.29682e-05	2.50303e-05	3.30871e-05	3.22343e-05	3.86382e-05	1.74099e-05	2.42607e-05	2.61939e-05	2.11077e-05	1.73149e-05	2.77271e-05	2.11274e-05	1.34887e-05	1.55638e-05	5.24466e-06	1.68334e-05	5.92192e-06	1.24794e-06	4.4017e-06	1.6402e-06
pos_1253	13,14-dihydro-15-keto-PGF2alpha	57	-8.45443	C20H34O5	372.271	4.3013	Level2	4.95874e-05	4.42577e-05	5.01443e-05	5.51246e-07	6.24757e-07	0	3.32791e-05	2.14265e-05	2.36298e-05	0	6.071e-07	4.43837e-07	3.70952e-05	2.50649e-05	2.75546e-05	8.48563e-07	0	0	3.08241e-05	3.85809e-05	3.86836e-05	0	0	0	0	0	0	0	2.17023e-06	0
pos_1254	Glutamyl-Methionine	56.9	-0.317159	C10H17N2O5S-	295.12	6.60595	Level2	2.60555e-05	2.54247e-05	3.1901e-05	8.0355e-05	9.56999e-05	6.85373e-05	2.28353e-05	2.29033e-05	2.04712e-05	0.000103144	0.000100411	0.000125779	1.31337e-05	2.26433e-05	1.676e-05	4.71184e-05	6.07332e-05	7.12559e-05	2.58762e-05	3.22006e-05	3.28711e-05	7.95155e-05	0.000134975	5.79749e-05	0.000134062	0.000111772	0.000151916	0.000139603	0.000137043	0.000197341
pos_1255	N-Methyl-1-deoxynojirimycin	56.8	1.08767	C7H15NO4	219.134	2.03887	Level2	0.000433995	0.000439244	0.000450877	2.11595e-05	7.4795e-06	8.40272e-06	0.000357129	0.000285311	0.000266069	2.43945e-06	7.52708e-06	3.47871e-06	0.000441709	0.000240328	0.000290458	2.78732e-06	9.08892e-06	1.53998e-05	0.000267272	0.000218467	0.000246174	5.04453e-06	1.28488e-06	1.62589e-06	4.62432e-07	2.32242e-07	5.64957e-07	5.20354e-07	9.74339e-07	1.12214e-06
pos_1256	Oleyl alcohol	56.8	5.49491	C18H36O	286.312	6.68462	Level2	0.000148641	0.000141042	0.00010007	0.000361162	0.00021496	0.000360491	8.32767e-05	0.000171326	0.000109406	0.000189653	0.000158963	0.000129433	0.000156521	0.000147538	0.000147006	0.00036261	0.000399507	0.00032813	0.00010126	8.99752e-05	0.000106404	0.000138135	0.000134203	0.000198517	0.000149115	0.000157176	0.000125579	0.000113859	0.000104773	0.000133563
pos_1257	alpha-Linolenic acid	56.8	3.95876	C18H30O2	261.222	7.26953	Level2	3.92005e-05	3.94182e-05	2.29744e-05	2.24961e-05	3.40905e-05	2.84582e-05	4.04377e-05	3.03258e-05	2.71642e-05	1.77003e-05	2.03761e-05	3.01106e-05	4.19864e-05	3.90246e-05	3.72769e-05	2.11265e-05	2.79816e-05	3.70434e-05	5.08079e-05	6.04986e-05	4.98737e-05	1.79862e-05	1.56056e-05	2.12902e-05	0	6.70688e-06	2.17954e-06	5.24493e-06	2.5237e-06	3.0095e-08
pos_1258	Isoleucyl-Isoleucine	56.5	2.95881	C12H24N2O3	245.187	2.63878	Level2	0.000186742	0.000194814	0.000218313	1.45509e-05	1.15531e-05	1.97852e-05	0.000130411	0.000150332	0.000126767	1.49646e-06	5.85251e-06	0	0.000261149	0.000115783	0.000145875	3.81178e-06	7.38125e-06	1.36937e-05	9.65162e-05	8.47506e-05	6.77658e-05	4.64123e-06	2.72897e-06	1.58172e-06	0	6.13888e-06	0	0	0	0
pos_1259	Hexadecanedioic acid	56.2	4.3891	C16H30O4	269.212	7.6192	Level2	2.23071e-05	1.73531e-05	3.01888e-05	0.000162726	8.32935e-05	8.36329e-05	1.7462e-05	1.20656e-05	1.20045e-05	4.20188e-05	0.000103575	5.33514e-05	1.25039e-05	2.74587e-05	1.58958e-05	0.000111336	9.34399e-05	2.49672e-05	1.91628e-05	2.37341e-05	2.64604e-05	2.96544e-05	3.7319e-05	0.000113162	1.55255e-05	3.72756e-05	3.34785e-05	1.9163e-05	1.91956e-05	2.51946e-05
pos_126	Arnottin II	46.3	6.55426	C20H14O7	367.084	4.65095	Level2	4.5497e-05	3.33913e-05	3.83201e-05	5.85635e-06	5.91321e-06	2.36183e-06	7.16659e-05	0.000106304	0.000127003	1.15e-06	2.1231e-05	3.01691e-05	3.15351e-05	4.8814e-05	4.38428e-05	0	4.2229e-07	4.73526e-06	8.60995e-05	9.17079e-05	5.90049e-05	2.53831e-06	1.98625e-05	5.03671e-06	2.59665e-06	1.44451e-06	3.11716e-06	0	0	0
pos_1260	C16 Sphinganine	55.9	4.17988	C16H35NO2	256.265	6.19193	Level2	0.000440689	0.000352696	0.000320919	0.000552583	0.000625641	0.000534934	0.000225554	0.000411665	0.000281295	0.000625319	0.000702932	0.000598232	0.000275272	0.000429955	0.000222215	0.000482157	0.00173502	0.000592512	0.000319799	0.0002902	0.000285149	0.0004663	0.000614491	0.000377013	0.000578166	0.000530145	0.000666849	0.000627688	0.000638024	0.000862519
pos_1261	1-Tetradecanol	55.9	7.85643	C14H30O	256.265	7.69072	Level2	3.70244e-05	2.79806e-05	2.57381e-05	5.62723e-05	5.54859e-05	6.00767e-05	1.87335e-05	3.65302e-05	2.31924e-05	6.34906e-05	6.45665e-05	4.98432e-05	2.99329e-05	3.84364e-05	2.69063e-05	6.05147e-05	8.40263e-05	5.40771e-05	2.75234e-05	2.57347e-05	2.56643e-05	4.00159e-05	6.62989e-05	4.48408e-05	5.10845e-05	4.91026e-05	5.47143e-05	5.75598e-05	6.54105e-05	7.35987e-05
pos_1262	Gabapentin	55.8	7.59083	C9H17NO2	189.161	4.12967	Level2	1.1205e-05	8.95829e-06	1.03096e-05	0	0	0	1.48999e-05	8.36238e-06	1.52526e-05	0	0	0	6.34148e-06	5.19607e-06	7.41692e-06	0	0	0	1.70209e-05	1.11275e-05	1.00418e-05	0	0	0	0	0	0	0	0	0
pos_1264	Linoleamide	55.7	7.13419	C18H33NO	302.247	9.33893	Level2	2.61073e-06	7.76041e-06	5.39775e-08	5.60423e-06	1.40355e-05	1.67314e-05	3.4196e-06	3.31413e-06	1.66955e-06	7.60223e-06	1.04372e-05	8.31238e-06	5.00999e-06	4.03461e-06	4.13034e-06	1.6543e-05	8.51262e-06	1.97827e-05	8.15839e-06	3.75753e-06	4.30025e-06	9.54568e-06	2.59086e-06	6.76769e-06	3.03283e-06	2.7424e-05	4.1512e-06	2.92787e-05	3.35365e-05	5.52519e-06
pos_1265	Isoleucyl-Lysine	55.7	2.37827	C12H25N3O3	224.176	2.01098	Level2	1.35801e-05	1.27149e-05	1.5532e-05	0	0	0	1.34988e-05	6.68361e-06	3.92492e-06	0	0	0	5.74642e-06	6.88985e-06	5.63139e-06	0	0	0	4.74778e-06	1.90138e-06	1.66857e-06	0	0	0	0	0	0	0	0	0
pos_1266	3-Hydroxycapric acid	55.6	5.87614	C10H20O3	189.164	5.44252	Level2	1.87599e-06	1.037e-05	5.35367e-06	4.24515e-07	7.05749e-07	3.10725e-07	0.000236128	6.58321e-06	0.000104464	1.16271e-06	8.75613e-07	8.75653e-07	2.51365e-06	2.56428e-06	1.50458e-06	7.69111e-07	7.41814e-07	8.76472e-07	0.000187135	2.95738e-05	4.65769e-05	1.28554e-06	1.25465e-06	8.93676e-07	1.01715e-06	9.76777e-07	1.15614e-06	1.11246e-06	1.17597e-06	2.42482e-06
pos_1267	3-Buten-1-amine	55.6	11.7829	C4H9N	72.0816	0.804717	Level2	1.66797e-05	1.69142e-05	1.7338e-05	6.65624e-06	6.02602e-06	1.02116e-05	1.01275e-05	1.01127e-05	1.14863e-05	1.89741e-06	3.40808e-06	1.99236e-06	1.53056e-05	1.15416e-05	1.19089e-05	5.5275e-06	8.48245e-06	9.4558e-06	1.09408e-05	1.05939e-05	1.09437e-05	2.23584e-06	1.68791e-06	1.41212e-06	0	0	0	0	0	0
pos_1268	Methadone	55.4	9.45108	C21H24D3NO	354.266	4.558	Level2	9.73423e-05	9.67049e-05	8.07154e-05	2.00916e-05	1.7855e-05	2.03234e-05	4.94308e-05	6.94893e-05	6.40381e-05	1.9424e-05	1.83259e-05	2.56502e-05	8.78315e-05	4.86294e-05	4.95635e-05	2.56715e-05	2.13059e-05	1.80873e-05	4.06442e-05	4.8527e-05	5.58864e-05	1.57178e-05	2.50795e-05	1.88727e-05	2.39613e-05	2.55501e-05	2.35232e-05	3.31405e-05	4.09495e-05	3.16895e-05
pos_1269	Ile-Ala-Arg	55.4	11.3326	C15H30N6O4	323.223	1.49685	Level2	0.00154509	0.00143012	0.00151979	4.12555e-06	1.7224e-06	2.58031e-06	0.00140811	0.00145372	0.00109684	4.33714e-06	4.41495e-06	8.37398e-07	0.00184422	0.00142349	0.00209735	1.98864e-06	7.54214e-07	2.27732e-06	0.000823085	0.000787003	0.00101774	6.50633e-07	1.05779e-06	1.09995e-05	6.07969e-06	1.22598e-06	3.56152e-06	3.99108e-06	6.97759e-06	9.74441e-06
pos_127	2,4,6-Trimethyl-1,3,5-dioxathiane	46.3	-19.1944	C6H12O2S	149.06	3.62343	Level2	0.000101866	0.00010287	0.000108285	1.47861e-05	7.12424e-06	5.32203e-06	0.00011805	0.000134567	0.000132046	3.35055e-06	1.71999e-05	1.05691e-05	0.000101739	9.55978e-05	0.000102826	6.10213e-06	4.30505e-06	1.30517e-05	0.000178239	0.000156445	0.000152225	7.89203e-06	6.16896e-06	6.36448e-06	9.14907e-07	5.61869e-06	3.4888e-07	1.96852e-06	1.53398e-06	1.04858e-06
pos_1270	Spiramycin 1	55.3	-3.24475	C43H74N2O14	865.5	10.7233	Level2	0.000117321	0.00012611	0.000131442	0.000416228	0.000381571	0.0002378	0.000115325	0.000101702	0.000120838	0.000263752	0.000311633	0.000218972	0.000107464	9.39648e-05	9.48642e-05	0.000198244	0.00019565	0.000215988	9.62164e-05	0.000105965	0.000100976	0.000203864	0.00018187	0.000238813	0.000235596	0.000205397	0.000220641	0.000236637	0.000252954	0.000226681
pos_1271	Colforsin	55.3	11.7869	C22H34O7	375.221	3.64488	Level2	8.53512e-05	0.00011043	0.000106466	2.96741e-06	7.26773e-07	1.27999e-06	7.9855e-05	8.10572e-05	7.41539e-05	0	0	0	9.15628e-05	6.33963e-05	7.75847e-05	4.37633e-07	1.99565e-06	4.01162e-06	5.18481e-05	5.46693e-05	5.74209e-05	0	0	0	0	0	0	0	0	0
pos_1272	Dulcin	55.2	0.133047	C9H12N2O2	163.087	1.61842	Level2	2.4874e-06	3.06578e-06	3.70063e-06	0	0	0	5.552e-06	2.01797e-06	1.32742e-06	0	0	0	3.21498e-06	5.42601e-07	5.08954e-07	0	0	0	5.67885e-07	0	0	0	0	0	0	0	0	0	0	0
pos_1273	Linoleoyl ethanolamide	55.1	3.40463	C20H37NO2	324.291	8.97498	Level2	0.000586753	0.000470805	0.000371375	0.000322526	0.000280076	0.000440581	0.000230152	0.000327215	0.000328282	0.000186195	0.000261554	0.000129892	0.00068357	0.000445481	0.000496835	0.000251909	0.000413396	0.000497254	0.000317513	0.00022586	0.000293877	0.00024219	0.00018029	0.000240922	1.59702e-05	4.88402e-05	2.25549e-05	1.88794e-05	9.71538e-06	1.86633e-05
pos_1274	Oleandrin	55.1	9.03226	C32H48O9	576.334	9.68145	Level2	8.6268e-07	0	1.02327e-06	1.44664e-06	1.07732e-05	1.69019e-06	2.34551e-06	3.83137e-06	0	1.16705e-05	1.45792e-05	1.40061e-05	2.47482e-06	2.06103e-06	2.14806e-06	7.64806e-06	7.71596e-06	3.563e-06	4.65191e-06	5.29242e-06	5.06056e-06	6.25647e-06	1.13793e-05	7.38369e-06	1.45619e-05	1.54474e-05	2.39925e-05	7.29e-06	1.86952e-05	3.35343e-05
pos_1275	13,14-Dihydro-15-keto-PGE2	55.1	8.04715	C20H32O5	370.262	6.5559	Level2	4.84672e-05	4.08069e-05	4.30365e-05	2.65488e-06	3.68429e-06	5.99546e-06	2.72348e-05	2.53174e-05	2.03895e-05	4.27479e-06	1.9116e-06	1.44707e-05	4.8709e-05	3.4833e-05	3.39316e-05	5.08312e-07	1.21799e-06	3.07866e-06	2.66841e-05	2.47711e-05	2.28547e-05	2.81004e-06	2.00597e-06	2.05374e-06	0	2.08428e-06	2.10929e-06	0	1.80589e-06	1.87876e-06
pos_1277	Atropine	55	17.4462	C17H23NO3	312.162	7.66927	Level2	5.1657e-07	4.12638e-06	3.08032e-06	1.93224e-06	3.0321e-06	2.24335e-06	8.7404e-05	7.48432e-07	4.27222e-06	2.96418e-06	3.944e-06	1.67291e-06	2.99568e-06	4.3666e-06	1.25275e-06	3.90367e-07	1.18553e-06	6.81307e-07	9.61758e-06	1.26395e-05	8.49e-06	9.1925e-07	3.20897e-06	4.5826e-07	1.81744e-06	2.35459e-06	4.13475e-06	1.97101e-06	2.39634e-06	4.18749e-06
pos_1278	IS	54.8	5.87563	C8H19O3PS2	259.06	3.20225	Level2	3.37595e-05	2.6341e-05	3.51286e-05	8.52626e-06	6.91538e-06	9.33337e-06	3.11224e-05	1.54665e-05	2.97705e-05	6.49118e-06	5.369e-06	5.13895e-06	6.01854e-06	2.70334e-05	1.37427e-05	6.98722e-06	8.91229e-06	1.25201e-05	5.0625e-05	4.17354e-05	2.9064e-05	6.5823e-06	9.58692e-06	1.66591e-05	0	0	0	0	0	0
pos_1279	.alpha.-Estradiol	54.8	-17.327	C18H24O2	562.38	3.64488	Level2	2.91915e-05	1.93321e-05	2.20897e-05	5.99335e-05	6.00258e-05	4.24534e-05	1.82164e-05	1.65225e-05	3.53771e-05	6.50813e-05	5.81214e-05	6.56609e-05	1.76475e-05	1.56638e-05	1.93696e-05	5.72146e-05	5.10729e-05	6.60649e-05	2.41014e-05	2.43817e-05	2.34179e-05	6.53843e-05	7.05849e-05	0.000128331	0.000119004	8.94341e-05	0.00010138	0.00010002	0.000121482	0.00014127
pos_128	Bis(2-ethylhexyl) phthalate	46.2	3.8125	C24H38O4	413.268	11.3083	Level2	0.00150771	0.00140421	0.00119451	0.00361848	0.00384274	0.00380146	0.0012834	0.00102875	0.00122631	0.00390364	0.00377531	0.00381668	0.00106572	0.00125494	0.00119149	0.00399402	0.00442083	0.00377805	0.00122781	0.00130156	0.00119428	0.0199809	0.00430815	0.00831525	0.00924065	0.00481852	0.00484722	0.00609653	0.00713265	0.00733852
pos_1280	3-Hydroxydodecanoic acid	54.7	1.96984	C12H24O3	450.38	6.07753	Level2	0.00259729	0.00194979	0.00208328	0.00712862	0.00706828	0.0044722	0.00196027	0.00203226	0.00191808	0.00630067	0.00617262	0.00602543	0.00156801	0.00174356	0.0018727	0.00713425	0.00573761	0.00658486	0.0018386	0.0018294	0.00183311	0.00634759	0.00744888	0.00641165	0.00778685	0.00631003	0.00767733	0.0104374	0.00784965	0.0125488
pos_1281	Fumonisin B1	54.7	-8.06378	C34H59NO15	704.379	3.01703	Level2	0.000172835	0.000161269	0.000133355	0	0	0	0.000130479	0.000228369	0.000134287	0	1.08058e-06	0	0.000212537	0.000115076	0.000145728	0	0	0	0.000134487	9.75422e-05	0.000112095	0	0	0	0	0	0	0	0	0
pos_1282	Dihydrocapsaicin	54.7	-10.8919	C18H29NO3	308.219	0.490817	Level2	5.39187e-05	7.48319e-05	7.86712e-05	0	0	0	4.27344e-05	3.40479e-05	2.2398e-05	0	0	0	2.36352e-05	1.28722e-05	3.0584e-05	0	0	0	1.09839e-05	1.24148e-05	1.29393e-05	0	0	0	0	0	0	0	0	0
pos_1283	20-hydroxy-PGF2a	54.6	-6.41712	C20H34O6	393.222	2.17473	Level2	0.000738209	0.000702214	0.000704233	8.64108e-06	1.01642e-05	1.27896e-05	0.000433278	0.000433253	0.000519617	0	3.25613e-06	6.30573e-07	0.00077516	0.000372941	0.000420937	5.11222e-07	0	3.99231e-06	0.000282165	0.000230753	0.000350743	0	0	0	0	0	0	0	0	0
pos_1284	N,N-Dimethyldodecylamine N-oxide	54.5	5.91363	C14H31NO	212.239	5.97812	Level2	7.49817e-05	7.45097e-05	8.29119e-05	0.000194154	0.000181576	0.000145298	7.55697e-05	5.87464e-05	5.83345e-05	0.000166069	0.00015512	0.00013995	4.87735e-05	5.49424e-05	6.30827e-05	0.000193355	0.000156522	0.000170764	5.70811e-05	6.66784e-05	6.92931e-05	0.000160969	0.000169831	0.000166208	0.000181372	0.000161956	0.00015647	0.000234817	0.000183453	0.000259578
pos_1285	25-hydroxyvitamin D3	54.5	-4.19422	C27H44O2	401.34	11.472	Level2	0.000315268	7.6082e-05	6.00349e-05	0.000283353	8.06346e-05	8.86516e-05	5.34869e-05	5.54877e-05	5.30877e-05	0.000109556	0.000140259	0.000124403	4.41417e-05	0.000346896	5.72393e-05	9.36191e-05	0.000140817	0.000108281	0.000133932	6.06688e-05	5.68375e-05	0.000128684	0.000114177	0.00109297	0.000139688	0.000396764	0.00030142	0.000567194	0.000144907	0.00032413
pos_1286	Xanomeline	54.5	9.89085	C14H23N3OS	304.148	3.15218	Level2	9.08684e-05	9.35837e-05	0.000118272	0	0	2.2137e-06	5.09381e-05	2.9861e-05	4.66223e-05	0	0	0	8.59173e-05	5.45218e-05	5.53275e-05	3.28048e-07	5.08248e-07	0	3.02696e-05	4.25475e-05	6.08121e-05	0	0	0	0	0	0	0	0	0
pos_1287	Scopoletin	54.4	4.84373	C10H8O4	193.05	9.26742	Level2	0.000355146	0.000274115	0.000325201	4.54394e-05	2.3595e-05	1.36361e-05	0.00027575	0.000315625	0.000248939	5.16408e-05	5.39563e-05	4.06877e-05	0.000298569	0.000256085	0.000345465	5.43931e-05	3.50154e-05	4.38357e-05	0.000205008	0.000158801	0.000217092	6.92574e-05	7.12344e-05	6.85567e-05	6.22323e-05	7.1824e-05	5.27289e-05	6.58536e-05	7.27645e-05	5.97643e-05
pos_1289	.delta.-Tocopherol	54.3	-3.27711	C27H46O2	367.335	6.656	Level2	1.82475e-06	1.82689e-06	2.51079e-06	1.118e-05	1.25048e-05	1.08626e-05	3.30888e-06	2.86766e-06	3.357e-06	1.64118e-05	1.61849e-05	2.01363e-05	2.54269e-06	3.01074e-06	3.85901e-06	1.37954e-05	1.44028e-05	1.65004e-05	3.85343e-06	3.58436e-06	5.13848e-06	1.69477e-05	1.81485e-05	2.10053e-05	2.03265e-05	2.01483e-05	2.57018e-05	2.68954e-05	3.03428e-05	2.86734e-05
pos_129	Nerol	46.2	1.86559	C10H18O	196.172	9.33893	Level2	2.47383e-05	3.77546e-05	1.73459e-05	6.59777e-05	0.000104021	8.67725e-05	2.90189e-05	2.70358e-05	2.42805e-05	6.57657e-05	6.6341e-05	7.92046e-05	3.63797e-05	3.24005e-05	3.19734e-05	0.000106194	7.58324e-05	0.000100026	4.1518e-05	2.56852e-05	3.54685e-05	7.33441e-05	5.23823e-05	7.15045e-05	5.91073e-05	0.000140712	5.96706e-05	0.000144934	0.000151383	8.62747e-05
pos_1290	Isoleucyl-Aspartate	54.3	5.74128	C10H18N2O5	247.13	2.16043	Level2	0.000262516	0.000282372	0.000278621	9.7852e-06	9.22094e-06	1.47221e-05	0.000214966	0.000178559	0.000170646	3.19329e-07	6.10882e-06	8.39098e-07	0.0002936	0.000162464	0.000184775	6.28247e-06	6.25561e-06	9.84513e-06	0.000154186	0.000140819	0.00015966	6.84628e-06	3.19268e-06	1.8802e-06	0	7.81816e-07	0	0	0	0
pos_1291	Jasmine lactone	54.2	6.5516	C10H16O2	151.113	8.45368	Level2	1.63922e-05	1.3939e-05	1.08939e-05	3.27478e-06	2.93744e-07	0	7.93652e-06	6.44337e-06	7.46351e-06	9.91709e-07	6.55704e-07	6.1224e-07	2.03833e-05	1.12211e-05	1.18676e-05	1.31878e-06	1.3881e-06	0	7.36942e-06	8.33401e-06	1.123e-05	1.08887e-06	0	1.54193e-06	0	0	7.80613e-07	0	0	0
pos_1292	Undecanoic Acid	54.2	8.26864	C11H22O2	209.153	3.74427	Level2	7.38632e-06	7.81989e-06	5.13172e-06	0	6.6761e-07	5.37728e-07	9.84414e-06	9.95543e-06	1.00356e-05	1.93707e-09	0	5.06093e-07	8.56159e-06	4.83558e-06	5.804e-06	0	0	2.13399e-06	2.65494e-05	9.63713e-06	1.14832e-05	7.2659e-07	1.86359e-06	1.09335e-06	1.08725e-06	0	0	7.27603e-07	0	0
pos_1293	xi-3-(4-Isopropylphenyl)-2-methylpropanal	54.1	4.8503	C13H18O	191.144	4.46505	Level2	3.95337e-05	4.86109e-05	3.9925e-05	5.26041e-05	5.00016e-05	4.8052e-05	6.01247e-05	3.72771e-05	9.353e-05	5.19487e-05	5.53668e-05	5.41299e-05	5.21475e-05	3.3265e-05	4.03826e-05	4.91563e-05	4.75807e-05	4.68009e-05	0.000730374	0.000178308	0.000126756	5.21394e-05	5.66231e-05	6.375e-05	5.91026e-05	5.64404e-05	5.61464e-05	6.75935e-05	8.60439e-05	7.99956e-05
pos_1294	Cysteinyl-Asparagine	54	7.65061	C7H13N3O4S	200.051	3.34525	Level2	1.97779e-05	2.85072e-05	3.10965e-05	1.99708e-05	2.25491e-05	1.85788e-05	3.22676e-05	1.47084e-05	1.77655e-05	2.73972e-05	2.32487e-05	2.04231e-05	1.14498e-05	1.5513e-05	1.37503e-05	3.38149e-06	1.26026e-06	1.02684e-05	2.75678e-05	2.99814e-05	2.87542e-05	3.71849e-06	9.15521e-06	9.68982e-07	9.09485e-07	6.42802e-06	3.21327e-06	0	0	7.69912e-07
pos_1295	Betulafolienetriol	54	-7.81835	C30H52O3	499.351	10.6232	Level2	0.000197275	0.000218172	0.000210594	0.000473537	0.000356333	0.000404762	0.000187412	0.000156364	0.000204179	0.000364672	0.000363153	0.000303864	0.000193891	0.000197282	0.000190884	0.000396531	0.000417472	0.000393536	0.00018035	0.000197813	0.000210491	0.000332623	0.000371354	0.000441477	0.000341485	0.000392148	0.000325942	0.000464584	0.000455859	0.0004416
pos_1297	LysoPE(20_3(8Z,11Z,14Z)_0_0)	54	20.048	C25H46NO7P	526.301	3.20225	Level2	0.00109046	0.000739954	0.000731648	9.7832e-05	4.12524e-05	4.12806e-05	0.000820691	0.00301494	0.000970184	3.18307e-05	5.98664e-05	2.40179e-05	0.00131338	0.000775112	0.000857976	2.63224e-05	1.86639e-05	3.15243e-05	0.00100909	0.000995157	0.000670412	3.99757e-05	2.38539e-05	2.82549e-05	4.06154e-06	7.90293e-05	6.32388e-06	4.88311e-06	4.8128e-06	9.99054e-06
pos_1298	Pyridostigmine cation	53.9	-9.57925	C9H13N2O2+	401.155	11.565	Level2	0	8.42946e-07	0	2.20884e-06	0.000327114	0.000489044	9.12144e-05	5.80408e-05	3.01242e-05	5.72754e-05	3.04838e-05	3.0724e-05	6.70763e-07	6.66707e-07	1.32412e-06	0.000334402	3.23247e-05	6.97633e-05	5.03777e-06	0.000150642	4.18613e-06	1.39299e-05	0.00069028	2.28377e-05	6.30041e-05	3.95776e-05	2.07936e-05	2.6605e-05	0.000130889	5.93881e-05
pos_1299	11-cis-Retinol	53.7	-15.031	C20H30O	309.206	9.22453	Level2	1.49294e-05	1.38793e-05	1.24657e-05	2.7928e-05	2.28379e-05	3.02283e-05	1.23883e-05	9.93363e-06	9.61724e-05	2.85345e-05	2.7037e-05	2.37803e-05	1.38748e-05	1.26559e-05	1.35052e-05	2.68022e-05	3.3415e-05	2.39989e-05	1.32802e-05	1.35991e-05	1.43923e-05	2.86231e-05	3.52655e-05	2.96824e-05	3.23792e-05	3.10346e-05	3.34047e-05	4.16832e-05	6.00753e-05	5.63804e-05
pos_13	epsilon-Captrolactone	51.5	14.0983	C6H10O2	114.069	13.6916	Level1	1.95327e-05	1.90062e-05	2.04732e-05	6.25389e-05	6.00516e-05	5.0196e-05	2.07738e-05	1.91215e-05	1.91347e-05	6.63567e-05	6.92585e-05	6.27364e-05	1.76759e-05	2.09302e-05	2.05208e-05	6.46242e-05	5.15598e-05	5.33484e-05	2.20889e-05	2.14872e-05	2.11913e-05	6.43371e-05	6.65904e-05	6.62093e-05	8.08375e-05	7.71631e-05	7.56013e-05	9.39973e-05	0.00010832	9.4072e-05
pos_130	Tetrahydrofurfuryl butyrate	46.2	3.538	C9H16O3	173.117	5.29308	Level2	0.000158637	0.000109302	0.000113084	8.78342e-05	7.54551e-05	7.50726e-05	0.00011337	0.000121139	0.000113219	7.86485e-05	9.25732e-05	8.66318e-05	0.00016468	0.000117506	0.000135891	7.81247e-05	6.46121e-05	7.8548e-05	0.000138464	0.000104032	0.000150685	7.06235e-05	8.08406e-05	8.57361e-05	9.51698e-05	9.61722e-05	8.28929e-05	0.000111547	0.000128736	0.000115995
pos_1300	Helenalin	53.6	13.7964	C15H18O4	301.087	3.94448	Level2	2.37015e-05	2.67481e-05	2.31166e-05	2.28353e-05	2.32914e-05	2.30798e-05	2.65541e-05	4.46526e-05	2.70308e-05	2.64578e-05	2.64675e-05	2.67691e-05	1.32063e-05	3.37944e-05	1.37402e-05	2.33812e-05	2.07611e-05	1.79776e-05	1.68072e-05	1.58394e-05	3.06162e-05	2.24822e-05	2.67518e-05	2.22351e-05	2.88704e-05	3.01146e-05	2.81523e-05	3.91182e-05	4.64236e-05	4.27297e-05
pos_1302	Arginyl-Isoleucine	53.6	12.2466	C12H25N5O3	326.162	9.11012	Level2	3.98742e-05	3.50519e-05	4.22926e-05	0.00013162	0.000152952	0.000134037	4.04336e-05	3.67752e-05	4.0134e-05	0.000154597	0.000161643	0.000179606	3.19265e-05	3.87854e-05	4.50048e-05	0.000149125	0.000118588	0.00014323	4.4347e-05	4.03413e-05	4.53367e-05	0.000156571	0.000167196	0.000180558	0.000204647	0.000192528	0.000210557	0.000258243	0.000303179	0.000290398
pos_1303	Uvaol	53.6	-0.483391	C30H50O2	425.378	10.6447	Level2	4.12273e-05	5.77406e-05	5.45982e-05	7.64684e-06	0	1.61755e-05	4.83723e-05	5.15251e-05	4.73539e-05	2.55123e-06	7.85652e-06	0	5.72545e-05	3.36877e-05	5.65108e-05	0	1.45553e-05	5.01002e-06	5.17092e-05	6.09839e-05	5.86058e-05	0	7.81311e-06	0	7.12115e-06	1.76606e-06	0	8.98329e-06	0	0
pos_1304	Mepivacaine	53.5	2.12611	C15H22N2O	229.17	3.3803	Level2	0.000365676	0.000451221	0.00040458	4.55694e-06	2.82159e-06	4.80354e-06	0.00024529	0.000242796	0.000240291	7.05462e-07	4.52779e-06	1.72004e-06	0.000480551	0.000337239	0.000311991	2.92371e-06	4.64695e-06	7.31221e-06	0.000242652	0.000186594	0.000200748	1.84574e-05	1.02799e-05	1.3876e-05	4.99298e-07	0	8.85704e-07	7.22385e-07	0	0
pos_1305	Aspartate	53.5	30.9029	C10H19N3O5	300.125	3.86582	Level2	0.000333599	0.00032041	0.000195087	1.29363e-05	1.51651e-05	1.36329e-05	0.00022553	0.000154487	0.000267004	1.46537e-05	1.3374e-05	1.90144e-05	0.00019605	0.000201105	9.33972e-05	1.22326e-05	1.09341e-05	1.25249e-05	0.000415211	0.000304004	0.00015284	1.11514e-05	1.56541e-05	1.23278e-05	1.80557e-05	1.49364e-05	1.60229e-05	2.21823e-05	2.68997e-05	2.50456e-05
pos_1306	Glycerol 1-myristate	53.5	-26.496	C17H34O4	267.224	7.12652	Level2	9.16012e-06	1.21101e-05	1.14646e-05	1.61528e-06	0	0	1.20538e-05	1.40342e-05	7.42913e-06	0	1.50221e-06	0	9.60202e-06	1.17109e-05	8.98201e-06	2.04268e-06	7.08845e-06	1.08136e-06	8.29584e-06	8.48238e-06	6.38322e-06	3.56068e-07	0	9.658e-07	0	0	5.28552e-07	0	0	0
pos_1307	Oleanolic acid	53.5	3.31712	C30H48O3	421.348	9.37468	Level2	0.000132892	0.000141581	0.000121819	0.000234641	0.000272154	0.00036736	0.000150491	0.000131098	0.000153094	0.000345972	0.000352242	0.000311607	0.000146483	0.000135637	0.000142512	0.00035494	0.000307428	0.000320562	0.000165139	0.000202127	0.000141459	0.000276808	0.000429587	0.000331272	0.000402169	0.00034732	0.000320525	0.000457223	0.000486228	0.000416528
pos_1308	Piperidione	53.5	-10.8169	C9H15NO2	134.095	1.52545	Level2	0.000264031	0.000297282	0.000308115	5.15609e-05	2.60921e-05	4.18398e-05	0.000304626	0.000334509	0.000262955	3.53179e-05	2.5806e-05	1.43282e-05	0.000290979	0.000226775	0.000296024	4.43891e-05	4.51163e-05	4.20541e-05	0.000203887	0.000191713	0.000214215	1.97333e-05	1.28614e-05	9.56869e-06	8.21044e-06	9.6585e-06	8.88533e-06	1.10009e-05	1.01235e-05	1.22209e-05
pos_1309	Fungichromin	53.4	15.3817	C35H58O12	635.389	3.2237	Level2	0.000280512	0.000139175	0.000142518	0	0	0	0.000142575	0.000177371	0.000141049	0	0	0	0.000315827	0.000142879	0.000170642	0	0	0	0.000159132	0.000124207	0.000173043	0	0	0	0	0	0	0	0	0
pos_131	9-hydroxy-10-oxo-12(Z)-octadecenoic acid	46.2	5.85442	C18H32O4	313.239	5.96383	Level2	0.000304077	0.000393603	0.000513582	0.000154141	0.000137169	0.000191773	0.000243617	0.000237035	0.000260425	0.000128456	0.000137924	7.33114e-05	0.000294643	0.000294117	0.000284977	0.000187795	0.000193632	0.000273702	0.000204201	0.000191502	0.00028962	8.51664e-05	8.45728e-05	0.000130514	3.70256e-06	8.93382e-06	8.93721e-06	3.29789e-06	1.48184e-05	1.70583e-06
pos_1310	gamma-L-Glutamyl-L-phenylalanine	53.4	-25.011	C14H18N2O5	333.077	5.36458	Level2	0.000293307	0.00269602	9.2377e-05	0.000360591	1.4527e-05	4.11897e-05	0.00128439	3.38184e-05	3.5465e-05	1.10769e-05	2.50802e-05	2.98846e-05	0.000341969	0.000127147	0.000188044	1.05001e-05	9.34947e-06	7.65047e-05	6.47649e-05	0.00014979	0.000396518	8.05747e-05	0.0003017	0.000214011	0.00107476	0.000563416	2.88889e-05	0.000307427	0.000184277	0.0101788
pos_1311	Misoprostol (free acid)	53.4	4.18423	C21H36O5	351.255	8.78192	Level2	0	1.62532e-07	0	3.34199e-11	1.72806e-08	1.25393e-06	3.82602e-07	3.39782e-07	5.95572e-07	0	0	0	3.24988e-07	7.25662e-08	5.54814e-07	3.34054e-06	2.02258e-06	0	2.00145e-06	1.38548e-06	1.45974e-06	8.73248e-05	0	3.46006e-07	0	0	0	0	0	0
pos_1312	APGPR Enterostatin	53.4	16.8914	C21H36N8O6	496.284	6.59878	Level2	4.13952e-05	4.39193e-05	4.32259e-05	0.000129052	4.94625e-05	4.41645e-05	3.21269e-05	2.04168e-05	2.23244e-05	3.24333e-05	3.43517e-05	4.28236e-05	2.64148e-05	2.78391e-05	1.89062e-05	3.01859e-05	2.54533e-05	3.25523e-05	2.14391e-05	2.64023e-05	2.47319e-05	2.9866e-05	2.57429e-05	0.000334277	7.28986e-05	0.000510135	0.000842654	0.0011827	2.88785e-05	0.000453993
pos_1313	Leukotriene F4	53.3	5.76868	C28H44N2O8S	591.274	4.59375	Level2	0.00034366	0.000405676	0.000472126	7.67155e-06	1.89918e-06	5.56043e-06	0.000539844	0.000252647	0.000323331	0	5.98604e-06	7.97601e-06	0.000322964	0.000197188	0.000267055	0	2.27898e-06	8.22084e-06	0.000241484	0.000276041	0.00026969	5.44398e-06	2.87933e-06	3.5726e-06	0	0	0	9.30554e-07	1.22562e-06	0
pos_1314	Nisoldipine	53.3	2.93515	C20H24N2O6	353.151	2.60303	Level2	0.00151536	0.00223723	0.00392839	8.58059e-05	5.44315e-05	6.6734e-05	0.00692932	0.000903663	0.00114119	8.08095e-05	0.000166263	7.18158e-05	0.00093805	0.00112182	0.0013299	3.2533e-05	2.70714e-05	4.63601e-05	0.00340987	0.00411439	0.00447053	3.54925e-05	2.65576e-05	3.56316e-05	1.52651e-06	3.19224e-05	0	0	0	9.32954e-07
pos_1315	Mandelonitrile	53.3	9.89205	C8H7NO	133.053	1.03282	Level2	7.9395e-05	7.50158e-05	0.000110437	1.42762e-05	1.22971e-05	2.46274e-05	5.91467e-05	5.27407e-05	5.23464e-05	3.04662e-06	5.76582e-06	2.61475e-06	6.24668e-05	6.58888e-05	7.1734e-05	1.44037e-05	2.38285e-05	2.49406e-05	4.05749e-05	3.70873e-05	6.27931e-05	6.15219e-06	3.20511e-06	7.48078e-06	2.81199e-07	3.53651e-07	4.10457e-10	9.09913e-07	1.56028e-07	3.10824e-09
pos_1316	Docosatetraenoyl Ethanolamide	53.2	-6.36912	C24H41NO2	375.311	9.7315	Level2	0.000235425	0.000272501	0.000210174	0.000565705	0.000629067	0.000474869	0.000200315	0.000227726	0.000272309	0.000531719	0.000626869	0.000517079	0.000183627	0.000234136	0.000198154	0.000538371	0.000629766	0.000534114	0.000257395	0.000246405	0.000250248	0.000496479	0.000607782	0.000869636	0.00050896	0.000591045	0.0005487	0.000621778	0.000611494	0.000722834
pos_1318	15-keto-Prostaglandin E2	53.2	-2.59178	C20H30O5	333.205	6.3421	Level2	0.000314794	0.000280493	0.000238869	2.86843e-05	1.64813e-05	2.30718e-05	0.000297132	0.000260949	0.000225327	7.76241e-06	2.58333e-05	1.33713e-05	0.000237434	0.000150171	0.000182531	1.37574e-05	2.17496e-05	3.02071e-05	0.000275173	0.000238281	0.000198265	1.9902e-05	1.17497e-05	1.77684e-05	7.93747e-07	8.9662e-06	4.01938e-06	6.13127e-07	7.10561e-05	1.66114e-06
pos_1319	17-beta-Estradiol-3-glucuronide	53.2	9.54496	C24H32O8	471.203	5.3789	Level2	3.90882e-08	9.49145e-08	1.79755e-06	2.66835e-06	7.92386e-07	7.91736e-07	4.81569e-06	8.95525e-07	6.92027e-05	0	0	0	1.22818e-08	7.00546e-08	5.91009e-07	0	0	8.12244e-07	9.21816e-06	2.95396e-06	1.59303e-07	0	0	0	0	0	1.16511e-06	0	0	1.26727e-06
pos_132	2-Heptylfuran	46.1	3.87132	C11H18O	149.133	5.31453	Level2	0.000551871	0.000448698	0.000372877	7.57076e-05	4.18571e-05	2.50073e-05	0.000378878	0.000453974	0.000403877	3.24011e-05	5.53513e-05	3.39081e-05	0.000594116	0.000438093	0.000526289	3.71869e-05	2.67042e-05	5.07301e-05	0.000372108	0.000263813	0.000408258	2.40233e-05	1.63808e-05	3.73301e-05	8.68664e-06	5.02254e-05	1.47598e-05	1.83877e-05	1.58927e-05	1.49832e-05
pos_1320	6''-O-Malonyldaidzin	53.1	-17.0557	C24H22O12	503.11	12.9708	Level2	4.11911e-06	4.10089e-06	7.0952e-06	1.13654e-05	2.27049e-05	2.08191e-05	5.1129e-06	4.81219e-06	4.57094e-06	1.44268e-05	1.70859e-05	1.70351e-05	3.2733e-06	2.83868e-06	4.98002e-06	1.29674e-05	7.2171e-06	1.19253e-05	4.42507e-06	4.682e-06	2.81034e-06	1.43862e-05	1.44765e-05	1.6517e-05	1.16287e-05	1.45096e-05	1.01102e-05	1.76909e-05	2.41645e-05	1.43943e-05
pos_1321	Prometon	53.1	-12.0089	C10H19N5O	267.19	5.06427	Level2	1.83319e-06	3.61091e-06	1.72303e-06	0	0	7.36272e-07	6.74699e-06	1.49204e-06	1.59322e-05	0	0	7.65008e-07	1.31376e-06	1.40418e-06	7.60739e-07	2.32625e-07	1.72297e-06	0	3.31902e-06	3.03827e-06	2.10158e-06	6.67077e-07	4.75555e-06	1.99664e-06	0	0	0	0	0	0
pos_1322	NG,NG-dimethyl-L-arginine (ADMA)	53	-24.2397	C8H18N4O2	203.145	5.29308	Level2	2.71202e-05	2.9959e-05	3.94478e-05	2.89193e-05	2.28973e-05	2.02242e-05	2.88522e-05	3.35111e-05	0.000233019	2.29998e-05	2.48508e-05	2.02368e-05	2.48666e-05	2.05029e-05	2.46203e-05	2.42145e-05	2.08271e-05	2.64451e-05	2.78881e-05	2.82732e-05	3.58555e-05	2.09292e-05	2.49647e-05	2.19894e-05	1.9868e-05	2.05862e-05	2.00949e-05	2.41984e-05	3.07607e-05	2.03137e-05
pos_1323	1-Stearoyl-rac-glycerol	52.9	2.7022	C21H42O4	341.306	10.8442	Level2	0.00200486	0.00184216	0.00184345	0.00496501	0.00438632	0.00405691	0.00172835	0.00152764	0.0020257	0.00419462	0.00400949	0.00320537	0.00183133	0.00181272	0.00217585	0.00632154	0.00545422	0.00563367	0.00192235	0.00161274	0.00189297	0.00477777	0.00403421	0.00725707	0.00382489	0.00434608	0.003467	0.0040812	0.00450936	0.00442293
pos_1324	5-Methyl-2-thiouridine	52.9	-22.6154	C10H14N2O5S	274.056	6.39858	Level2	6.61293e-06	6.20933e-06	6.18618e-06	4.11923e-06	6.70199e-06	3.90989e-06	3.02312e-06	6.41446e-07	2.3296e-06	1.84053e-06	9.56275e-07	4.62357e-06	8.20674e-07	3.25099e-06	1.22906e-06	1.57641e-06	2.58883e-06	1.95645e-06	3.55313e-07	1.36042e-06	2.35837e-06	5.06585e-06	7.89772e-06	3.06845e-06	6.00959e-06	7.50761e-06	1.0997e-05	8.34086e-06	7.56238e-06	7.83211e-06
pos_1325	Trimethobenzamide	52.8	2.6358	C21H28N2O5	430.235	4.82188	Level2	1.56726e-05	1.69594e-05	8.42332e-06	7.91607e-07	0	1.98181e-07	1.11995e-05	1.87273e-05	2.11261e-05	0	0	0	1.67912e-05	9.63312e-06	1.29064e-05	5.55217e-07	0	0	6.86952e-06	5.24296e-06	3.84166e-06	0	0	1.03464e-07	0	0	0	0	0	0
pos_1326	Phosphatidylserine	52.8	7.15179	C13H24NO10P	368.113	4.39355	Level2	0	2.16881e-08	0	0	0	0	1.76572e-06	2.30874e-11	6.07798e-07	0	0	0	0	0	0	0	0	0	2.32904e-06	3.4079e-06	2.23186e-06	0	0	0	0	0	0	0	0	0
pos_1327	Alpha-CEHC	52.8	9.76901	C16H22O4	279.162	1.75355	Level2	5.84438e-05	9.55365e-05	0.000164654	1.42791e-06	2.64361e-06	2.68265e-06	0.00016929	1.37536e-05	2.25716e-05	1.41029e-06	2.19738e-06	2.05709e-06	1.35842e-05	1.35929e-05	2.49628e-05	2.3369e-06	2.45125e-06	1.198e-06	5.43524e-05	6.24361e-05	6.64055e-05	2.38154e-06	1.57426e-06	3.38844e-06	4.89932e-06	3.91614e-06	3.34213e-06	3.80045e-06	6.40356e-06	3.67072e-06
pos_1329	Pentamidine	52.7	-0.828376	C19H24N4O2	323.186	6.54158	Level2	2.14147e-05	2.73719e-05	2.00675e-05	5.64066e-06	4.4608e-06	2.55098e-06	2.31589e-05	4.11708e-05	2.86479e-05	7.02686e-07	3.38685e-06	2.19504e-06	1.82694e-05	1.16943e-05	1.43763e-05	5.20532e-07	2.00637e-06	3.80098e-06	1.66492e-05	1.8128e-05	1.86961e-05	2.66016e-06	7.98238e-06	1.35327e-05	0	1.54078e-05	2.74441e-05	3.46974e-05	0	1.28484e-05
pos_133	(S)-4-(4-Methylphenyl)-2-pentanone	46.1	6.37519	C12H16O	177.129	5.72785	Level2	1.38355e-05	1.67814e-05	1.9405e-05	7.90694e-06	5.62857e-06	5.27892e-06	3.39977e-05	9.33057e-06	2.21388e-05	1.03952e-05	6.8128e-06	9.69137e-06	2.00493e-05	1.52153e-05	1.34588e-05	8.76123e-06	6.03934e-06	9.73326e-06	2.11994e-05	2.05562e-05	1.6717e-05	8.01148e-06	9.43458e-06	6.52287e-06	6.09647e-06	4.48474e-06	6.9479e-06	8.60392e-06	7.86784e-06	4.02344e-06
pos_1330	Tetracycline	52.7	12.1657	C22H24N2O8	462.192	4.73607	Level2	0.000597858	0.000423727	0.000632249	0.000125625	0.000114958	8.33096e-05	0.000503373	0.000640726	0.000644011	7.19019e-05	0.000253256	0.000381969	0.000382945	0.000536355	0.00037014	4.04695e-05	3.79704e-05	0.000130611	0.00114668	0.00131361	0.000805381	7.55393e-05	0.000138433	4.8348e-05	4.99027e-07	5.50447e-05	1.31934e-06	7.14281e-07	7.70924e-07	7.21235e-07
pos_1331	(+-)-Mevalonolactone	52.6	15.9094	C6H[3]2H[1]8O3	155.084	5.44252	Level2	6.73929e-06	8.03304e-06	8.59767e-06	4.41016e-06	4.49662e-06	4.74248e-06	3.16164e-05	6.82156e-06	1.90178e-05	4.31576e-06	3.58202e-06	4.53528e-06	8.29133e-06	6.43694e-06	5.44358e-06	3.34944e-06	3.36198e-06	4.77393e-06	2.93351e-05	1.35783e-05	1.53928e-05	3.92989e-06	6.03849e-06	4.47786e-06	6.69675e-06	4.37473e-06	4.48357e-06	6.92103e-06	8.16981e-06	6.13607e-06
pos_1332	PGD3	52.6	-2.73475	C20H30O5	333.205	3.50187	Level2	0.000176639	0.000197896	0.000228545	4.4056e-06	2.97988e-06	4.69739e-06	0.000183524	0.000127061	0.0001536	1.8694e-06	4.31111e-06	3.6605e-06	0.000167092	0.000130352	0.000147064	4.20592e-07	1.15071e-06	3.71501e-06	0.000163793	0.000151077	0.000160959	2.36574e-06	9.73663e-07	9.73029e-07	0	5.58619e-06	0	0	0	0
pos_1333	gamma-Tocopherol	52.5	-7.339	C28H48O2	399.359	7.7615	Level2	0.000227314	0.00027003	0.000294039	0.00053503	0.000665501	0.000652201	0.000208467	0.000261321	0.00119048	0.000922367	0.000655107	0.000757544	0.000278065	0.000236438	0.000271895	0.000737069	0.000627935	0.000703304	0.000259893	0.00031445	0.000270699	0.000895466	0.000816113	0.000716371	0.00113622	0.000930589	0.000898705	0.00108899	0.00102303	0.0012
pos_1334	Buprenorphine	52.5	18.7362	C29H41NO4	432.298	6.15618	Level2	0.000474627	7.6285e-05	6.69698e-05	0.000123816	2.27433e-05	3.5343e-05	3.16446e-05	2.51908e-05	3.06348e-05	1.88167e-06	1.27319e-05	1.51957e-06	5.83586e-05	0.000592403	5.14365e-05	1.37799e-05	2.80933e-05	1.87355e-06	2.5567e-05	2.75882e-05	3.26797e-05	7.72395e-07	1.21676e-06	4.17263e-05	6.46518e-07	6.13792e-05	2.2068e-06	8.35959e-07	2.70204e-06	3.72613e-06
pos_1335	4-Oxoretinol	52.5	-11.4508	C20H28O2	323.195	2.88117	Level2	0.000250047	0.000288611	0.000286282	1.17131e-06	0	0	0.000222677	0.000189473	0.000205679	0	0	0	0.00024531	0.000149929	0.000185637	0	7.73365e-07	4.10523e-07	0.00016227	0.00015025	0.000156994	0	0	4.8356e-07	0	0	0	0	0	0
pos_1336	Batyl Alcohol	52.4	-32.2175	C21H44O3	344.317	6.8698	Level2	9.93064e-05	8.30045e-05	6.88713e-05	0.000211184	0.000237397	0.000198103	4.66761e-05	0.000133003	7.3182e-05	0.000138259	0.000203417	0.000133491	5.46577e-05	8.60998e-05	5.30405e-05	0.000143	0.000261349	0.000203166	9.04162e-05	7.68757e-05	6.42398e-05	0.000152712	0.000152629	0.000134937	0.000142161	0.000173115	0.000171682	0.000192375	0.000147447	0.000267625
pos_1337	Asparaginyl-Proline	52.4	-17.5066	C9H15N3O4	268.065	7.04142	Level2	2.78465e-05	2.26886e-05	1.93278e-05	0	0	0	1.00188e-05	7.35804e-06	7.84812e-06	0	0	1.27566e-06	1.88587e-05	8.94244e-06	1.11418e-05	0	0	0	7.53678e-06	6.33564e-06	6.72799e-06	0	0	0	0	0	0	0	0	0
pos_1338	Digoxigenin	52.3	-19.9412	C23H34O5	391.24	4.11537	Level2	6.75317e-05	7.60097e-05	8.65872e-05	0.00012123	0.000120799	0.000106731	7.15115e-05	5.37117e-05	8.80823e-05	0.000123502	0.000113574	0.000139099	6.65431e-05	5.91205e-05	6.64607e-05	0.000109643	9.62058e-05	0.000122364	5.77787e-05	6.13389e-05	6.98518e-05	0.00011033	0.000129424	0.000142548	0.00017544	0.000133961	0.00017252	0.000181095	0.00022069	0.000250459
pos_134	PI(18:2(9Z,12Z)/0:0)	46	0.914784	C27H49O12P	579.293	7.90452	Level2	0.00378065	0.00329205	0.00323821	7.62171e-05	4.77345e-05	6.83202e-05	0.00228341	0.00256973	0.00224058	4.31397e-05	0.00013857	1.83151e-05	0.0032706	0.0023888	0.00265525	5.06311e-05	5.11189e-05	6.97737e-05	0.00264764	0.00453242	0.00351053	0.000162439	4.16415e-05	4.83587e-05	6.875e-06	4.61337e-05	2.15868e-06	2.28104e-06	2.8386e-06	0
pos_1341	Tyrosyl-Threonine	52.2	-6.68997	C13H18N2O5	247.106	6.96275	Level2	3.93994e-06	3.78761e-06	5.4555e-06	1.0822e-05	9.68582e-06	1.03994e-05	6.50743e-06	4.32131e-06	5.87511e-06	1.29044e-05	1.30846e-05	1.66367e-05	3.96026e-06	3.17646e-06	3.24543e-06	8.37376e-06	6.11369e-06	1.05529e-05	6.39231e-06	5.98541e-06	6.45411e-06	1.39596e-05	1.77263e-05	1.14187e-05	1.63369e-05	1.89411e-05	1.54797e-05	2.21487e-05	2.59082e-05	2.4954e-05
pos_1342	Prolyl-Histidine	52.2	12.1244	C11H16N4O3	217.111	8.86772	Level2	1.60816e-05	1.83882e-05	2.25276e-05	3.60288e-05	3.55952e-05	3.16776e-05	3.04959e-05	1.69759e-05	2.6207e-05	4.84338e-05	4.2833e-05	3.82712e-05	2.06617e-05	1.86444e-05	1.64757e-05	3.44731e-05	3.66438e-05	3.73499e-05	1.639e-05	1.99271e-05	1.78724e-05	3.56524e-05	3.82002e-05	3.78542e-05	4.26322e-05	3.79781e-05	3.52475e-05	5.50612e-05	5.38826e-05	4.54994e-05
pos_1343	3-Methyluridine	52.1	-27.1432	C10H14N2O6	223.064	5.01495	Level2	7.45624e-06	6.13252e-06	7.85279e-06	2.21769e-06	5.07807e-07	1.14921e-07	1.00369e-05	1.21337e-05	1.13428e-05	2.3944e-07	2.89974e-06	7.28633e-06	8.33697e-06	1.06086e-05	6.05011e-06	1.36927e-06	1.80689e-07	2.47507e-06	2.21925e-05	2.50154e-05	1.45265e-05	5.14494e-07	5.27679e-06	1.41038e-06	0	2.72206e-06	1.25558e-07	9.30164e-08	1.00516e-06	6.18949e-07
pos_1344	DL-2-Aminooctanoic acid	52.1	34.4663	C8H17NO2	201.165	4.76467	Level2	2.10354e-05	2.47776e-05	2.12861e-05	1.29201e-06	1.82616e-06	2.30072e-06	2.39543e-05	1.69258e-05	2.17805e-05	4.8877e-07	0	2.0373e-07	1.88072e-05	1.42154e-05	1.74277e-05	0	9.37216e-07	5.45931e-06	2.9934e-05	2.12785e-05	2.30116e-05	4.57732e-07	1.14275e-06	0	0	0	0	0	0	0
pos_1346	11beta-17alpha-21-Trihydroxy-5alpha-pregnane-3,20-dione	52	-3.22717	C21H32O5	347.221	8.43937	Level2	2.71082e-06	4.68849e-06	5.74608e-06	6.45744e-05	8.4724e-05	5.18737e-05	6.33078e-06	5.22473e-06	4.84788e-06	7.01415e-05	2.47812e-05	1.11798e-05	4.68076e-06	6.41095e-06	6.33253e-06	7.60863e-05	5.71914e-05	1.09654e-05	2.09763e-06	5.12521e-06	4.17645e-06	6.38848e-05	2.78354e-05	7.13213e-05	6.11195e-06	6.06869e-06	6.38233e-06	7.15888e-06	1.65901e-05	6.18626e-06
pos_1347	Mirtazapine	52	33.0965	C17H19N3	548.367	8.33997	Level2	0.000111311	0.000225975	0.000109756	3.17612e-05	2.99173e-05	3.77255e-05	0.000145389	8.48156e-05	0.000113504	1.04135e-05	8.31904e-06	1.27203e-05	0.00012156	0.000246618	9.43386e-05	4.18192e-05	6.35134e-05	7.00034e-05	8.88261e-05	0.000149786	0.000125105	3.53993e-05	4.32497e-06	2.24961e-05	7.05598e-07	2.28487e-06	1.13036e-06	0	0	0
pos_1348	Nystatin	52	-10.3851	C47H75NO17	943.528	5.80652	Level2	2.0047e-06	2.16413e-05	8.27431e-06	0	0	3.67739e-06	8.83769e-06	1.96784e-06	0	1.26545e-06	0	2.25866e-06	1.88355e-05	0	2.00257e-05	0	0	0	1.84757e-08	7.62805e-06	1.86034e-10	0	0	0	0	0	0	0	0	0
pos_1349	Prostaglandin B1	52	-0.588708	C20H32O4	375.193	1.75355	Level2	0.000399372	0.000399625	0.000409294	0	0	0	0.000360806	0.000357328	0.000304465	0	0	0	0.000416111	0.000272122	0.00034233	0	0	0	0.00026893	0.000211414	0.000249067	0	0	0	0	0	0	0	0	1.07338e-06
pos_135	6-[3]-ladderane-1-hexanol	46	4.4331	C18H30O	263.238	7.50482	Level2	0.000282479	0.000310738	0.000277812	0.000116753	8.67459e-05	8.5578e-05	0.000408547	0.00058958	0.000377687	8.13935e-05	0.000113559	7.46797e-05	0.000370654	0.000304036	0.000497817	0.000104955	6.77795e-05	5.55022e-05	0.000410849	0.000456641	0.00038247	5.04232e-05	4.41692e-05	9.10766e-05	1.57106e-05	5.33701e-05	1.81254e-05	2.53378e-05	1.16479e-05	2.43735e-05
pos_1350	Deoxycholic acid	51.9	40.6385	C24H40O4	393.316	13.4413	Level2	0.000679264	0.000636275	0.000674977	0.000408093	0.000292478	0.000508192	0.000373422	0.000319291	0.00028675	0.000457	0.000545577	0.000408693	0.000614228	0.000396732	0.000454037	0.000406974	0.00121935	0.000672196	0.000602418	0.000562306	0.000695627	0.000228008	0.000532347	0.000387703	0.000245015	0.000235345	0.000156082	0.00014286	0.000137008	0.000118119
pos_1351	Histidinyl-Serine	51.7	-36.2907	C9H14N4O4	281.056	13.4413	Level2	2.98874e-05	3.10441e-05	3.20966e-05	9.86007e-05	0.000104534	7.90826e-05	2.5649e-05	2.34763e-05	2.35614e-05	9.09778e-05	9.48476e-05	9.04568e-05	2.0202e-05	2.36486e-05	2.35205e-05	8.23745e-05	7.31327e-05	7.4695e-05	2.20515e-05	2.59015e-05	2.73358e-05	8.75473e-05	9.54979e-05	9.51838e-05	0.000114028	9.91628e-05	0.000109476	0.000138644	0.000157956	0.00014415
pos_1353	13Z-Docosenamide	51.7	0.666055	C22H43NO	675.677	11.5793	Level2	0.00136247	0.00166257	0.000829521	0.00305595	0.00441023	0.00242669	0.00196324	0.00112062	0.000847338	0.00248892	0.00230532	0.00259378	0.000919575	0.00155361	0.00119964	0.00627141	0.00237599	0.0024116	0.00139469	0.00181775	0.00117486	0.00423461	0.00268418	0.00324623	0.00293596	0.00391565	0.00259201	0.00341816	0.00352168	0.00392889
pos_1354	Homatropine	51.7	12.5146	C16H21NO3	298.145	5.47112	Level2	7.07257e-06	1.29244e-05	1.07434e-05	0	0	8.94241e-08	1.12089e-05	8.10503e-06	1.02377e-05	0	0	4.18512e-06	4.93653e-06	3.76784e-06	6.64397e-06	0	0	3.69519e-09	1.85112e-05	2.34966e-05	1.16233e-05	6.31367e-06	0	0	0	0	0	0	0	0
pos_1355	Prilocaine	51.6	19.4851	C13H20N2O	221.169	10.3522	Level2	1.51654e-05	1.55224e-05	1.63165e-05	4.39325e-05	3.97314e-05	3.69705e-05	1.62317e-05	1.41242e-05	1.34538e-05	4.21926e-05	4.05019e-05	3.6264e-05	1.53798e-05	1.73165e-05	1.69478e-05	4.23198e-05	4.80448e-05	4.02751e-05	1.33485e-05	1.30999e-05	1.60567e-05	3.52389e-05	3.56706e-05	4.02272e-05	5.07752e-05	3.78172e-05	4.37775e-05	5.49425e-05	5.35336e-05	5.15211e-05
pos_1356	Isradipine	51.6	9.88831	C19H21N3O5	354.149	6.45578	Level2	1.41014e-06	7.22774e-06	1.79957e-06	0	0	0	3.78166e-06	0	2.31752e-06	0	0	0	1.03776e-06	0	3.98657e-07	0	5.77879e-07	0	1.26418e-06	3.38951e-07	0	0	0	1.25613e-05	0	2.15908e-05	4.26115e-05	5.27923e-05	0	1.60418e-05
pos_1357	Albuterol	51.6	40.3896	C13H21NO3	281.196	5.96383	Level2	1.3149e-05	1.93419e-05	1.38052e-05	0	3.59068e-07	0	9.7541e-06	7.63811e-06	6.28373e-06	4.49768e-07	4.57547e-07	3.30456e-06	9.36703e-06	6.57478e-06	6.8941e-06	4.69251e-07	5.47172e-08	1.9784e-06	5.50727e-06	6.24626e-06	8.56354e-06	0	9.8577e-07	3.97493e-07	0	0	4.70448e-07	0	2.37194e-06	0
pos_1358	Neolinustatin	51.6	33.2166	C17H29NO11	441.222	3.21655	Level2	0.000175956	0.000178021	0.000168116	8.96413e-07	0	5.02015e-07	0.000135988	0.000114543	0.000118261	0	0	0	0.000176408	0.000105604	0.000127727	7.00123e-07	0	2.68418e-06	9.8681e-05	8.37633e-05	0.000117354	1.38001e-06	0	0	0	0	0	0	0	0
pos_1359	Estriol 16.alpha.-(.beta.-D-glucuronide)	51.5	29.8784	C24H32O9	482.252	9.10297	Level2	3.66422e-08	5.6914e-08	3.34188e-08	2.11428e-05	0	1.06077e-07	2.49263e-07	4.53444e-07	2.11067e-07	8.52379e-05	1.28813e-08	0	8.36798e-07	3.89097e-07	3.02591e-07	0	1.80353e-07	0	2.39315e-07	8.01154e-08	5.70774e-07	0	0	7.52498e-08	0	0	0	0	0	0
pos_136	5,7-octadienal	45.9	-2.75175	C8H12O	142.124	9.98823	Level2	0.000206943	0.000273795	0.000124241	0.000293469	0.000460526	0.000425042	0.000291622	0.000186484	0.000181185	0.000329321	0.000349805	0.000441372	0.000227506	0.000211812	0.000209396	0.000468681	0.000313362	0.000451372	0.000271916	0.00025187	0.000248151	0.000350685	0.000294895	0.000333218	0.000286033	0.000588534	0.000252996	0.000615183	0.000690354	0.000406153
pos_1360	Arecoline	51.5	31.4354	C8H13NO2	173.133	5.72785	Level2	0.000377557	0.000413818	0.000385023	6.44032e-05	6.26545e-05	6.62166e-05	0.000977503	0.000224712	0.000355806	6.51853e-05	7.73585e-05	6.17486e-05	0.000551162	0.000338333	0.000518375	5.89854e-05	0.000125541	7.78671e-05	0.000906649	0.00056396	0.000526799	6.22288e-05	6.6733e-05	8.00549e-05	7.29028e-05	6.5798e-05	7.00017e-05	8.62582e-05	0.000103294	8.64057e-05
pos_1361	5-Methoxydimethyltryptamine	51.5	11.0896	C13H18N2O	201.141	0.54085	Level2	1.63438e-05	1.57622e-05	1.57651e-05	0	0	0	1.40573e-05	1.4329e-05	1.00514e-05	0	0	0	1.40554e-05	1.44242e-05	2.15128e-05	0	0	0	7.70506e-06	9.71668e-06	9.80072e-06	0	0	0	0	0	0	0	0	0
pos_1362	Arachidonoylmorpholine	51.4	-5.11261	C24H39NO2	373.296	5.99243	Level2	9.34772e-06	1.31356e-05	1.07977e-05	1.0567e-06	2.6426e-06	4.73352e-06	5.76767e-06	9.91607e-06	5.36937e-06	0	0	0	1.15016e-05	7.97904e-06	9.64892e-06	7.11021e-07	5.15135e-06	1.32952e-05	3.92343e-06	3.01026e-06	5.56365e-06	2.42756e-06	8.90129e-07	4.49346e-07	0	0	0	0	0	0
pos_1363	2,3-Dinor-11b-PGF2a	51.4	-5.26062	C18H30O6	365.192	6.09898	Level2	6.8895e-05	7.81914e-05	7.4373e-05	2.39984e-05	2.00481e-05	2.25502e-05	7.69036e-05	4.76313e-05	5.01792e-05	2.63394e-05	3.1827e-05	3.01959e-05	5.81312e-05	4.13424e-05	4.75782e-05	2.74698e-05	2.83322e-05	3.41194e-05	4.64745e-05	5.1719e-05	5.13448e-05	3.30669e-05	3.55886e-05	3.38335e-05	3.72645e-05	3.55746e-05	3.95039e-05	4.02172e-05	5.18325e-05	4.37677e-05
pos_1364	Praziquantel	51.4	25.0936	C19H24N2O2	647.372	11.0158	Level2	0.000127504	0.000142126	0.000118354	1.81784e-05	1.08206e-05	4.07379e-05	3.18715e-05	4.08102e-05	2.44412e-05	1.20312e-05	1.55493e-05	1.12576e-05	4.06671e-05	3.0263e-05	4.63777e-05	7.75647e-06	1.45659e-05	1.34444e-05	2.18824e-05	2.34705e-05	3.77813e-05	1.23912e-05	7.74906e-06	1.60223e-05	1.24223e-05	1.0338e-05	1.17205e-05	1.30173e-05	1.36562e-05	1.16882e-05
pos_1365	Arginyl-Cysteine	51.4	-24.7896	C9H19N5O3S	295.148	3.94448	Level2	2.57938e-05	2.80017e-05	2.68046e-05	0	0	0	2.70225e-05	2.01214e-05	3.38672e-05	0	0	0	2.81969e-05	2.43077e-05	1.95581e-05	0	0	0	2.27333e-05	3.17058e-05	2.23901e-05	0	0	0	0	0	0	0	0	0
pos_1367	L-alpha-Glutamyl-L-tyrosine	51.3	-5.52873	C14H18N2O6	621.237	6.64172	Level2	1.94372e-05	2.50004e-05	2.22628e-05	4.7706e-06	9.12563e-07	5.96744e-06	2.14374e-05	2.33783e-05	2.48366e-05	1.23711e-06	4.02856e-06	3.85332e-06	2.56337e-05	1.16656e-05	1.55947e-05	1.2575e-06	6.22545e-06	1.33262e-05	1.53894e-05	1.58437e-05	1.81077e-05	5.49448e-05	8.73618e-06	1.19522e-05	0	0	0	0	0	0
pos_1368	Normorphine	51.2	4.01974	C16H17NO3	313.156	2.68168	Level2	7.59396e-05	0.000107616	0.000183464	0	0	1.74547e-05	0.000239943	5.88756e-05	5.73233e-05	2.45751e-07	8.9791e-07	0	6.90171e-05	5.60535e-05	6.75635e-05	1.5775e-06	2.03297e-06	0	7.1587e-05	0.000114017	9.75068e-05	0	0	0	0	0	0	0	0	0
pos_137	dehydroabietadienal	45.9	5.80285	C20H28O	285.223	8.98212	Level2	0.000317519	0.000285011	0.00031209	0.00035184	0.000164731	0.00065619	0.000184802	0.000133188	0.000212604	8.7667e-05	8.53396e-05	7.75016e-05	0.000623309	0.000601736	0.000436207	0.000587637	0.00184517	0.000840765	0.000175157	0.000289899	0.000404819	0.000185694	0.000106176	0.000328264	3.28336e-05	2.64958e-05	2.45055e-05	2.7281e-05	5.14467e-05	3.27434e-05
pos_1370	13,14-Dihydro-15-ketoprostaglandin A2	51.1	-20.3957	C20H30O4	357.197	8.78192	Level2	4.75964e-06	9.12775e-06	1.23057e-05	8.78263e-06	7.16318e-06	1.60126e-05	4.83968e-05	6.0289e-06	1.22135e-05	5.3162e-06	9.02603e-06	2.23505e-06	1.76774e-05	1.54953e-05	1.6929e-05	2.32037e-05	5.76675e-06	5.64689e-07	1.78493e-05	1.81193e-05	1.15858e-05	6.56085e-06	2.02201e-05	7.20714e-06	0	2.24446e-06	2.9193e-06	2.83567e-06	3.60041e-06	0
pos_1371	1-O-Octadecyl-sn-glyceryl-3-phosphorylcholine	51.1	-3.16957	C26H56NO6P	509.382	11.2725	Level2	4.82305e-05	5.75561e-05	4.81123e-05	5.28966e-05	5.4895e-05	7.15488e-05	3.60669e-05	2.59052e-05	3.09472e-05	7.97982e-05	7.86477e-05	9.23183e-05	5.11441e-05	5.09237e-05	4.22561e-05	7.53569e-05	9.44268e-05	8.99774e-05	3.37815e-05	3.82057e-05	4.96993e-05	8.3584e-05	8.05295e-05	8.92481e-05	0.000109383	9.38973e-05	9.39572e-05	0.000129332	0.000121126	0.000105098
pos_1372	Betaine-2	51.1	7.01942	C5H11NO2	100.077	10.5803	Level2	6.58415e-05	6.58523e-05	6.83296e-05	0.000191472	0.000198662	0.00016656	7.28748e-05	6.91524e-05	7.01916e-05	0.000232958	0.000243801	0.0002536	7.66854e-05	9.63776e-05	9.04725e-05	0.000297914	0.000241388	0.000279589	9.96153e-05	0.000110089	0.000111219	0.000297354	0.000348019	0.000329048	0.000387378	0.00039385	0.000358766	0.000526235	0.000547267	0.000513412
pos_1374	L-Aspartyl-L-phenylalanine	51.1	-0.0338795	C13H16N2O5	281.113	2.37422	Level2	0.000505691	0.000560031	0.000570718	5.22113e-05	4.84867e-05	5.53428e-05	0.000458476	0.00040304	0.000443003	6.50427e-05	5.41774e-05	5.36143e-05	0.000552065	0.000389169	0.000419876	3.8456e-05	2.49318e-05	4.99777e-05	0.000358074	0.000364922	0.000438625	3.73236e-05	3.252e-05	4.22043e-05	3.21842e-05	3.91672e-05	3.73087e-05	3.68436e-05	4.76491e-05	5.23456e-05
pos_1375	Glutamyl-Valine	51	-24.2706	C10H18N2O5	510.265	2.98843	Level2	0.000190734	0.000154606	0.000141847	3.28751e-06	1.05139e-06	3.69242e-07	0.000109536	0.000177071	0.00013229	1.06941e-06	3.45798e-06	0	0.000249989	0.00013342	0.000164445	1.07406e-06	1.67833e-06	3.04276e-06	0.000138905	9.98277e-05	0.000123995	0	0	4.75578e-07	0	6.09967e-06	1.14009e-06	0	0	0
pos_1376	2,5-Dihydroxycinnamic acid methyl ester	51	11.5558	C10H10O4	177.057	2.48862	Level2	0.000118235	9.09378e-05	9.02406e-05	5.32687e-06	8.33269e-06	4.94748e-06	8.40787e-05	9.00317e-05	8.65508e-05	5.95456e-06	5.40066e-06	7.09166e-06	0.000138044	0.000100193	0.000112242	1.7482e-06	3.71956e-06	4.76024e-06	9.07589e-05	8.51716e-05	8.557e-05	4.7525e-06	2.51335e-06	5.84847e-06	4.12102e-06	7.34151e-06	6.95414e-06	1.13683e-05	9.29647e-06	6.91279e-06
pos_1378	6-Aminocaproic acid	50.9	42.3257	C6H13NO2	173.134	8.31137	Level2	1.49104e-05	8.79942e-06	1.24829e-05	0	0	0	4.65401e-06	7.08077e-06	8.15028e-06	0	0	0	1.44922e-05	6.66883e-06	9.88461e-06	0	0	0	1.33934e-05	1.1832e-05	8.72565e-06	0	0	0	0	0	0	0	0	0
pos_1379	Arachidonoyl dopamine	50.9	13.3565	C28H41NO3	457.348	8.09687	Level2	3.5526e-05	4.42356e-05	4.41148e-05	2.71257e-05	1.21357e-05	5.0775e-05	3.47315e-05	2.24557e-05	2.71863e-05	1.89502e-05	2.6569e-05	1.46852e-05	4.38583e-05	3.95026e-05	4.01152e-05	2.07608e-05	3.77191e-05	3.56296e-05	3.79974e-05	3.88373e-05	4.03602e-05	2.96219e-05	2.34544e-05	3.50641e-05	6.17566e-06	1.5804e-05	8.0596e-06	8.97782e-06	9.29773e-06	8.42963e-06
pos_138	Dihydrocoriandrin	45.9	7.28854	C13H12O4	233.083	6.8841	Level2	3.61722e-05	4.98447e-05	3.59467e-05	5.05097e-07	1.54476e-06	0	4.05239e-05	3.20293e-05	3.2036e-05	7.58607e-07	8.57862e-07	0	4.64777e-05	2.85743e-05	3.39707e-05	5.80831e-07	6.24998e-07	4.98006e-07	2.72251e-05	3.41561e-05	3.21947e-05	0	4.8576e-07	0	0	2.08387e-06	0	0	0	0
pos_1381	Oxolinic Acid	50.8	-22.0963	C13H11NO5	262.066	4.88622	Level2	7.67848e-05	7.04038e-05	5.80799e-05	6.84497e-06	2.01989e-06	6.021e-06	5.04467e-05	0.000111911	0.000121608	1.18745e-05	9.83461e-06	2.35098e-06	9.18154e-05	7.60343e-05	7.94262e-05	3.51871e-07	3.16123e-06	2.83929e-06	6.04565e-05	5.04503e-05	7.73377e-05	9.05987e-07	1.19195e-07	5.03343e-07	7.39596e-08	5.02041e-07	1.81494e-07	1.87434e-07	0	0
pos_1382	Leucyl-Glutamate	50.8	-22.1439	C11H20N2O5	261.132	9.21022	Level2	3.49202e-05	3.76008e-05	3.2912e-05	3.91512e-05	2.82339e-05	5.03142e-05	1.50382e-05	1.12893e-05	2.38181e-05	2.46526e-05	2.48548e-05	2.50785e-05	2.51069e-05	3.51927e-05	2.5004e-05	4.53625e-05	5.90115e-05	6.07451e-05	1.11512e-05	9.7831e-06	1.0241e-05	2.52766e-05	2.39247e-05	2.31276e-05	2.43812e-05	2.92098e-05	2.73347e-05	3.52048e-05	4.43656e-05	4.09993e-05
pos_1383	6.alpha.-Methylprednisolone	50.8	-12.3228	C22H30O5	375.204	2.28198	Level2	0.00176922	0.00180837	0.00180779	1.08565e-05	1.19317e-05	1.47885e-05	0.00131565	0.00129047	0.00129203	1.41028e-05	1.30837e-05	1.43002e-05	0.00192042	0.00103809	0.0012691	1.1338e-05	8.69159e-06	2.02039e-05	0.00100778	0.000842534	0.00101782	1.24671e-05	1.22835e-05	2.99897e-05	2.08259e-05	1.67442e-05	2.09484e-05	2.03724e-05	1.91755e-05	2.40759e-05
pos_1384	2-Aminoethylphosphonic acid	50.8	-26.2134	C2H8NO3P	268.076	4.43643	Level2	8.18952e-06	5.16281e-06	2.52593e-06	5.16203e-06	5.87718e-06	4.7206e-06	1.66579e-05	1.49799e-05	7.0954e-06	6.6192e-06	4.75483e-06	6.146e-06	2.69495e-06	6.61087e-06	5.34181e-06	3.11408e-06	2.41821e-06	1.92846e-06	1.12104e-05	1.0381e-05	5.13065e-06	1.57197e-06	2.37677e-06	4.27839e-06	3.428e-06	4.51075e-06	3.78803e-06	2.74493e-06	1.37665e-06	1.32769e-06
pos_1385	Mephentermine	50.8	35.7735	C11H17N	344.318	7.34103	Level2	2.17907e-05	2.8739e-05	4.44026e-05	0	0	1.41425e-06	1.96259e-05	6.55089e-06	1.2094e-05	0	0	0	5.7311e-06	7.8913e-06	1.41596e-05	0	6.22407e-07	1.0415e-06	2.47787e-05	2.35657e-05	1.86517e-05	0	0	1.28205e-06	0	0	0	0	0	0
pos_1386	Maltitol	50.8	41.3987	C12H24O11	345.153	1.93947	Level2	0.00129776	0.000929655	0.000960527	2.71643e-05	9.99166e-06	1.88861e-05	0.000828738	0.00106006	0.000704941	3.95648e-06	6.04194e-06	0	0.000757687	0.00043888	0.000609776	7.59068e-07	2.19479e-06	5.19334e-06	0.000675154	0.000466174	0.000626655	0	0	0	0	2.75469e-06	0	0	0	0
pos_1387	pregnenolone sulfate	50.7	-1.18378	C21H32O5S	397.204	8.33282	Level2	7.67661e-05	5.71874e-05	5.91801e-05	0.00011218	0.000162591	0.000105265	4.48736e-05	5.87463e-05	5.02932e-05	0.000154157	0.000185366	0.000193055	3.32991e-05	5.53017e-05	3.63391e-05	7.68608e-05	9.46057e-05	9.09128e-05	6.49855e-05	6.49195e-05	5.6202e-05	0.000101688	0.000199092	0.000112138	0.000187445	0.000172292	0.000252245	0.000220542	0.000248412	0.000378315
pos_1388	Menaquinone 4	50.7	25.7363	C31H40O2	483.277	9.48838	Level2	1.22059e-05	1.41885e-05	1.78977e-05	1.79823e-05	1.49344e-05	2.60675e-05	1.35905e-05	1.42476e-05	1.50267e-05	2.40203e-05	1.63827e-05	2.56976e-06	1.83087e-05	1.5686e-05	1.65081e-05	1.78532e-05	7.38483e-05	1.97441e-05	9.9568e-06	1.07963e-05	1.10082e-05	5.9117e-06	7.41296e-06	2.29153e-05	3.71587e-06	4.07665e-06	8.38286e-07	1.93486e-06	2.74613e-06	4.51374e-06
pos_1389	5alpha-Androstane-3,17-dione	50.7	-31.3443	C19H28O2	330.234	2.90978	Level2	5.48644e-05	5.80103e-05	6.62089e-05	0	0	0	5.20735e-05	4.74579e-05	3.56096e-05	0	0	0	6.85809e-05	4.08063e-05	5.05572e-05	0	0	0	4.13397e-05	2.79634e-05	2.53417e-05	0	0	0	0	0	0	0	0	0
pos_139	Methylthio 2-(propanoyloxy)propanoate	45.9	-10.2265	C7H12O3S	177.056	9.46692	Level2	2.31688e-05	3.37368e-05	2.94497e-05	8.80787e-07	3.91817e-07	5.26107e-07	1.72414e-05	1.63371e-05	2.00592e-05	0	7.96965e-07	5.98942e-07	1.9825e-05	2.02905e-05	2.34046e-05	0	1.27341e-06	3.05207e-08	9.12972e-06	1.10933e-05	1.31668e-05	0	2.342e-06	6.40854e-07	0	0	0	0	0	0
pos_1390	Glutamyl-Threonine	50.6	3.1138	C9H15N2O6-	270.083	4.07962	Level2	6.58847e-05	8.18462e-05	7.22513e-05	2.62491e-06	3.25718e-06	2.80359e-06	4.09179e-05	3.93635e-05	4.18577e-05	1.47365e-06	1.81762e-06	0	3.22394e-05	2.49075e-05	2.78905e-05	0	4.96787e-07	0	3.2406e-05	3.34753e-05	4.42819e-05	0	3.03523e-07	0	0	0	0	0	0	0
pos_1391	Bosentan	50.6	-0.0636486	C27H29N5O6S	534.181	5.20013	Level2	0.000129622	0.000102171	0.000127543	4.86867e-06	0	0	0.000130069	0.000130897	0.000208582	0	5.31981e-05	6.59015e-05	9.18531e-05	9.19046e-05	7.1772e-05	0	0	1.1509e-05	0.000238006	0.000239122	0.000111502	9.0669e-06	2.78618e-05	8.97726e-06	0	0	0	0	0	0
pos_1392	Veratramine	50.6	-18.9478	C27H39NO2	432.28	8.25417	Level2	2.39165e-05	2.81338e-05	3.27981e-05	7.11145e-05	7.07135e-05	6.13347e-05	3.59048e-05	2.12803e-05	2.84211e-05	6.74354e-05	6.84441e-05	6.45888e-05	2.07504e-05	2.21328e-05	2.26626e-05	5.50624e-05	5.44863e-05	5.65514e-05	2.38588e-05	2.38819e-05	2.29795e-05	6.48505e-05	6.41306e-05	6.69118e-05	7.41778e-05	6.93035e-05	7.25591e-05	8.17024e-05	9.51837e-05	7.25332e-05
pos_1394	3',4'-dihydroxyflurbiprofen	50.5	-2.15566	C15H13FO4	277.086	4.86477	Level2	1.20822e-05	1.03722e-05	8.50238e-06	0	0	0	1.26964e-05	1.72699e-05	2.48125e-05	0	1.32445e-06	4.65816e-06	6.65092e-06	7.14385e-06	5.27999e-06	0	0	1.98349e-07	4.05499e-05	3.18891e-05	1.87321e-05	0	0	0	0	0	0	0	0	0
pos_1395	Valyl-Threonine	50.5	15.5947	C9H18N2O4	201.127	3.47325	Level2	7.37014e-06	9.17912e-06	5.95942e-06	0	0	0	5.61124e-06	8.82374e-06	8.32291e-06	0	0	0	1.30835e-05	5.41551e-06	8.24795e-06	0	0	0	5.7292e-06	1.94605e-06	3.73697e-06	0	0	0	0	0	0	0	0	0
pos_1396	3-Iodo-L-tyrosine (MIT)	50.5	44.0603	C9H10INO3	289.981	0.869083	Level2	2.73584e-05	2.70718e-05	4.15382e-05	0	0	0	1.32641e-05	1.22863e-05	1.26808e-05	0	0	0	2.76565e-05	2.5969e-05	2.40592e-05	0	0	0	1.10432e-05	1.02286e-05	7.32768e-06	0	0	0	0	0	0	0	0	0
pos_1397	cis-4-Hydroxy-D-proline	50.4	9.28658	C5H9NO3	132.082	1.11147	Level2	0.0222462	0.0244776	0.0223544	0.00955595	0.00634912	0.00472358	0.0236378	0.028245	0.0230987	0.0122237	0.00840402	0.00658348	0.0269775	0.0193001	0.0204009	0.0128012	0.0109375	0.00842809	0.0159914	0.0151047	0.0149298	0.00790546	0.0065419	0.00477901	0.00606615	0.00473217	0.00413331	0.0042941	0.00451572	0.00391777
pos_1398	Himbacine	50.4	33.0666	C22H35NO2	363.312	11.8861	Level2	3.62259e-05	3.647e-05	3.93789e-05	0.000120078	0.000132428	0.000106769	4.0479e-05	4.10671e-05	3.88822e-05	0.000139014	0.000144404	0.000148841	3.5949e-05	4.32143e-05	4.31818e-05	0.000142916	0.000116688	0.000126779	4.40524e-05	4.53881e-05	4.25521e-05	0.000143976	0.000138265	0.000164961	0.000201591	0.000165341	0.000175776	0.000223979	0.000242135	0.000230118
pos_1399	Threoninyl-Threonine	50.4	-10.777	C8H16N2O5	238.137	3.68063	Level2	8.78308e-05	6.92278e-05	5.39417e-05	9.34009e-06	8.93286e-06	7.91929e-06	5.61216e-05	4.93954e-05	6.26087e-05	9.11964e-06	1.06691e-05	9.28816e-06	4.8579e-05	4.12063e-05	4.85858e-05	7.81452e-06	1.16133e-05	1.28539e-05	3.27844e-05	3.97569e-05	4.87837e-05	8.0871e-06	9.05867e-06	8.89723e-06	5.87093e-06	8.87824e-06	6.55538e-06	6.53922e-06	6.73084e-06	5.41839e-06
pos_14	Eicosapentaenoic acid	51.4	5.48762	C20H30O2	303.233	9.46692	Level1	0.00221382	0.00252269	0.00250977	0.00160168	0.00073776	0.00274153	0.0016033	0.000711794	0.00117718	0.000390902	0.000435722	0.000594453	0.00435121	0.00344834	0.00338887	0.00447388	0.0115456	0.00471796	0.0007576	0.00139744	0.00209721	0.00201946	0.00077077	0.00244898	3.82024e-05	0.000308276	3.12943e-05	3.29456e-05	8.87485e-05	5.19254e-05
pos_140	10-Hydroxy-3,7-dimethyl-2E,6E-decadienoic acid	45.8	1.7509	C12H20O3	195.138	5.31453	Level2	0.00115586	0.000958112	0.000791234	0.000250091	0.000196218	0.000157596	0.000821235	0.000925242	0.000868569	0.000158697	0.000207602	0.000167006	0.00114468	0.000896194	0.00104751	0.00016094	0.000134053	0.00019167	0.00079085	0.000581939	0.000841687	0.000139575	0.000161531	0.000180901	0.000159204	0.000221737	0.000170075	0.000198113	0.000220325	0.000209996
pos_1400	Glycocholic acid	50.3	19.3417	C26H43NO6	483.295	6.51298	Level2	9.13914e-05	0.000113689	9.97885e-05	8.65096e-06	8.19272e-07	4.28268e-06	7.77298e-05	5.72054e-05	6.88146e-05	4.39968e-06	2.85852e-06	8.09591e-06	8.21441e-05	7.22146e-05	6.71505e-05	7.61005e-06	3.73062e-06	7.31943e-06	6.14802e-05	0.000103916	7.47392e-05	2.19395e-06	1.65658e-06	3.7874e-06	3.12021e-06	5.05763e-06	4.67603e-06	2.94599e-06	1.04528e-05	3.24223e-06
pos_1401	Stearidonic Acid	50.3	3.70038	C18H28O2	259.207	3.69493	Level2	0.000171567	0.000109206	0.000112943	0	0	0	0.000132851	0.000101072	9.45561e-05	0	0	0	0.000241695	9.73964e-05	0.000124561	0	0	0	0.000105042	0.000119436	0.000106363	0	0	0	0	0	0	0	0	0
pos_1402	Lysyl-Cysteine	50.2	-3.44238	C9H19N3O3S	267.148	1.98952	Level2	0.00276255	0.00304341	0.00328712	0.000330003	0.000225465	0.00026058	0.00249891	0.00219733	0.0022866	0.000166983	0.000194407	0.000137747	0.00321298	0.00217848	0.0026059	0.000160733	0.000214028	0.000313607	0.00209996	0.00192332	0.00233561	0.000143833	0.000133043	0.000150415	7.58434e-05	7.56006e-05	7.57421e-05	7.76215e-05	8.73734e-05	0.000108357
pos_1404	N-Desmethylselegiline	50.2	2.54252	C12H15N	215.155	0.726067	Level2	0.000212331	0.000184671	0.000222696	2.73161e-06	4.08924e-06	6.67588e-06	0.000151092	0.000165844	0.000131288	1.7868e-06	4.08406e-06	3.1896e-07	0.000241806	0.000200933	0.000254765	2.47146e-06	4.74795e-06	5.97446e-06	9.0244e-05	9.60351e-05	9.9515e-05	4.93427e-06	0	4.28569e-06	0	0	0	0	0	9.30063e-07
pos_1405	alpha-Tocotrienol	50.2	21.8835	C29H44O2	425.351	12.0291	Level2	0.00100762	0.000765427	0.000704559	0.000108008	3.21323e-05	0.000180674	0.000532552	0.000366951	0.000363134	3.6943e-05	5.94503e-05	2.89521e-05	0.000733141	0.000614213	0.000659553	8.85848e-05	0.000222158	0.000195091	0.000805417	0.000993196	0.000685842	9.7163e-05	0.000141657	0.000185284	3.25605e-06	2.38909e-06	1.1969e-06	1.116e-06	1.9766e-06	1.52936e-06
pos_1406	C16 Sphingosine	50.2	7.66864	C16H33NO2	254.25	10.9229	Level2	1.15673e-05	1.2588e-05	9.59435e-06	1.90084e-05	2.29392e-05	1.89564e-05	1.24925e-05	9.10752e-06	7.85436e-06	1.73559e-05	1.88869e-05	2.21706e-05	1.16186e-05	1.24589e-05	1.2557e-05	2.64818e-05	1.9974e-05	2.12227e-05	1.06637e-05	1.10733e-05	1.17252e-05	2.16831e-05	2.1099e-05	2.17392e-05	2.31123e-05	2.43646e-05	1.72108e-05	2.56265e-05	2.51903e-05	2.67107e-05
pos_1407	Olmesartan	50.2	13.5126	C30H32N6O6	555.243	7.39108	Level2	3.87351e-07	6.02491e-07	4.91231e-07	1.91461e-07	2.03825e-07	2.38024e-07	2.98036e-07	2.52964e-07	9.54979e-07	1.6207e-07	2.81644e-07	1.58241e-07	3.41648e-07	8.41163e-07	4.20632e-07	1.31965e-07	1.45824e-07	2.73018e-07	1.58022e-07	2.82693e-07	1.15081e-06	0.000205328	0	4.83552e-08	1.62542e-07	2.31869e-07	1.44809e-07	6.27946e-09	2.64963e-07	3.8883e-08
pos_1409	Benzoylecgonine	50.1	10.4941	C16H19NO4	272.131	4.6009	Level2	4.05043e-05	3.96248e-05	4.41317e-05	0	0	6.21008e-07	3.96583e-05	2.88403e-05	3.4468e-05	8.59394e-07	1.49577e-06	3.32337e-06	3.18029e-05	2.60424e-05	2.75953e-05	0	0	6.92494e-07	4.74033e-05	4.98643e-05	3.88454e-05	0	0	0	0	0	0	0	0	0
pos_141	Myristoleic acid	55.2	1.64337	C14H26O2	268.227	3.45897	Level2	2.54424e-05	1.50469e-05	1.77954e-05	1.84126e-06	1.02866e-06	5.45551e-06	5.24017e-08	4.25194e-06	6.53071e-06	0	0	0	3.2516e-06	5.94499e-07	5.85859e-06	0	0	0	7.2234e-07	1.01111e-07	4.03139e-08	0	0	0	0	0	0	0	0	0
pos_1410	Theaflavin	50.1	8.92934	C29H24O12	547.129	5.3789	Level2	2.09562e-05	2.42923e-05	2.57362e-05	2.53491e-05	1.7038e-05	2.01432e-05	4.42629e-05	3.19027e-05	4.41469e-05	1.64173e-05	4.67087e-05	7.95295e-05	3.32752e-05	3.01136e-05	2.65574e-05	2.28683e-05	5.27634e-05	0.000115339	3.21107e-05	3.09293e-05	3.55482e-05	3.28338e-05	6.01419e-05	6.01659e-05	0	0	0	0	0	0
pos_1412	Indole-3-acetamide	50.1	-32.8131	C10H10N2O	387.11	3.68063	Level2	0.000119138	0.000116197	0.000119652	1.37418e-05	6.75427e-07	6.27317e-06	0.000173639	0.000184968	0.000191561	7.0037e-06	2.81506e-05	2.30564e-06	0.000115758	0.00011103	0.000122454	3.73911e-07	3.59791e-06	1.66745e-05	0.000555331	0.000425753	0.000211892	7.62936e-06	5.87885e-06	2.18277e-05	0	0	0	0	0	0
pos_1413	Prolyl-Tryptophan	49.9	14.5161	C16H19N3O3	266.133	4.64382	Level2	2.30453e-05	2.56872e-05	2.30427e-05	5.33054e-05	4.15105e-05	5.09739e-05	2.46348e-05	2.06252e-05	2.80833e-05	2.978e-05	4.83533e-05	4.90616e-05	1.76659e-05	1.46429e-05	1.7717e-05	4.16819e-05	3.55824e-05	4.4292e-05	2.16974e-05	2.2343e-05	1.92664e-05	3.9749e-05	3.03991e-05	3.05928e-05	1.02753e-05	2.01825e-05	1.56736e-05	1.22398e-05	0	3.5559e-06
pos_1414	Homoarecoline	49.9	-23.7049	C11H19N2O5-	242.12	8.39718	Level2	1.10806e-06	1.45855e-06	1.77408e-06	1.68296e-06	0	5.46327e-07	1.70942e-06	1.58917e-06	1.86682e-06	6.34562e-06	3.66334e-06	4.74496e-06	1.26876e-06	1.81671e-06	2.36148e-06	1.35696e-06	4.4577e-06	6.79218e-07	1.62589e-06	8.45016e-07	1.07817e-06	0	1.76893e-06	6.86969e-07	1.88448e-06	3.20639e-06	3.80734e-06	3.04933e-06	6.87897e-06	3.35137e-06
pos_1415	Sulfasalazine	49.9	-2.88719	C18H14N4O5S	399.075	5.42823	Level2	1.04943e-06	1.93514e-06	4.04534e-07	0	0	0	1.5165e-05	5.94773e-06	6.0892e-05	0	9.24975e-06	0	3.52712e-07	5.35901e-07	4.8609e-07	0	0	0	9.42582e-07	2.04362e-06	1.36949e-06	0	0	0	0	0	0	0	0	0
pos_1416	Flumequine	49.9	-34.6968	C14H12FNO3	545.131	3.75142	Level2	9.46687e-05	8.35321e-05	8.67002e-05	3.499e-05	1.89311e-05	2.13794e-05	0.000155845	0.00021273	0.000179434	1.69409e-05	2.17717e-05	5.36415e-06	9.3881e-05	9.04269e-05	0.000150248	2.51613e-06	1.32613e-05	1.84245e-05	0.000133249	0.000126368	9.7559e-05	6.81946e-06	1.39049e-06	9.02784e-06	0	6.28709e-06	0	0	0	0
pos_1417	2,3-Dinor-TXB2	49.8	21.0634	C18H30O6	365.201	9.47407	Level2	4.6478e-05	5.09515e-05	5.58217e-05	9.50221e-05	9.99681e-05	0.000109271	5.38233e-05	4.22318e-05	4.11575e-05	9.94868e-05	0.000104426	6.76993e-05	4.97041e-05	3.5196e-05	4.06221e-05	0.000104258	0.000153965	8.2138e-05	3.0233e-05	2.85169e-05	3.49451e-05	5.39703e-05	5.49292e-05	9.01981e-05	4.21635e-05	3.39748e-05	2.40452e-05	2.34498e-05	4.15203e-05	3.78955e-05
pos_1418	alpha-hydroxy myristic acid	49.8	6.35036	C14H28O3	262.239	5.11432	Level2	2.42102e-05	1.43164e-05	2.56481e-05	9.54702e-05	8.62286e-05	7.48871e-05	2.97129e-05	2.69322e-05	3.54737e-05	0.00010256	0.000100219	6.21546e-05	9.1085e-06	1.73526e-05	1.15857e-05	4.30359e-05	4.28104e-05	2.94214e-05	1.19169e-05	1.72338e-05	1.15653e-05	5.82286e-05	7.88046e-05	4.48759e-05	7.68595e-05	4.52819e-05	0.000106756	5.50073e-05	5.80185e-05	0.000108719
pos_1419	Hygromycin B	49.8	-28.5237	C20H37N3O13	492.204	4.17973	Level2	0.000290518	0.000251942	0.00032976	2.767e-05	2.04032e-05	1.38365e-05	0.000372661	0.000383687	0.000533689	9.90321e-06	0.000101379	0.000226871	0.000192952	0.000233318	0.000209478	0	2.00831e-06	3.58086e-05	0.00135244	0.0010387	0.000435522	5.05679e-05	3.31748e-05	3.34809e-05	0	1.36197e-05	0	0	0	4.36381e-08
pos_142	7-Mercaptoheptanoylthreonine	45.8	-4.91248	C11H21NO4S	264.125	1.92517	Level2	0.000932075	0.00095003	0.000991221	1.15818e-05	8.59924e-06	1.58986e-05	0.000700849	0.000585778	0.000790091	3.0221e-06	7.14114e-06	1.58588e-06	0.000942272	0.000628767	0.000687014	5.75848e-07	1.24376e-05	5.67593e-06	0.000448515	0.000473836	0.000662716	0	0	5.08365e-07	0	0	0	0	0	0
pos_1420	Glycyl-Threonine	49.8	6.58262	C6H12N2O4	141.067	2.92408	Level2	5.40585e-05	6.05695e-05	5.96133e-05	3.18646e-06	7.97179e-07	2.68921e-07	6.62716e-05	6.31811e-05	6.13495e-05	1.54263e-06	1.27928e-06	0	5.70711e-05	4.61871e-05	5.12277e-05	6.7202e-07	8.77211e-07	1.41507e-06	7.10391e-05	5.44357e-05	5.27451e-05	0	0	5.32273e-07	0	0	0	0	0	0
pos_1421	Phenylalanyl-Glutamine	49.7	37.9147	C14H19N3O4	276.145	1.59695	Level2	0.0309952	0.0319074	0.0314947	0.000886554	0.00074088	0.000966752	0.0199087	0.0144704	0.026034	0.000465813	0.000825635	0.000242182	0.027755	0.0189866	0.0205898	0.000173247	0.000376907	0.000512511	0.0131958	0.0131553	0.0260859	0.000226542	3.60898e-05	0.000208641	0	7.74962e-05	2.9606e-07	0	0	2.21241e-06
pos_1422	Ranitidine	49.7	9.35338	C13H22N4O3S	332.178	11.1366	Level2	9.92225e-06	8.87001e-06	6.81707e-06	3.38037e-06	6.50512e-06	5.23043e-06	1.49226e-06	2.28669e-06	2.364e-06	0	6.10674e-06	7.34335e-07	1.73304e-06	4.78809e-07	2.55851e-06	4.95885e-07	0	0	1.89727e-06	2.85114e-07	1.74327e-06	2.68058e-06	3.02917e-06	2.4282e-06	1.74614e-06	1.36426e-06	1.47818e-06	2.24825e-06	2.57061e-06	8.14146e-08
pos_1423	N-Oleoylethanolamine	49.7	-27.7041	C20H39NO2	367.323	10.9157	Level2	0.000128706	0.000110972	0.000112875	0.000215724	0.00011112	0.000320342	7.74596e-05	5.64986e-05	8.07803e-05	8.68208e-05	8.40006e-05	8.70173e-05	0.000242229	0.000220032	0.000169446	0.000342843	0.000819463	0.000408385	8.19236e-05	9.60024e-05	0.000171987	0.000130352	0.000110847	0.000181609	8.20129e-05	9.21438e-05	0.000101253	0.000107892	0.000124434	0.000107395
pos_1424	Felbamate	49.7	20.8886	C11H14N2O4	256.134	9.54558	Level2	1.32942e-05	2.20128e-05	1.93705e-05	0	2.44892e-07	3.01909e-15	6.23094e-05	2.55982e-06	1.41163e-05	5.56164e-08	5.77091e-07	0	1.70813e-05	9.93509e-06	1.01238e-05	0	3.3703e-08	6.89954e-11	9.13861e-06	7.22453e-06	1.16275e-05	0	0	6.78881e-08	0	0	3.4949e-07	0	0	0
pos_1425	Sumatriptan	49.7	-11.9748	C14H21N3O2S	591.271	4.93628	Level2	0.000344772	0.000481119	0.000652777	2.54112e-05	1.32695e-05	1.50393e-05	0.000688033	0.000308324	0.000349373	3.41264e-06	2.09385e-05	1.60584e-05	0.0003759	0.000231434	0.000369495	2.78525e-06	1.56593e-05	3.1719e-05	0.000230462	0.00026894	0.000295035	2.82956e-05	2.52903e-05	3.49091e-05	0	0	0	0	0	0
pos_1426	3-Guanidinopropanoate	49.7	33.2561	C4H9N3O2	149.108	4.01598	Level2	9.57559e-05	9.52396e-05	0.000111633	1.82657e-05	3.47693e-06	9.4334e-06	0.000115432	8.92764e-05	0.000110862	1.79326e-05	1.56848e-05	9.98596e-06	7.49208e-05	7.3127e-05	7.7025e-05	1.97776e-05	1.10822e-05	1.0612e-05	0.000134346	0.000140272	9.29185e-05	1.2708e-05	3.71253e-06	2.60334e-06	6.13642e-07	1.50923e-06	7.43897e-07	5.41919e-07	6.07823e-07	0
pos_1428	Oxytocin	49.6	-28.0594	C43H66N12O12S2	1029.4	5.35745	Level2	0.000449521	0.000227798	0.000211582	0	0	0	0.000412106	0.000517624	0.000468202	0	3.34336e-06	3.49737e-06	0.000233894	0.00029405	0.000215885	0	0	7.10629e-07	0.000509951	0.000519475	0.000375351	8.21738e-07	0	0	0	0	6.46222e-08	0	0	0
pos_1429	Chorismic acid	49.6	6.18352	C10H10O6	209.046	5.01495	Level2	0.000131107	9.51899e-05	0.000126986	2.31239e-05	9.54613e-06	9.23976e-06	0.00017418	0.000204422	0.000168467	6.45485e-06	6.57758e-05	0.000117614	0.000139383	0.000185711	0.000119023	6.99049e-06	4.9634e-06	2.58858e-05	0.000362812	0.000428637	0.000262265	1.05565e-05	3.76773e-05	2.87418e-05	7.07845e-08	1.4447e-05	7.29022e-07	0	4.50133e-07	1.03151e-08
pos_143	alpha-D-Galactosyl-(1,1')-sn-glycerol 3-phosphate	45.7	6.60311	C9H19O11P	335.076	7.91168	Level2	2.8261e-05	2.61282e-05	2.36352e-05	0	0	0	1.6464e-05	2.07298e-05	1.74124e-05	0	0	0	2.62527e-05	1.99754e-05	2.10129e-05	0	0	0	2.1212e-05	3.84665e-05	2.73047e-05	0	0	0	0	0	0	0	0	0
pos_1431	Enalaprilat	49.5	35.9322	C18H24N2O5	313.167	8.68967	Level2	4.67568e-05	3.9591e-05	3.48333e-05	6.85311e-05	5.64046e-05	7.1709e-05	3.20934e-05	2.81893e-05	2.98474e-05	4.48647e-05	6.15538e-05	3.55414e-05	3.68675e-05	4.37225e-05	3.49315e-05	6.75905e-05	7.9338e-05	5.94855e-05	3.13619e-05	3.2821e-05	2.75565e-05	4.14799e-05	5.3197e-05	7.03922e-05	3.18021e-05	4.00855e-05	3.8212e-05	3.13916e-05	3.78987e-05	4.30616e-05
pos_1432	Spectinomycin	49.5	-10.0952	C14H24N2O7	333.162	8.56095	Level2	1.35666e-05	1.75378e-05	1.55424e-05	1.53137e-05	6.59945e-07	2.12477e-05	7.76475e-05	9.95613e-07	1.24095e-05	0	5.01192e-07	3.66775e-08	1.14569e-05	2.01579e-05	1.34445e-05	9.92363e-06	1.42794e-05	2.72444e-05	1.94707e-05	2.20189e-05	1.30719e-05	1.06891e-05	0	1.16945e-05	0	0	0	0	0	0
pos_1433	Oleoyl Ethyl Amide	49.5	2.86619	C20H39NO	327.338	7.96888	Level2	1.56987e-06	1.47734e-06	2.01525e-06	9.21395e-06	1.05997e-05	9.76391e-06	1.20058e-06	1.56475e-06	1.30439e-06	1.17077e-05	1.00703e-05	9.37592e-06	1.02114e-06	1.68404e-06	1.31382e-06	8.53857e-06	6.10755e-06	8.16911e-06	1.53277e-06	1.32404e-06	1.81094e-06	7.4402e-06	8.33697e-06	8.431e-06	1.12048e-05	9.97485e-06	1.4086e-05	1.34134e-05	1.94471e-05	1.78446e-05
pos_1434	Prolyl-Asparagine	49.5	-20.3371	C9H15N3O4	268.065	7.20517	Level2	6.15328e-05	4.58141e-05	3.97379e-05	7.22692e-06	2.77289e-06	1.78746e-06	2.82607e-05	2.49435e-05	2.06706e-05	0	6.37142e-07	0	4.78482e-05	2.7804e-05	3.25111e-05	0	0	8.20068e-07	1.94371e-05	2.2135e-05	2.10853e-05	0	0	0	0	0	0	0	0	0
pos_1435	Serinyl-Aspartate	49.4	-52.0362	C7H12N2O6	221.062	4.68672	Level2	1.74739e-05	1.22146e-05	1.85957e-05	9.78449e-07	5.42581e-07	6.23375e-07	1.72708e-05	1.71112e-05	2.03235e-05	7.18699e-07	7.0812e-06	8.74278e-06	9.30678e-06	1.43858e-05	8.51481e-06	4.70786e-07	5.26307e-07	7.30193e-07	3.98251e-05	4.26067e-05	2.34791e-05	8.11391e-07	1.94175e-06	7.48488e-07	5.02676e-07	5.06427e-07	1.14314e-06	1.11268e-06	1.10585e-06	8.29478e-07
pos_1436	Atrazine	49.4	18.603	C8H14ClN5	254.061	3.99453	Level2	1.08434e-05	1.40112e-05	4.92031e-06	0	4.65854e-08	0	1.41822e-05	2.49233e-05	1.85758e-05	0	0	0	1.49536e-05	1.09673e-05	1.85643e-05	0	0	0	4.50781e-06	1.04213e-06	5.84185e-06	0	0	3.34017e-08	0	0	0	0	0	0
pos_1437	Anandamide (18_4, n-3)	49.4	40.5934	C20H33NO2	661.517	6.62023	Level2	4.73942e-05	4.17303e-05	4.06486e-05	7.69953e-06	1.01558e-05	2.91281e-06	3.22793e-05	1.0323e-05	1.26511e-05	5.76359e-06	4.96162e-06	9.15867e-06	1.14165e-06	9.18248e-07	2.25529e-06	3.4397e-06	4.75484e-06	2.49656e-06	2.76418e-06	2.70944e-07	2.57222e-05	4.32204e-06	7.41265e-06	5.3367e-06	1.168e-05	7.54064e-06	7.64925e-06	1.30336e-05	9.96825e-06	1.68357e-05
pos_1438	Oxprenolol	49.3	-56.409	C15H23NO3	569.269	2.87403	Level2	0.000205317	0.000229552	0.000217343	0	0	0	0.00017616	0.000189954	0.000172293	0	0	0	0.000161976	0.000123209	0.000161261	0	0	0	0.000128045	0.000114708	0.000122713	0	0	0	0	0	0	0	0	0
pos_1439	Threoninyl-Lysine	49.3	4.91601	C10H21N3O4	289.188	8.00463	Level2	3.20509e-05	3.29842e-05	2.50384e-05	2.22229e-05	2.11319e-05	2.47167e-05	2.99156e-05	3.26334e-05	3.08509e-05	1.71247e-05	2.29357e-05	2.47738e-05	2.06109e-05	2.10148e-05	1.9775e-05	2.0116e-05	1.46043e-05	2.34167e-05	3.76327e-05	3.24789e-05	2.40391e-05	2.05537e-05	2.47243e-05	2.04519e-05	2.98656e-05	2.22864e-05	1.83093e-05	2.95449e-05	3.87088e-05	3.13544e-05
pos_144	4-Vinylcyclohexene	45.7	5.93206	C8H12	109.102	8.03322	Level2	4.96494e-05	3.46966e-05	3.48418e-05	2.32679e-05	7.76932e-06	9.95072e-06	2.47643e-05	2.54876e-05	2.61828e-05	6.66251e-06	1.2043e-05	7.70152e-06	5.69324e-05	3.56543e-05	3.93502e-05	7.56382e-06	1.08838e-05	9.91009e-06	2.73788e-05	3.03013e-05	3.13423e-05	6.94152e-06	5.17351e-06	1.08487e-05	3.16124e-07	8.28778e-06	4.97523e-06	7.95321e-07	2.91685e-06	1.41474e-06
pos_1440	Atorvastatin	49.3	18.4144	C33H35FN2O5	523.249	0.697467	Level2	0.000472098	0.000459726	0.00047433	0.000161371	0.000116698	0.00017622	0.000513228	0.000525173	0.000475708	0.000175786	0.000210236	0.000154566	0.000482411	0.000411228	0.000514357	0.000120366	0.000172285	0.000214917	0.000382371	0.000347965	0.000471026	0.000101463	7.58255e-05	8.82038e-05	4.21838e-05	6.422e-05	3.02326e-05	0	0	0
pos_1441	Venlafaxine	49.2	4.18661	C17H27NO2	260.202	5.72785	Level2	1.49014e-05	1.25615e-05	1.4032e-05	1.70976e-07	9.05605e-07	2.8215e-07	2.24384e-05	6.54533e-06	8.92409e-06	4.06929e-07	5.38096e-07	2.36533e-07	1.63369e-05	1.15686e-05	1.32319e-05	5.21032e-07	3.57938e-07	1.83599e-06	1.8604e-05	1.26089e-05	1.31291e-05	2.69147e-07	5.22235e-07	0	1.14253e-07	3.4056e-07	1.76819e-07	9.84017e-08	2.17563e-06	2.84517e-08
pos_1442	Maslinic Acid	49.2	-55.2946	C30H48O4	455.326	10.6232	Level2	0.000207301	0.000223351	0.000218764	0.000308776	0.00028052	0.000326629	0.000157428	0.000113526	0.000234759	0.000302844	0.00028033	0.00025957	0.000189202	0.00018063	0.000172355	0.000358401	0.000346516	0.000346911	0.000147412	0.000166004	0.000175912	0.000304781	0.00032958	0.000364223	0.000309757	0.000340021	0.000262961	0.000386935	0.000378445	0.000419206
pos_1443	Estrone	49.2	8.33059	C18H22O2	288.198	6.7697	Level2	6.59651e-06	1.02255e-05	1.05915e-05	0	0	0	9.60162e-06	4.16177e-06	4.63285e-06	9.69929e-08	5.34808e-09	3.87607e-07	3.77582e-06	1.97338e-06	2.25183e-06	0	1.16604e-08	1.28014e-09	1.15881e-05	1.17921e-05	7.26207e-06	0	4.41423e-08	1.61827e-07	0	0	0	0	1.38232e-06	0
pos_1444	Heptanoic acid, ethyl ester	49.2	5.28335	C9H18O2	334.297	5.94953	Level2	3.08082e-05	2.66139e-05	2.28491e-05	0.00013194	0.000346843	0.000108013	2.57273e-05	1.93735e-05	2.4664e-05	0.000465746	0.000484188	0.000323015	1.96084e-05	2.31723e-05	2.39904e-05	0.000141087	6.944e-05	0.000103653	1.58644e-05	1.78226e-05	2.02584e-05	0.000109676	0.000315141	0.000143612	0.00109505	0.000782835	0.000675545	0.000214606	0.000249468	0.000315696
pos_1445	Trihexyphenidyl	49.2	-14.2908	C20H31NO	266.222	0.548017	Level2	3.97671e-05	4.27856e-05	4.02491e-05	0	0	0	2.85555e-05	3.82521e-05	1.83974e-05	0	0	0	4.59668e-05	2.72208e-05	5.88212e-05	0	0	0	1.80257e-05	2.3151e-05	2.04497e-05	0	0	0	0	0	0	0	0	0
pos_1447	Norethindrone	49.1	35.9275	C20H26O2	340.238	5.72785	Level2	1.12166e-05	1.76539e-05	1.26417e-05	0	0	1.58116e-06	1.69246e-05	1.02875e-05	1.00401e-05	0	0	0	1.24732e-05	5.0711e-06	6.76222e-06	0	0	0	5.80693e-06	5.32691e-06	1.0691e-05	0	0	0	0	0	0	0	0	0
pos_1449	1-Palmitoyl-sn-glycero-3-phosphocholine	49.1	32.137	C24H50NO7P	513.382	10.9586	Level2	0.000250645	0.00021875	0.000236133	0.000487863	0.000485423	0.000404121	0.0002123	0.000169286	0.000577108	0.000578887	0.000475066	0.000449887	0.000197156	0.000185134	0.000197009	0.000451478	0.000424498	0.000415002	0.000193892	0.000192403	0.000205913	0.000440418	0.000458015	0.000497017	0.000567236	0.000485333	0.000484142	0.000620013	0.000690521	0.000872455
pos_145	16beta-16-Hydroxy-3-oxo-1,12-oleanadien-28-oic acid	45.7	-0.853983	C30H44O4	469.331	7.30528	Level2	0.000178941	0.000107416	0.000148098	2.89434e-05	2.22716e-05	2.76567e-05	0.000146183	0.000151071	0.000161122	2.35536e-05	6.92526e-05	0.000108311	0.000137686	0.000161568	0.000156084	2.01486e-05	2.4337e-05	5.13301e-05	0.000349844	0.0004183	0.00031809	2.22175e-05	3.66858e-05	5.33212e-05	1.44451e-05	2.85037e-05	8.57626e-06	1.46469e-05	1.71853e-05	1.66971e-05
pos_1450	Ginsenoside Rb1	49.1	6.56326	C54H92O23	1150.64	10.4023	Level2	8.29638e-06	5.59847e-06	8.46073e-06	9.38978e-06	2.44421e-06	4.95154e-06	5.10285e-06	5.94432e-06	6.9256e-06	1.24121e-05	1.00177e-05	1.12434e-05	6.27687e-06	5.98633e-05	3.13206e-06	3.49034e-06	1.27935e-06	5.29053e-06	5.21945e-06	8.40914e-06	2.67166e-06	8.27479e-06	0.00197782	4.9241e-06	7.87854e-05	9.89829e-07	6.14862e-06	5.76232e-07	3.25262e-06	4.86732e-06
pos_1451	Levetiracetam	49.1	-61.4997	C8H14N2O2	135.081	7.29098	Level2	0.000139967	0.000138066	0.000140539	0.000294061	0.00036179	0.000264458	0.000107627	0.000135177	0.000118549	0.000341651	0.000370462	0.000328046	7.97148e-05	0.000113697	9.46274e-05	0.000229313	0.000273989	0.000269436	0.000137237	0.000126506	0.000119707	0.000259392	0.000392197	0.000225017	0.000384959	0.000336748	0.000410492	0.000386806	0.000362324	0.000566816
pos_1452	Hexylglutathione	49.1	31.2906	C16H29N3O6S	356.176	6.40573	Level2	1.06448e-05	1.71335e-05	2.37991e-05	2.14035e-06	3.04317e-06	3.65046e-06	2.9197e-05	3.80582e-06	7.73519e-06	3.4888e-06	2.63707e-06	2.18342e-06	9.90935e-06	7.6801e-06	7.54998e-06	1.8562e-06	9.17909e-07	8.57882e-07	2.86126e-05	3.14609e-05	1.96082e-05	3.89114e-06	2.17888e-06	1.92097e-06	6.94055e-07	1.12743e-06	5.46523e-07	0	4.51882e-06	1.09882e-06
pos_1454	4-thiouridine	49.1	13.2291	C9H12N2O5S	260.05	3.11643	Level2	1.615e-05	1.98788e-05	1.45859e-05	7.05563e-06	2.43504e-06	1.02423e-06	2.7941e-05	1.94322e-05	2.26424e-05	1.17003e-06	2.33484e-06	1.21837e-06	9.3644e-06	1.43499e-05	1.40904e-05	0	0	1.40901e-06	1.94796e-05	2.07612e-05	1.66468e-05	0	0	0	0	0	0	0	0	0
pos_1456	Decanoyl-L-carnitine	49	3.59236	C17H33NO4	298.239	5.31453	Level2	1.00772e-06	1.18002e-06	0	0	0	0	2.40267e-07	1.57377e-06	3.95983e-07	0	0	0	2.44057e-06	2.9167e-07	8.85935e-07	0	0	0	0	0	3.32247e-07	0	0	0	0	0	0	0	0	0
pos_1457	Valyl-Tyrosine	49	-11.0179	C14H20N2O4	263.136	2.26053	Level2	0.000180625	0.000185198	0.00019841	4.91348e-06	6.35609e-06	7.62019e-06	0.000135421	0.000185383	0.000216288	4.06213e-06	5.60879e-06	2.26673e-06	0.000206131	0.00016747	0.000181562	4.00097e-06	2.66503e-06	9.60318e-06	0.000123422	0.000156551	0.000200092	1.88001e-06	1.68725e-06	2.4251e-06	7.92529e-07	1.05311e-06	1.45412e-06	2.51384e-06	2.57094e-06	0
pos_1458	Desacetylvindoline	48.9	-24.9947	C23H30N2O5	415.212	7.15512	Level2	0.00405605	0.00344647	0.00384933	0.0111822	0.013822	0.0101277	0.00332219	0.0038721	0.00306782	0.013203	0.0146825	0.0162706	0.00235926	0.00352533	0.00311443	0.00913975	0.0100536	0.0110347	0.0044197	0.0041929	0.00405561	0.011425	0.0175716	0.00999314	0.018095	0.0160774	0.0197494	0.0190969	0.019187	0.0281171
pos_1459	Glutamyl-Glutamine	48.9	29.3265	C10H16N3O6-	274.111	3.38747	Level2	1.7755e-05	2.65284e-05	1.92899e-05	4.37546e-09	6.18393e-08	8.11269e-07	1.09291e-05	8.24705e-06	1.56382e-05	0	7.55785e-07	3.38463e-08	1.40725e-05	1.76171e-05	1.38268e-05	0	0	3.20668e-07	7.59778e-06	7.74654e-05	1.32507e-05	0	0	0	0	0	0	0	0	0
pos_1462	Amarogentin	48.8	9.87155	C29H30O13	604.208	5.11432	Level2	1.83507e-05	2.57432e-05	2.52705e-05	0	0	0	3.38688e-05	1.63668e-05	2.15687e-05	0	1.45908e-06	3.08221e-06	2.18278e-05	9.09234e-06	4.42537e-06	0	0	0	4.80428e-05	2.80411e-05	1.5261e-05	0	6.93612e-07	0	0	0	0	0	0	0
pos_1464	RU-0211	48.8	49.7747	C20H32F2O5	429.204	3.4518	Level2	0.000425913	0.000618286	0.000496925	5.50667e-05	4.02434e-05	4.4311e-05	0.000363072	0.000428191	0.000359269	2.46767e-05	2.71421e-05	2.31977e-05	0.000447225	0.000401669	0.000531931	3.40675e-05	5.92928e-05	6.53779e-05	0.000355794	0.000312306	0.000335918	2.79144e-05	2.67586e-05	3.89357e-05	2.06849e-05	1.62539e-05	2.21916e-05	2.81106e-05	3.21621e-05	3.7574e-05
pos_1465	Methaqualone	48.8	-32.8848	C16H14N2O	250.102	3.24515	Level2	1.95654e-05	2.72728e-05	2.8564e-05	4.29188e-05	3.23659e-05	4.17697e-05	1.73212e-05	1.69411e-05	2.72105e-05	4.79285e-05	4.99261e-05	4.39123e-05	2.02385e-05	1.36441e-05	1.62537e-05	2.13066e-05	2.02124e-05	2.16867e-05	1.62093e-05	2.17005e-05	2.17529e-05	2.79616e-05	2.58834e-05	2.26715e-05	1.21219e-05	9.23624e-06	7.75666e-06	0	0	1.31282e-06
pos_1466	Zolmitriptan	48.8	40.1718	C16H21N3O2	288.182	2.75247	Level2	0.000953489	0.00112506	0.00111702	7.30441e-05	3.99113e-05	5.78684e-05	0.000720767	0.000634727	0.000622645	2.35929e-05	2.96263e-05	1.74144e-05	0.00082572	0.000581433	0.000661121	2.44638e-05	2.84874e-05	5.18643e-05	0.000546767	0.00049432	0.000554171	7.98696e-06	8.70766e-06	5.40366e-06	3.70457e-06	6.27345e-06	2.27453e-06	3.56114e-06	1.33161e-06	4.1713e-06
pos_1468	PE(18_1(9Z)_0_0)	48.7	2.26733	C23H46NO7P	959.612	8.1326	Level2	2.75609e-05	2.75351e-05	2.79767e-05	0	0	4.12048e-07	3.57279e-06	7.54637e-06	2.62073e-05	0	0	2.65885e-06	0.000213902	0.000346019	6.95434e-05	1.48685e-05	0.000109494	8.78554e-05	8.01528e-06	1.90293e-05	2.21041e-05	0	0	0	0	0	0	0	0	0
pos_1469	Valyl-Alanine	48.7	-2.31637	C8H16N2O3	189.123	0.648117	Level2	6.29387e-06	6.31853e-06	7.93648e-06	7.60044e-06	6.46815e-06	6.99432e-06	7.93959e-06	7.19635e-06	8.69304e-06	1.81213e-05	2.32935e-05	1.81093e-05	8.04258e-06	7.77417e-06	8.81297e-06	0	1.55164e-06	2.57386e-06	7.48433e-06	7.41889e-06	6.71599e-06	1.68012e-06	1.71512e-06	8.30194e-07	2.79969e-05	2.26108e-05	2.56737e-05	2.52085e-06	1.16823e-05	3.18055e-06
pos_147	Rhizocticin A	45.6	-10.5712	C11H22N5O6P	352.134	7.44043	Level2	9.00017e-06	5.57121e-05	1.25584e-05	1.17685e-05	1.59132e-05	1.31179e-05	1.00257e-05	0.000160692	2.46738e-05	1.30393e-05	6.27085e-06	1.33382e-05	0.00091907	0.000365419	0.000130068	0.000292102	0.00029831	0.000318461	2.15536e-05	5.44403e-05	5.71075e-05	0.00020719	8.75841e-05	0.000400578	6.95829e-07	6.65172e-07	0	0	0	0
pos_1470	Triamcinolone Diacetate	48.6	-26.7291	C25H31FO8	517.14	7.38393	Level2	2.70883e-05	2.09539e-05	2.28105e-05	6.33597e-05	9.39306e-05	7.41433e-05	1.54381e-05	2.55194e-05	2.01646e-05	8.40155e-05	0.000104312	8.80311e-05	9.78725e-06	2.06598e-05	1.39661e-05	4.7165e-05	7.45039e-05	7.92679e-05	2.73467e-05	1.9377e-05	1.67174e-05	6.02044e-05	0.000109623	4.41509e-05	9.70514e-05	9.27129e-05	0.000126355	9.0313e-05	6.89058e-05	0.000171782
pos_1471	Pentadecanoic Acid	48.6	13.4798	C15H30O2	265.217	3.52332	Level2	0.000118146	5.48544e-05	6.1619e-05	2.00914e-06	4.4114e-07	3.43877e-06	7.59925e-05	6.53184e-05	6.61995e-05	6.56303e-07	7.0823e-09	0	0.000124115	4.48023e-05	5.83951e-05	6.87939e-08	2.05563e-07	3.58636e-08	6.55145e-05	7.41223e-05	5.63858e-05	9.09636e-07	0	0	0	0	0	0	0	0
pos_1472	(S)-Equol	48.6	-1.50755	C15H14O3	265.083	4.59375	Level2	1.24406e-05	1.46807e-05	1.49097e-05	7.73795e-06	5.23851e-06	4.76123e-06	1.67832e-05	9.98606e-06	1.70545e-05	5.8351e-06	8.33758e-06	4.76529e-06	5.67988e-06	7.09084e-06	5.9652e-06	2.71759e-06	2.92512e-06	4.83146e-06	2.66639e-05	2.86348e-05	1.7368e-05	4.00491e-06	3.81967e-05	3.76982e-06	0	2.06876e-06	2.67453e-10	0	1.27372e-06	0
pos_1473	Nalidixic acid	48.6	-6.55846	C12H12N2O3	465.174	9.95247	Level2	5.06279e-05	6.12422e-05	4.16785e-05	0.00017069	0.00144925	0.00209573	0.000415804	0.000278135	0.000146015	0.000293235	0.00019328	0.000192685	3.45661e-05	2.75757e-05	3.07616e-05	0.000897509	0.000110884	0.000177429	4.25145e-05	0.000462495	3.23704e-05	0.000107512	0.00170322	9.99221e-05	0.000184487	0.000136793	0.000100379	0.000127816	0.000256056	0.000151613
pos_1474	Dihydroxyfumarate	48.6	-11.5936	C4H4O6	186.962	13.7767	Level2	0.000521357	0.000502366	0.000547159	0.00170882	0.00184504	0.00148818	0.000497378	0.000415883	0.000412218	0.00167182	0.0016471	0.00163106	0.000374818	0.000446626	0.000464325	0.00155685	0.00130973	0.00138631	0.000483077	0.000447872	0.000439263	0.00152162	0.00163897	0.00167187	0.00205744	0.00189967	0.00194881	0.00242084	0.00282431	0.00242418
pos_1475	Tylosin	48.6	12.2552	C46H77NO17	898.527	8.99643	Level2	0.000118834	0.000142032	0.000158132	0.00100084	0.000495346	0.00152463	4.57664e-05	8.91799e-05	0.000141787	0.0003883	0.000400206	0.000382258	2.59198e-05	3.48789e-05	1.98541e-05	2.13679e-05	1.27005e-05	2.93149e-05	1.65002e-05	2.64589e-05	1.34311e-05	3.4771e-06	2.39776e-05	9.25925e-06	0.000121986	4.07865e-05	2.68301e-06	0	5.11616e-06	2.212e-06
pos_1476	Abacavir	48.6	-25.4496	C14H18N6O	325.11	4.38638	Level2	0.000248217	0.000274246	0.00027218	2.79011e-05	1.1043e-05	1.64862e-05	0.000329086	0.000288439	0.000333477	1.17344e-05	3.45798e-05	3.02956e-05	0.000226019	0.000202513	0.000207234	1.25875e-05	1.67667e-05	4.25001e-05	0.000381786	0.00037419	0.000330074	1.54198e-05	2.25441e-05	2.59821e-05	1.25883e-06	4.509e-06	4.80176e-07	7.2492e-07	1.64241e-06	1.25206e-06
pos_1478	Nifedipine	48.6	3.40258	C17H18N2O6	329.114	2.20332	Level2	0.000639405	0.000625529	0.000686998	1.42836e-05	9.02248e-06	1.73923e-05	0.00045091	0.000446592	0.000449078	4.60687e-06	6.94232e-06	8.92321e-07	0.000725553	0.000578788	0.000658564	5.83956e-06	1.33433e-05	2.06626e-05	0.00052057	0.0003575	0.000521595	3.00745e-06	2.11683e-06	3.25095e-06	0	0	0	0	0	0
pos_1479	Methacycline	48.5	13.3775	C22H22N2O8	460.177	4.68672	Level2	0.000651992	0.000465596	0.000611861	8.93296e-05	7.86825e-05	5.78263e-05	0.000504067	0.000562467	0.000668061	3.46993e-05	0.000266055	0.00037496	0.000382273	0.000514883	0.000388104	1.90872e-05	1.84476e-05	0.000103346	0.00127774	0.00131638	0.000778798	5.41955e-05	0.000131523	3.95545e-05	0	2.08374e-05	0	0	7.01543e-07	0
pos_148	1-(2,6,6-Trimethyl-2-cyclohexen-1-yl)-1,6-heptadien-3-one	45.6	1.9057	C16H24O	233.19	6.52728	Level2	1.61008e-05	1.2998e-05	1.70611e-05	2.13519e-06	5.43022e-07	2.3945e-06	1.42749e-05	1.38013e-05	1.44056e-05	2.66176e-10	5.89213e-06	4.22123e-06	1.45423e-05	1.49709e-05	1.80236e-05	1.39681e-06	0	1.77056e-06	2.84482e-05	2.82177e-05	2.14404e-05	0	6.11073e-09	2.25984e-06	0	0	0	0	0	0
pos_1480	Isoleucyl-Asparagine	48.5	-40.9164	C10H19N3O4	246.135	1.58267	Level2	0.000997662	0.000977439	0.000844411	7.08493e-05	4.75225e-05	0.000103539	0.000714314	0.000858335	0.000765715	3.62928e-05	7.24204e-05	2.51013e-05	0.000961293	0.000751905	0.000932598	1.78894e-05	5.69183e-05	7.75688e-05	0.000740951	0.000577961	0.000685925	1.93359e-05	1.2186e-05	1.5091e-05	0	1.85031e-06	0	0	0	0
pos_1481	Oxaprozin	48.4	-74.4763	C18H15NO3	276.08	5.17152	Level2	4.02174e-06	6.37468e-06	5.05049e-06	0	0	0	6.54064e-06	5.41563e-06	8.81873e-06	0	0	0	1.54e-06	4.76819e-06	2.1422e-06	0	0	0	6.31995e-06	7.76922e-06	7.44456e-06	0	0	0	0	0	0	0	0	0
pos_1482	Mesoridazine	48.4	4.91171	C21H26N2OS2	773.308	5.15007	Level2	0.000624186	0.000332497	0.000309955	1.034e-05	5.10133e-06	4.69021e-06	0.000520053	0.00073861	0.000686439	5.00329e-07	0.000172763	8.992e-05	0.000348543	0.000429841	0.000317195	0	0	2.81327e-05	0.000718635	0.000878878	0.000524032	3.74503e-06	2.92322e-05	1.33687e-05	0	6.46043e-06	0	0	1.56054e-08	0
pos_1483	Desoxycorticosterone acetate	48.4	-8.54636	C23H32O4	414.261	4.3013	Level2	0.000325629	0.000214243	0.000268978	8.66399e-06	5.08335e-06	6.48618e-06	0.000204285	0.000191958	0.000200512	7.77071e-06	3.99001e-06	5.51342e-06	0.000272596	0.000164938	0.000201545	4.3e-06	3.94795e-06	8.2341e-06	0.000178102	0.000163606	0.000163524	9.48508e-06	9.46283e-06	1.00467e-05	5.28468e-06	3.46289e-06	5.13777e-06	3.4523e-06	1.06934e-05	3.20712e-06
pos_1484	Miglitol	48.3	13.7503	C8H17NO5	172.1	3.03135	Level2	6.65461e-05	7.54686e-05	7.81433e-05	3.53198e-05	3.80349e-05	3.29837e-05	6.92765e-05	5.82902e-05	6.21324e-05	3.48862e-05	3.65699e-05	3.56414e-05	7.01984e-05	5.54572e-05	6.36497e-05	2.68832e-05	2.1983e-05	2.97505e-05	8.56638e-05	6.86665e-05	7.40198e-05	2.59532e-05	2.85527e-05	3.24435e-05	2.95741e-05	2.65236e-05	2.90256e-05	2.98121e-05	3.3439e-05	3.47899e-05
pos_1485	Fludrocortisone acetate	48.3	-32.3946	C23H31FO6	387.183	6.5559	Level2	2.24144e-05	1.17161e-05	1.22701e-05	0	0	0	2.27831e-05	1.3949e-05	1.61636e-05	0	0	0	2.39466e-05	1.19667e-05	1.53771e-05	0	2.86284e-07	0	2.43117e-05	2.46506e-05	2.73352e-05	5.64339e-06	0	0	0	0	0	0	2.55907e-06	0
pos_1487	Ribothymidine	48.2	-19.6732	C10H14N2O6	281.054	8.67535	Level2	2.93566e-05	3.0396e-05	3.27126e-05	9.29651e-05	0.000109895	0.00010457	3.37137e-05	2.85453e-05	3.45857e-05	0.000114385	0.000109766	0.000113356	2.34051e-05	2.87091e-05	3.4577e-05	9.81355e-05	8.32867e-05	9.72185e-05	3.55818e-05	3.18998e-05	3.39026e-05	0.000101582	0.000111707	0.000105013	0.000121592	0.000124003	0.00012515	0.000136872	0.00016374	0.00015317
pos_1488	11-Deoxycortisol	48.2	16.7785	C21H30O4	388.254	2.83828	Level2	0.000161232	0.00016886	0.00017977	0.000101033	0.000115166	0.000126165	0.000130462	0.000111719	0.000126	0.000107533	0.000102636	0.000101409	0.000143395	9.4549e-05	0.000117793	0.000103879	8.08607e-05	0.000107809	0.000114035	9.73522e-05	0.000100761	8.82344e-05	0.00010912	8.84764e-05	0.000110953	0.000133196	0.000119125	0.000158112	0.000170797	0.000143727
pos_149	Dictagymnin	45.6	5.20584	C14H18O	203.144	5.12148	Level2	0.000162074	0.000169978	0.000180535	0.000361458	0.000368991	0.000327495	0.000169534	0.000135747	0.000159911	0.000366352	0.00036397	0.000417167	0.000145818	0.000132147	0.000150554	0.000354565	0.000301722	0.000351646	0.000188067	0.000170832	0.000171356	0.00034914	0.000388716	0.00040782	0.000445875	0.000425921	0.000464846	0.000536718	0.000629642	0.000604943
pos_1490	Lithocholic acid	48.2	-28.4112	C24H40O3	394.321	13.1346	Level2	0.000107439	0.000102704	9.42554e-05	0.000209846	0.000178203	0.000202551	7.49072e-05	5.709e-05	5.72444e-05	0.000119146	0.00010566	0.000114421	6.85853e-05	5.80931e-05	6.83306e-05	0.000110188	0.000151981	0.000122958	6.12408e-05	6.95664e-05	6.80959e-05	8.8998e-05	8.52557e-05	7.79745e-05	5.16898e-05	4.32276e-05	4.67637e-05	5.13262e-05	5.54162e-05	4.06587e-05
pos_1494	Paclitaxel	48.2	30.9105	C47H51NO14	876.347	4.30843	Level2	0.000210034	0.000128847	0.000149923	0	0	0	0.000205146	0.000187722	0.00019774	0	0	0	0.000121992	0.000106406	0.000100737	0	0	0	0.000227363	0.000277528	0.000165204	0	0	0	0	0	0	0	0	0
pos_1496	Retinol palmitate	48.1	-0.626226	C36H60O2	524.458	10.3522	Level2	0.000779995	0.000696709	0.000650856	0.0014293	0.00150078	0.00144522	0.000696118	0.000522333	0.000801546	0.0010648	0.00140352	0.000969012	0.000548309	0.000526153	0.000601562	0.00174453	0.0014948	0.00123958	0.000532322	0.000764783	0.000541747	0.00116089	0.00152602	0.0016066	0.0011248	0.00103476	0.000973014	0.00115186	0.00129766	0.001228
pos_1497	Ethyl -D-glucuronide	48.1	85.6147	C8H14O7	205.09	3.2237	Level2	1.58177e-05	1.72878e-05	1.76166e-05	8.50283e-06	9.61729e-06	9.53361e-06	1.94017e-05	1.40122e-05	1.54536e-05	1.00065e-05	1.1511e-05	1.47838e-05	1.72896e-05	1.18336e-05	1.49888e-05	1.10972e-05	9.29836e-06	9.82007e-06	2.166e-05	1.57226e-05	1.64812e-05	1.17397e-05	1.54134e-05	1.38747e-05	1.33282e-05	1.5272e-05	1.38994e-05	1.66646e-05	1.75196e-05	1.6826e-05
pos_15	Maltotriose	51	5.14834	C18H32O16	487.168	0.648117	Level1	0.000178763	0.000192649	0.00017028	0.00014649	7.42035e-05	0.000119789	0.000242364	0.000206035	0.000235898	0.00027096	0.000313486	0.000285153	0.000174659	0.000191311	0.000184407	2.68461e-05	4.56829e-05	8.21128e-05	0.000232604	0.00021448	0.000222656	2.58618e-05	3.54473e-05	2.38744e-05	0.000145584	0.000126866	0.000103411	1.35512e-06	1.42852e-06	0
pos_150	Arg Val Phe Asp	45.6	-1.1354	C24H37N7O7	536.282	3.13073	Level2	0.000309165	0.000308331	0.000280897	8.70945e-07	0	1.56335e-06	0.000232193	0.000254557	0.000233917	1.0162e-06	0	8.8266e-07	0.00029642	0.000189316	0.000208008	0	0	0	0.000183011	0.00013446	0.000208452	4.88084e-07	0	0	0	0	0	0	0	0
pos_1504	Osthol	47.8	52.7768	C15H16O3	227.12	2.28198	Level2	0.0003398	0.000364533	0.000321669	1.1149e-05	1.07956e-05	1.1901e-05	0.000328991	0.000517204	0.0003999	1.55661e-05	1.25745e-05	8.47268e-06	0.000482486	0.000298412	0.000353765	3.16474e-06	3.32325e-06	9.52507e-06	0.00019188	0.000184777	0.000289763	3.20081e-06	3.5613e-06	4.24493e-06	8.3265e-07	3.82176e-06	2.87201e-06	1.70516e-08	1.40265e-06	1.28833e-06
pos_1506	7,8-Dihydro-.alpha.-ionone	47.8	-1.0134	C13H22O	217.171	0.5766	Level2	0.000221706	0.000172689	0.000168026	7.47628e-09	2.29148e-08	5.72958e-09	0.000121274	0.000160255	0.000104987	2.73623e-09	0	1.59168e-11	0.000224459	0.00019965	0.000270245	0	1.0549e-07	3.48538e-08	8.36906e-05	8.95223e-05	9.16762e-05	1.48438e-08	3.22201e-08	6.56826e-08	0	1.14119e-07	8.27506e-09	3.2991e-08	8.03296e-08	5.07315e-08
pos_1509	N,N'-Diethylthiourea	47.8	-32.8265	C5H12N2S	282.169	12.6998	Level2	1.07915e-05	1.30692e-05	1.14893e-05	3.80679e-06	1.89779e-06	0	1.10664e-05	1.2628e-05	4.00016e-06	0	0	0	0	0	0	0	0	0	1.32418e-06	0	0	0	0	0	0	0	0	0	0	0
pos_151	Scopolin	45.6	4.62797	C16H18O9	355.104	2.38137	Level2	0.000341428	0.000304515	0.000308095	2.55177e-05	1.93129e-05	1.93922e-05	0.000242089	0.000257207	0.000249629	1.4381e-05	4.20565e-05	2.31e-05	0.000267349	0.000206539	0.00021741	6.18671e-06	4.30992e-06	2.48909e-05	0.000344349	0.000308827	0.000394158	7.05096e-06	4.72399e-06	7.73301e-06	0	2.10129e-05	0	0	0	0
pos_1510	16,16-dimethyl-PGA1	47.8	24.0754	C22H36O4	347.267	5.12148	Level2	2.4863e-05	4.11646e-05	2.75907e-05	1.70081e-06	1.69679e-06	4.70959e-07	4.54329e-05	1.10006e-05	1.35093e-05	2.63393e-06	7.59198e-07	8.14825e-07	1.36618e-05	1.13862e-05	1.17197e-05	2.21836e-06	8.51106e-07	1.26364e-06	1.2662e-05	1.32391e-05	1.40836e-05	2.58317e-06	1.90095e-07	1.29727e-06	0	1.22253e-06	1.00242e-06	1.67845e-06	1.66461e-06	9.97912e-08
pos_1511	4-Pyridoxic acid	47.8	-5.97168	C8H9NO4	206.041	4.94343	Level2	2.57582e-06	2.8292e-06	1.23518e-06	0	0	1.13998e-06	3.01149e-06	2.65259e-06	3.04821e-06	1.00346e-06	8.08061e-07	0	3.67507e-06	2.71766e-06	2.75044e-06	0	0	0	1.09033e-06	9.92635e-07	2.42986e-06	0	0	0	0	0	0	0	0	0
pos_1512	Asparaginyl-Phenylalanine	47.7	86.6354	C13H17N3O4	302.198	3.20225	Level2	0.000271058	0.000328742	0.00031142	3.99231e-05	2.90485e-05	4.28822e-05	0.000203735	0.000173625	0.000185058	5.37951e-06	1.52924e-05	8.70876e-06	0.000361737	0.00021045	0.000259869	2.5104e-05	2.26411e-05	3.6885e-05	0.000217161	0.000164542	0.000209209	2.33466e-05	9.20532e-06	2.30123e-05	2.37541e-06	5.47772e-06	2.71908e-06	4.04041e-06	4.04435e-06	7.66483e-06
pos_1514	Methyl Heptadecanoic acid	47.7	81.6755	C19H38O2	337.275	7.64782	Level2	0.000415354	0.000595004	0.000353936	0.000212354	0.000112024	0.00010443	0.000819053	0.000635519	0.000397006	0.000158824	0.000204327	0.000136578	0.000421123	0.000562315	0.000373479	0.000210185	0.000196686	0.000156945	0.00041461	0.00078129	0.000464902	0.000125254	8.25592e-05	0.0001452	4.88688e-05	7.94604e-05	5.68463e-05	4.61873e-05	3.88833e-05	4.12603e-05
pos_1515	Ginkgolide J	47.7	13.9205	C20H24O10	424.142	5.19298	Level2	5.16476e-06	7.87532e-06	1.13412e-05	0	0	0	1.75753e-05	1.64523e-06	5.6601e-06	0	0	0	3.65782e-07	3.43475e-06	5.37344e-07	0	0	0	1.33307e-05	1.86834e-05	1.87989e-05	9.20196e-07	0	0	0	0	0	0	0	0
pos_1516	Serinyl-Arginine	47.7	-8.65037	C9H19N5O4	540.317	2.85258	Level2	0.00349031	0.00318179	0.00216481	0.000432586	0.00020662	0.000246538	0.00332589	0.00941754	0.00389048	0.000172218	0.000314325	0.000104281	0.00490341	0.00315824	0.00350017	0.000178099	0.000151921	0.000289089	0.00325673	0.00229765	0.00262673	0.000189448	0.000151822	0.000146805	3.15017e-06	0.000266094	3.3951e-06	0	0	4.49955e-06
pos_1519	ADP-ribose	47.7	2.47416	C15H24N5O14P2+	578.115	2.11753	Level2	1.03628e-05	1.68878e-05	2.00084e-05	1.38049e-05	0	3.65079e-05	5.30411e-06	3.51447e-06	1.82355e-05	0	0	0	7.59939e-06	1.9139e-05	1.10861e-05	1.79792e-05	6.13528e-05	0.000123647	4.79555e-06	3.17604e-05	3.30138e-05	1.53583e-05	5.71421e-06	7.60827e-06	0	0	0	0	0	0
pos_152	N-trans-Feruloyloctopamine	45.5	4.95035	C18H19NO5	312.125	3.60913	Level2	0.00111638	0.00137244	0.00185095	0.000104109	4.85335e-05	4.55819e-05	0.00128995	0.00117353	0.0021072	5.50322e-05	0.000355494	0.000325433	0.00104173	0.000662451	0.000943116	2.61603e-05	4.33429e-05	5.79039e-05	0.00492893	0.00376935	0.00300482	0.000172856	0.000137949	4.01594e-05	5.2246e-06	7.36506e-05	0	0	9.27198e-07	0
pos_1522	Hydrocortisone	47.6	2.78143	C21H30O5	747.41	6.47723	Level2	1.53502e-05	1.09219e-05	8.10389e-06	0	0	0	8.05041e-06	9.53799e-06	4.74829e-06	0	0	0	7.72414e-06	5.34497e-06	4.96944e-06	0	7.19323e-07	0	9.34116e-06	9.98529e-06	7.3967e-06	0	0	0	0	0	0	0	2.00018e-06	0
pos_1523	Galactosylceramide (d18_1_24_1(15Z))	47.5	4.72475	C48H91NO11S	912.625	8.2327	Level2	0.000120364	0.000118965	0.000133876	0.000295651	0.000344179	0.000299175	0.000145391	0.000137279	0.00015047	0.000446517	0.00046962	0.000500954	0.000136242	0.000154717	0.000172158	0.000374536	0.000377457	0.000367262	0.000174627	0.000177584	0.000166129	0.000378329	0.000387522	0.00043133	0.00050469	0.000505218	0.000519337	0.000405574	0.000517006	0.000398243
pos_1524	Omeprazole	47.5	26.3573	C17H19N3O3S	328.121	4.0303	Level2	0.000123143	5.24491e-05	5.00138e-05	4.41652e-07	0	6.15968e-07	5.56394e-05	8.99202e-05	7.68597e-05	6.42795e-07	0	0	5.07508e-05	5.45692e-05	6.30572e-05	0	0	2.1882e-06	7.6959e-05	0.000109586	0.000109164	0	1.13735e-08	0	0	0	0	0	0	0
pos_1525	Pyridoxamine 5'-phosphate	47.5	70.35	C8H13N2O5P	231.07	3.60198	Level2	7.50618e-06	8.79299e-06	8.49351e-06	3.69356e-09	0	7.78033e-07	1.06103e-05	1.43127e-05	8.88667e-06	1.01099e-06	6.17321e-07	5.11375e-07	9.05483e-06	8.2377e-06	9.01413e-06	0	4.69882e-07	6.35214e-07	1.24701e-05	1.32932e-05	1.02619e-05	2.3366e-07	0	0	4.71661e-08	0	4.60435e-07	0	0	5.88818e-07
pos_1526	Histidinyl-Cysteine	47.4	2.93732	C9H14N4O3S	281.054	9.66	Level2	5.83247e-05	5.96577e-05	7.57465e-05	0.000186677	0.000215857	0.000230804	7.416e-05	5.86175e-05	7.03278e-05	0.000246179	0.00023255	0.000226997	5.26494e-05	5.83037e-05	7.6299e-05	0.000210189	0.00017241	0.000195343	7.64923e-05	6.38188e-05	7.54131e-05	0.000216483	0.000235723	0.000222333	0.000261183	0.000253274	0.000236612	0.000262297	0.000325508	0.000287342
pos_1529	Roxithromycin	47.4	32.1875	C41H76N2O15	854.585	8.81052	Level2	0.000158412	0.000175958	0.000196412	0.000414515	0.0006669	0.000720702	0.000239742	0.000246339	0.000183274	0.00041259	0.000414971	0.000282462	0.000154758	0.000124468	0.000134065	0.000490404	0.000550307	0.000404824	0.000168887	0.000282208	0.000155657	0.000357227	0.000533986	0.000506554	0.000305727	0.000264419	0.00021459	0.000193904	0.000227918	0.000171515
pos_153	His Trp Trp Asp	45.5	6.29221	C32H34N8O7	643.266	4.73607	Level2	0.00756883	0.00614685	0.00876846	0.00133602	0.00124075	0.00100778	0.00686849	0.00760285	0.00777036	0.000642719	0.00288734	0.00443105	0.00564192	0.00658038	0.00539637	0.000330785	0.000366322	0.0013691	0.0140826	0.0169138	0.0099026	0.000672292	0.00140084	0.000482845	5.83369e-05	0.000541527	5.11368e-05	3.62396e-05	4.32744e-05	7.15949e-05
pos_1530	Sulfamethoxazole	47.4	8.88919	C10H11N3O3S	236.051	5.28595	Level2	1.19863e-05	1.33764e-05	1.23177e-05	0	1.63913e-06	0	1.28022e-05	1.01146e-05	1.22208e-05	0	5.0234e-07	0	7.75969e-06	9.31679e-06	9.12921e-06	0	0	0	1.4178e-05	1.12136e-05	1.01584e-05	0	0	0	0	0	0	0	0	0
pos_1532	Limonene-1,2-epoxide	47.3	63.1521	C10H16O	194.164	3.62343	Level2	9.57867e-05	8.754e-05	4.95264e-05	0	0	0	7.64052e-05	0.000116225	9.59563e-05	0	0	0	8.31418e-05	4.90715e-05	4.89225e-05	0	0	0	7.47353e-05	6.2589e-05	9.69089e-05	0	0	0	0	0	0	0	0	0
pos_1533	Capsi-amide	47.3	-44.546	C17H35NO	308.223	4.5437	Level2	0.000419296	0.000420434	0.000276999	0.000103082	2.94424e-05	8.44173e-05	0.000188787	0.000398544	0.000369327	2.44596e-05	2.81253e-05	1.14927e-05	0.000362252	0.000162681	0.000161401	4.83465e-05	0.000111506	6.96188e-05	0.000170981	0.000166713	0.000198759	2.72212e-05	1.29488e-05	0.0001357	0	2.4119e-05	2.60919e-06	6.02801e-06	1.02921e-06	0
pos_1537	Chenodeoxycholate	47.2	47.5576	C24H40O4	415.301	8.81767	Level2	4.35817e-05	4.23245e-05	3.6886e-05	5.66447e-05	6.47325e-05	6.61956e-05	3.84074e-05	3.86843e-05	3.87269e-05	7.18174e-05	7.11907e-05	6.41204e-05	3.30613e-05	3.76291e-05	3.83481e-05	6.586e-05	5.87095e-05	5.05849e-05	3.66169e-05	4.74406e-05	3.80559e-05	6.00059e-05	6.92787e-05	6.35136e-05	6.60771e-05	6.12234e-05	5.87415e-05	7.15475e-05	8.39916e-05	8.09903e-05
pos_1538	Glutathione disulfide	47.2	-1.70338	C20H32N6O12S2	577.137	5.94237	Level2	3.60804e-05	3.84007e-05	5.98056e-05	4.18004e-05	3.0772e-05	3.1973e-05	2.85362e-05	2.09048e-05	3.17122e-05	1.02957e-05	2.24841e-05	2.532e-05	2.51508e-05	1.94737e-05	2.25768e-05	1.21046e-05	1.96275e-05	5.18734e-05	1.07344e-05	1.07418e-05	7.26702e-06	1.44276e-05	2.48165e-05	9.20908e-06	0	0	0	0	0	0
pos_1539	Nimodipine	47.2	-19.9966	C21H26N2O7	383.152	5.22873	Level2	3.52615e-05	5.22939e-05	4.96893e-05	9.63399e-06	3.62085e-06	6.72872e-06	5.97293e-05	5.33764e-05	5.37164e-05	1.02128e-06	4.99599e-06	6.5125e-06	3.93715e-05	2.96528e-05	3.72346e-05	1.34172e-06	5.39452e-06	1.18486e-05	3.73445e-05	3.7966e-05	3.56751e-05	7.01568e-06	7.74646e-06	1.12762e-05	0	0	0	0	0	0
pos_154	Patchouli alcohol	45.5	4.38381	C15H26O	223.207	10.93	Level2	4.84124e-06	4.24364e-06	2.11763e-06	5.44894e-06	5.78423e-06	3.216e-06	4.5383e-06	2.35337e-06	1.13764e-06	3.97428e-06	5.4993e-06	4.30222e-06	4.63355e-06	4.66719e-06	4.09399e-06	3.99493e-06	4.76105e-06	2.96109e-06	3.67323e-06	3.83451e-06	2.64851e-06	4.81317e-06	5.83342e-06	5.73329e-06	7.40963e-06	6.57397e-06	3.43431e-06	4.7041e-06	9.12475e-06	3.48172e-06
pos_1540	3-Indoleacetonitrile	47.2	3.37668	C10H8N2	179.058	0.626667	Level2	3.05202e-06	1.14564e-06	2.01269e-06	0	6.00785e-07	1.48178e-06	3.33143e-06	6.10796e-06	6.55136e-06	0	1.72801e-06	4.09128e-07	7.84887e-07	2.06859e-06	1.54304e-06	0	0	6.61399e-07	4.89599e-06	0	1.61308e-06	2.25477e-07	1.18261e-06	7.89976e-07	2.2902e-06	1.41037e-06	5.17667e-06	3.04788e-06	6.70247e-06	6.50008e-06
pos_1542	Octacosanoic acid	47.1	-45.7104	C28H56O2	463.372	11.7438	Level2	3.73187e-05	3.82356e-05	3.44916e-05	3.13463e-05	2.9664e-05	3.27466e-05	2.69653e-05	2.13776e-05	2.4198e-05	3.87691e-05	3.17969e-05	2.66108e-05	2.93753e-05	2.75942e-05	2.94845e-05	3.68781e-05	4.33601e-05	3.24263e-05	3.26047e-05	2.97596e-05	3.16767e-05	3.00793e-05	3.89553e-05	3.60667e-05	4.45208e-05	4.058e-05	3.34859e-05	3.99536e-05	4.7019e-05	4.72222e-05
pos_1543	12-Oxo-2,3-dinor-10,15-phytodienoic acid	47	66.8822	C16H24O3	567.344	2.21763	Level2	8.22422e-06	1.5292e-05	7.19865e-06	0	0	0	3.50497e-06	2.9063e-06	3.92252e-06	0	0	0	8.09246e-06	3.64139e-06	7.31972e-06	0	0	0	3.5206e-05	4.43641e-05	2.09724e-05	0	0	0	0	0	0	0	0	0
pos_1545	Tyrosyl-Valine	47	-34.2846	C14H20N2O4	281.14	6.96275	Level2	9.54585e-05	8.60094e-05	0.000106909	0.000306766	0.000341288	0.000261156	9.71521e-05	8.40392e-05	8.88347e-05	0.000319968	0.000374352	0.000371722	7.13829e-05	8.27077e-05	7.71921e-05	0.00023532	0.000240066	0.000273491	0.000101931	9.56218e-05	9.96832e-05	0.000293823	0.000386611	0.00028886	0.000405197	0.000360208	0.000445821	0.000481244	0.000486953	0.000617114
pos_1546	Icariin	46.9	43.2943	C33H40O15	659.263	4.14397	Level2	0.000903018	0.000941586	0.00146263	0.000116165	7.93566e-05	6.35389e-05	0.0010779	0.00103834	0.00126658	4.95088e-05	0.00040701	0.000476123	0.000787415	0.000702055	0.000792613	1.50929e-05	5.04274e-05	0.000118746	0.00279935	0.00313517	0.00180706	0.000103619	9.8016e-05	2.51506e-05	0	6.5018e-05	0	0	0	0
pos_1547	Leucyl-Lysine	46.8	68.6624	C12H25N3O3	277.217	6.84835	Level2	0.00136204	0.00147476	0.00127505	0.000390249	0.00024195	0.000291197	0.000951349	0.000861836	0.000782309	0.000135367	0.000197859	0.000136436	0.00141124	0.000781223	0.000940166	0.000175291	0.00020088	0.000211811	0.000753902	0.000801161	0.000841645	0.000122515	0.000138196	0.000204347	1.71278e-05	0.000116969	8.57855e-05	7.32229e-05	1.36044e-05	5.60081e-05
pos_1548	Clofibrate	46.8	-20.1257	C12H15ClO3	502.166	4.30843	Level2	0.000290079	0.000353818	0.000387573	1.36817e-05	6.12459e-06	5.99664e-06	0.000378356	0.00037009	0.000437947	1.73097e-05	6.18161e-05	4.19518e-05	0.000270531	0.000255504	0.000261068	0	3.73468e-06	7.57541e-06	0.000494128	0.000455176	0.000363368	5.5063e-06	9.64222e-06	5.8451e-06	0	2.96903e-06	0	0	0	0
pos_1549	Lycopodine	46.8	-9.46508	C16H25NO	512.416	9.33893	Level2	0.00053104	0.000389255	0.000326014	0.000765751	0.00281002	0.00344134	0.00132202	0.00090342	0.000909845	0.00122803	0.00262969	0.0010168	0.000427226	0.000437172	0.000394535	0.00250599	0.00181683	0.000892698	0.000441495	0.00177676	0.000376559	0.00136566	0.00378001	0.00142616	0.00117091	0.000926943	0.00132512	0.00120239	0.00150337	0.00124887
pos_155	Cys Cys Lys	45.4	24.756	C12H24N4O4S2	353.14	6.35642	Level2	1.30046e-05	2.16367e-05	2.05132e-05	2.08672e-06	0	1.7844e-06	2.73693e-05	2.31761e-05	1.74478e-05	0	4.05194e-06	0	1.06659e-05	7.23721e-06	1.43004e-05	1.42599e-06	9.02306e-07	1.95043e-06	1.18936e-05	1.21418e-05	7.39833e-06	1.92047e-06	6.87398e-07	2.48671e-06	0	0	0	0	0	0
pos_1550	Ginsenoside Rc	46.8	31.0569	C53H90O22	1061.62	8.68252	Level2	2.74919e-05	4.10984e-05	1.13023e-05	5.80109e-05	3.78812e-06	2.13061e-05	6.70927e-06	1.61538e-05	1.87808e-05	0	8.75826e-06	0	1.34054e-06	0	0	0	7.68513e-07	3.63281e-06	0	2.479e-07	0	2.99091e-06	0	0	0	0	0	0	0	0
pos_1551	Pargyline	46.8	-61.3218	C11H13N	201.129	6.33495	Level2	2.62347e-05	4.68817e-05	5.63119e-05	7.27044e-07	2.03836e-06	2.02744e-06	0.000182007	3.87835e-05	0.000203122	2.37162e-06	4.38267e-06	1.23095e-05	0.000102364	4.61587e-05	2.37831e-05	1.34578e-06	6.31635e-06	4.17849e-06	5.36188e-05	7.31098e-05	5.01659e-05	6.45091e-06	3.43813e-06	1.40434e-06	2.61288e-06	8.09773e-07	1.04731e-06	5.81744e-06	5.22544e-06	1.08007e-06
pos_1553	1-Deoxynojirimycin	46.8	-44.3906	C6H13NO4	128.063	5.03638	Level2	2.86894e-05	2.41605e-05	2.32816e-05	9.36998e-06	8.29183e-06	8.23041e-06	3.55239e-05	2.63748e-05	2.70597e-05	7.11684e-06	8.43385e-06	9.00863e-06	2.5564e-05	1.99238e-05	2.58183e-05	4.74787e-06	4.8689e-06	1.06519e-05	3.0753e-05	2.33957e-05	2.48564e-05	7.26089e-06	6.373e-06	5.57284e-06	3.11478e-06	8.16815e-06	6.55672e-06	5.47963e-06	1.0467e-05	4.77018e-06
pos_1554	Procyanidin A1	46.8	7.65771	C30H24O12	618.165	4.95058	Level2	4.86301e-06	1.74206e-06	2.61552e-06	3.29747e-05	1.76554e-05	1.90293e-05	7.42361e-06	1.01739e-05	6.82147e-06	1.53525e-05	3.72093e-05	3.54542e-05	1.06316e-06	3.27611e-06	4.00746e-06	1.15761e-05	2.09262e-05	4.02748e-05	9.75716e-06	9.2144e-06	6.85773e-06	2.54454e-05	3.5823e-05	5.87039e-05	0	8.68998e-06	0	0	0	0
pos_1556	Silybin	46.7	-36.8478	C25H22O10	447.09	4.82188	Level2	0	1.18252e-06	1.61673e-06	4.51353e-05	6.97641e-05	4.27114e-05	6.19341e-06	0	0	0.000278007	0.000351121	0.000160304	0	0	3.4265e-07	1.09525e-05	7.25729e-06	1.14278e-05	5.86739e-06	3.97379e-06	9.54397e-06	1.56334e-05	8.59239e-06	2.32693e-05	0	1.6388e-05	5.98119e-06	0	0	0
pos_1557	5-propylideneisolongifolane	46.7	-0.00323222	C18H30	269.224	5.87087	Level2	0.000147991	0.000150537	0.000156927	0.000482749	0.000392631	0.000313995	0.000153775	0.000146871	0.0001507	0.000348452	0.000325435	0.000312632	0.000121997	0.000123283	0.000149154	0.000458473	0.00037376	0.000406325	0.000120185	0.000119818	0.000134647	0.000376078	0.000381669	0.000428348	0.000347119	0.000345754	0.000297798	0.000496448	0.000420819	0.000507993
pos_1558	Famotidine	46.7	-18.9685	C8H15N7O2S3	355.072	11.0938	Level2	0.000251468	0.000238297	0.000234648	0.000852547	0.000946771	0.000759404	0.000259378	0.000226328	0.00023064	0.000891603	0.000901262	0.000922839	0.000194523	0.000227259	0.000244281	0.000887573	0.000695294	0.00078008	0.000256158	0.000250596	0.000242783	0.000863485	0.000979951	0.000995759	0.00125962	0.00112422	0.00118307	0.00147548	0.00171403	0.00154786
pos_1559	2'-O-methylinosine	46.6	-30.3125	C11H14N4O5	265.085	5.40677	Level2	0.000235269	0.000182843	0.000238231	6.56289e-05	4.04087e-05	5.40233e-05	0.000212025	0.000206228	0.000243227	1.20957e-05	8.53753e-05	9.91616e-05	0.000153586	0.000208172	0.000153414	1.71592e-05	4.05147e-05	6.96385e-05	0.000327742	0.00032043	0.000223101	2.23314e-05	4.40477e-05	1.59645e-05	1.80092e-09	1.24999e-05	0	0	3.67643e-08	1.28386e-07
pos_156	2-Ethyl-5-methylfuran	45.4	7.93022	C7H10O	111.081	5.31453	Level2	1.44943e-05	1.16966e-05	9.72222e-06	0	0	0	9.43242e-06	1.22861e-05	1.17742e-05	0	0	0	1.68145e-05	1.239e-05	1.42888e-05	0	3.27477e-07	3.13412e-07	1.14849e-05	7.1134e-06	1.09376e-05	0	0	7.8097e-07	0	0	0	0	0	0
pos_1560	N-Acetylcadaverine	46.6	-73.2961	C7H16N2O	109.102	6.04248	Level2	7.66087e-06	7.67478e-06	7.48603e-06	4.4342e-06	4.00164e-06	2.83122e-06	6.15253e-06	5.95679e-06	5.95391e-06	1.40559e-06	2.91938e-06	1.34737e-06	8.18571e-06	4.78527e-06	5.80043e-06	3.00663e-06	2.30931e-06	2.6562e-06	4.91621e-06	5.49503e-06	6.55926e-06	2.5226e-06	3.04429e-06	3.53544e-06	1.02353e-06	1.36553e-06	7.99166e-07	1.70916e-06	3.79206e-06	1.68088e-06
pos_1561	Cycloheximide	46.6	-4.35084	C15H23NO4	563.33	9.47407	Level2	8.70778e-05	8.9322e-05	0.000112376	0.000144344	0.000168498	0.000341733	0.000119248	0.000122352	0.000103131	0.000297446	0.000232558	0.000110558	0.000125347	8.99235e-05	8.27379e-05	0.000305148	0.000708801	0.000280942	6.2817e-05	7.45409e-05	8.93222e-05	0.000175762	0.000159704	0.000283216	5.05714e-06	1.91372e-06	7.01497e-06	8.52519e-06	3.3439e-06	1.6228e-06
pos_1562	Zopiclone	46.6	2.36938	C17H17ClN6O3	371.103	10.4659	Level2	0.000276213	0.000275667	0.000342881	0.000776315	0.000987265	0.000950534	0.000343792	0.000259187	0.000296492	0.00104894	0.000946536	0.00097704	0.000231129	0.000258815	0.000333396	0.000946549	0.000725827	0.000818441	0.000329464	0.000310957	0.000321572	0.000925143	0.00107381	0.000975726	0.00109685	0.000997429	0.00103507	0.00120313	0.0014395	0.00128799
pos_1563	L-leucyl-L-proline	46.6	30.1875	C11H20N2O3	246.188	8.44652	Level2	2.03439e-06	1.3818e-05	6.17703e-06	5.05635e-07	0	6.05034e-08	0.00012942	6.31537e-06	9.99537e-06	0	1.89463e-09	0	8.08231e-06	3.23974e-06	1.05239e-06	9.49896e-07	1.62713e-07	0	1.29665e-05	3.67428e-05	5.48653e-06	0	0	1.02355e-07	0	0	0	0	0	0
pos_1565	Lysyl-Glycine	46.6	44.8179	C8H17N3O3	424.306	6.30635	Level2	0.000211708	0.00026773	0.000213831	7.91785e-07	1.21143e-06	1.23228e-06	0.000134476	0.000132267	0.00016067	0	0	0	0.00015518	0.00012148	0.000132647	0	6.20559e-07	4.66666e-06	0.000121861	9.96618e-05	0.000179699	2.75396e-07	0	1.45448e-06	0	0	0	0	2.19012e-06	0
pos_1568	3,4-Dihydroxy-L-phenylalanine (L-DOPA)	46.5	5.11617	C9H11NO4	180.067	2.12468	Level2	0.00861813	0.0112318	0.011442	0.00694264	0.00151558	0.00482827	0.00603351	0.00512105	0.0132529	0.000642298	0.00104675	0.000410466	0.0109349	0.0155153	0.00897831	0.00551341	0.0049765	0.00611339	0.00374886	0.00976916	0.00955896	0.00353897	0.00281868	0.00251399	1.25353e-05	0.000456211	1.17188e-06	6.78431e-06	9.87974e-06	2.28418e-06
pos_1569	Isoleucyl-Glycine	46.5	4.81214	C8H16N2O3	189.124	0.797567	Level2	0.0012211	0.001469	0.00130932	0.000183659	0.000163612	0.00019928	0.00132124	0.00115333	0.00131874	8.98648e-05	0.00012083	0.00012369	0.00116658	0.00118556	0.00148416	0.000166117	0.00030684	0.000240921	0.000550544	0.000624962	0.000860161	4.45705e-05	4.67019e-05	9.08421e-05	4.60225e-06	2.9402e-05	1.57487e-06	1.38336e-06	2.92231e-06	5.54422e-07
pos_157	FRAXETIN	45.4	5.15776	C10H8O5	209.046	2.43858	Level2	0.000181339	0.000131329	0.000130705	1.89828e-06	0	4.08816e-06	0.000158442	0.000163658	0.000156595	0	1.27901e-05	1.45344e-06	9.80412e-05	9.69058e-05	9.63467e-05	0	4.14886e-06	2.66232e-06	0.000226418	0.000165249	0.000154262	7.2975e-07	0	0	0	7.89514e-06	0	0	0	0
pos_1571	15-keto-PGE1	46.5	2.52706	C20H32O5	370.26	4.38638	Level2	3.61946e-05	2.98061e-05	0.000805584	1.42036e-05	1.53596e-05	3.01892e-05	2.08666e-05	9.73138e-06	1.60551e-05	1.83983e-08	0	0	2.37519e-05	1.21431e-05	1.97153e-05	0	4.47152e-07	0	1.40906e-05	1.7103e-05	1.72591e-05	0	6.84696e-07	0	0	8.89268e-07	6.60566e-07	0	0	0
pos_1573	Ginkgolide B	46.3	40.3435	C20H24O10	442.188	2.22478	Level2	0.000321205	0.000324648	0.000323106	0	0	0	0.000241241	0.000258877	0.000254171	0	0	0	0.000374117	0.000214401	0.000260862	0	0	0	0.00018299	0.0001587	0.000218101	0	0	0	0	0	0	0	0	0
pos_1574	Deoxycoformycin	46.3	56.768	C11H16N4O4	233.119	9.7315	Level2	2.99962e-06	6.12621e-06	1.95096e-06	1.91163e-06	4.06674e-06	1.05036e-06	1.80597e-06	2.67564e-06	8.64331e-06	6.25242e-06	3.51138e-06	4.26886e-06	2.20587e-06	1.26672e-06	2.35742e-06	1.38593e-06	1.15461e-05	1.7836e-06	2.26114e-06	1.5679e-06	2.15607e-06	8.07779e-06	1.8219e-06	2.24781e-05	9.01344e-06	2.63406e-06	1.61913e-06	6.28728e-06	5.54191e-06	1.04262e-05
pos_1575	Glycyl-Tyrosine	46.3	5.3706	C11H14N2O4	203.083	2.73817	Level2	2.16833e-05	2.94692e-05	3.34478e-05	1.98839e-05	1.8609e-05	2.52975e-05	3.28482e-05	1.80086e-05	2.46303e-05	1.63311e-05	1.76244e-05	1.43903e-05	2.00742e-05	1.8649e-05	2.1163e-05	2.5836e-05	4.72907e-05	2.667e-05	2.62443e-05	2.51397e-05	2.96118e-05	1.42116e-05	1.84978e-05	2.03691e-05	1.03649e-05	8.76987e-06	8.58496e-06	5.70145e-05	5.17014e-05	4.14944e-05
pos_1576	Tyrosyl-Phenylalanine	46.2	-91.1408	C18H20N2O4	351.125	5.67852	Level2	5.55313e-05	7.66408e-05	4.78015e-05	6.5931e-06	3.93513e-06	3.36704e-06	8.48534e-05	9.9309e-05	7.1217e-05	3.40615e-06	7.95875e-06	1.15483e-05	5.08813e-05	4.54565e-05	3.5952e-05	2.30564e-06	1.80478e-06	4.4949e-06	4.45469e-05	5.03694e-05	3.55736e-05	1.21427e-06	2.10136e-06	3.29156e-06	1.20757e-06	1.20137e-06	1.75129e-06	4.30287e-06	3.97007e-06	4.69857e-06
pos_1577	Norethindrone Acetate	46.2	-4.32591	C22H28O3	363.192	4.49363	Level2	0.00162891	0.00175532	0.00168523	0.000323564	0.000175341	0.000131851	0.00139213	0.00178269	0.00154275	0.000369649	0.000231185	0.000174434	0.00159288	0.00131308	0.00192946	0.000426786	0.000211932	0.000169466	0.00137198	0.00119641	0.00142702	0.000352717	0.000239755	0.000180847	0.000170488	0.000134562	0.000115697	0.000131066	0.00016229	0.000117672
pos_1578	21-Hydroxypregnenolone	46.2	-9.26626	C21H32O3	371.195	4.87907	Level2	7.52564e-05	8.20229e-05	7.84326e-05	4.2779e-06	3.84501e-06	1.92419e-06	7.61464e-05	6.07262e-05	6.89995e-05	3.90793e-06	6.1091e-06	1.03592e-06	6.2569e-05	4.69158e-05	6.39813e-05	4.73031e-07	1.8762e-06	0	6.78847e-05	7.69974e-05	6.85945e-05	4.30012e-05	1.50706e-06	1.60174e-06	3.79207e-06	0	0	1.38318e-06	2.97238e-06	0
pos_1579	Sitosterol	46.2	-95.1607	C29H50O	379.333	10.8156	Level2	1.99474e-05	1.71877e-05	2.45843e-05	5.72518e-05	1.91512e-05	4.91849e-05	1.41121e-05	1.27342e-05	1.60923e-05	3.31512e-05	6.38363e-05	9.97901e-05	2.56545e-05	2.31963e-05	2.30123e-05	3.71257e-05	5.42584e-05	6.42246e-05	1.21242e-05	1.23366e-05	1.85061e-05	2.85734e-05	4.86128e-05	4.80999e-05	1.06088e-05	1.76775e-05	4.51616e-06	9.70556e-06	1.34832e-05	1.14005e-05
pos_158	Fluoranthene	45.4	9.8753	C16H10	203.088	2.26768	Level2	5.39566e-05	6.21682e-05	6.03438e-05	1.3363e-05	1.13302e-05	1.86936e-05	5.27129e-05	5.01656e-05	5.05955e-05	1.58211e-05	1.58749e-05	1.38677e-05	5.88723e-05	4.44654e-05	4.93347e-05	1.61335e-05	1.67308e-05	1.92019e-05	3.99327e-05	4.26402e-05	4.67414e-05	1.35575e-05	1.50412e-05	1.96409e-05	1.3146e-05	1.13056e-05	1.09635e-05	1.6725e-05	3.74226e-05	1.3904e-05
pos_1584	5'-O-methylthymidine	46.1	-22.2976	C11H16N2O5	274.134	2.98843	Level2	0.000191338	0.000217876	0.000227506	3.81544e-07	1.12261e-06	2.59816e-06	0.000137141	0.000132362	0.000121914	2.84562e-07	3.04545e-07	0	0.000181173	0.000117927	0.00016812	6.12681e-07	6.24022e-07	2.03417e-06	9.69286e-05	0.000119773	0.000135806	0	0	3.8696e-07	0	0	0	0	0	0
pos_1586	Trihexyphenidyl N-oxide	46	-48.0934	C20H31NO2	356.183	2.68885	Level2	0.000236221	0.000222712	0.000213342	5.94053e-06	3.26298e-06	2.61925e-06	0.000166079	0.000159934	0.000159897	1.14312e-06	3.70606e-06	1.72529e-06	0.000218865	0.000134985	0.000152934	1.7802e-07	4.7354e-07	6.30465e-06	0.000164635	0.00015011	0.000191144	3.52211e-07	0	1.00798e-06	9.98828e-07	2.42623e-06	5.63492e-07	9.03989e-07	0	0
pos_1588	Pristimerin	46	1.62299	C30H40O4	464.293	5.46398	Level2	0.000659644	0.000908531	0.000737654	0.000204315	9.08411e-05	0.000120703	0.000536433	0.000508109	0.000470699	4.6793e-05	4.08407e-05	3.26492e-05	0.000507566	0.00031426	0.000330773	3.88374e-05	3.80208e-05	6.17959e-05	0.000364934	0.000464724	0.000358626	0.000171668	1.20574e-05	1.96341e-05	7.7029e-06	1.03528e-05	9.28103e-06	4.55327e-06	2.6318e-05	1.71013e-05
pos_159	2-Linoleoyl Glycerol	45.3	3.7769	C21H38O4	337.275	9.58847	Level2	0.00124763	0.000733801	0.00112047	0.00106215	0.000638747	0.00232789	0.000669173	0.000698843	0.000668873	0.000649291	0.00201771	0.000559593	0.00170798	0.00164391	0.00142826	0.00192114	0.00549425	0.00172977	0.00131735	0.00149984	0.00172192	0.000572832	0.000494756	0.00100759	0.000332989	0.000340127	0.000310371	0.000360804	0.000405059	0.000365032
pos_1590	trans-2-Phenylcyclopropylamine	46	-22.3961	C9H11N	134.093	1.10432	Level2	0.000109875	0.000116961	0.000105118	2.96028e-06	3.84675e-07	4.2038e-06	0.000111866	0.00013445	0.000104399	7.88608e-07	0	0	0.000124302	8.70417e-05	9.87115e-05	1.20459e-05	2.75736e-05	1.67278e-05	7.62145e-05	6.99274e-05	7.64574e-05	2.73278e-07	7.85141e-07	0	1.18299e-06	0	0	0	0	0
pos_1591	Aldicarb	45.9	-12.4937	C7H14N2O2S	173.072	2.11753	Level2	0.00423701	0.00504343	0.00602612	0.00578595	0.00617274	0.00877328	0.00417835	0.00395785	0.00391613	0.00334671	0.00433708	0.00267025	0.00382351	0.00327561	0.00459732	0.00542378	0.0081646	0.0110095	0.00383637	0.00462244	0.00544848	0.00695656	0.00676114	0.00700234	5.50935e-05	0.000360477	3.09032e-05	4.90859e-05	6.88742e-05	5.30881e-05
pos_1593	PGF1a	45.9	-3.52372	C20H36O5	374.289	4.558	Level2	8.18455e-05	8.45331e-05	9.81892e-05	0	0	0	4.59557e-05	3.23817e-05	3.19931e-05	0	0	0	5.16558e-05	4.17467e-05	3.64558e-05	0	0	2.11674e-08	4.72326e-05	5.7046e-05	7.88269e-05	0	0	0	0	0	0	0	0	0
pos_1595	Picrotoxinin	45.8	29.6442	C15H16O6	331.119	4.80757	Level2	0.000130025	0.000130773	0.000133618	7.13116e-05	3.84943e-05	5.35233e-05	0.00021212	0.000154996	0.000185967	4.88045e-05	0.000133284	0.000111096	0.000140488	0.000133499	0.000132221	8.10923e-05	0.000105862	0.000203961	0.000173992	0.000174272	0.00016961	6.6531e-05	9.11139e-05	0.000121244	2.58544e-06	1.26647e-05	4.84453e-06	3.85233e-06	1.27214e-05	1.93411e-06
pos_1596	(E)-3-Hexen-1-ol	45.8	5.37769	C6H12O	201.165	4.65095	Level2	0.000101614	0.000149126	0.000108993	2.3768e-05	1.57267e-05	1.70574e-05	0.000101695	7.03622e-05	0.000230455	1.33741e-05	1.32167e-05	1.49761e-05	0.000115487	8.68813e-05	0.000113016	2.69988e-06	7.95255e-06	3.26163e-05	0.000159182	0.000100835	0.000141358	1.26314e-05	1.15357e-05	1.06203e-05	0	2.05619e-06	0	0	0	0
pos_1597	Terfenadine	45.8	-28.3515	C32H41NO2	489.334	4.53655	Level2	0.00123076	0.000734435	0.00112308	1.2302e-05	8.91644e-07	3.83461e-06	0.000771319	0.000402889	0.000508493	8.75825e-07	1.00316e-06	0	0.000630366	0.00051122	0.000568519	0	6.34523e-07	2.62971e-06	0.000767515	0.00093074	0.000904862	0	8.6989e-07	8.73844e-07	7.38519e-07	0	0	0	1.21322e-06	0
pos_1598	2-Phenylglycine	45.8	-41.2708	C8H9NO2	341.077	5.54978	Level2	1.65092e-05	1.85195e-05	1.8487e-05	1.1775e-05	6.14407e-06	9.26955e-06	3.20754e-05	3.07706e-05	4.05466e-05	8.40823e-07	1.23522e-05	1.47043e-05	1.42959e-05	1.35415e-05	1.70213e-05	0	8.47187e-06	1.94785e-05	3.23456e-05	3.45272e-05	2.6036e-05	1.17424e-05	1.02526e-05	4.7169e-06	0	2.83713e-06	0	0	0	0
pos_1599	Sulfamoxole	45.7	2.10398	C11H13N3O3S	250.065	6.3421	Level2	3.29135e-06	3.85376e-06	5.18289e-06	4.9556e-06	1.01993e-06	4.56159e-06	4.23765e-06	3.52067e-06	4.90025e-06	3.69869e-06	8.11682e-06	6.97046e-06	3.87328e-06	5.43971e-06	3.61791e-06	6.3797e-07	2.27885e-06	6.43221e-06	6.67488e-06	5.78776e-06	6.18412e-06	3.791e-06	6.01311e-06	6.09771e-06	0	3.33707e-06	1.58389e-06	0	0	0
pos_16	cis-9-Palmitoleic acid	51	5.07179	C16H30O2	237.223	9.82375	Level1	5.38335e-05	6.67728e-05	6.03006e-05	3.81643e-05	3.84284e-05	6.3464e-05	4.03129e-05	2.18459e-05	3.17746e-05	2.29037e-05	3.3762e-05	3.41868e-05	9.70162e-05	7.83688e-05	7.04108e-05	0.000121064	0.000244324	8.48413e-05	3.45818e-05	3.93452e-05	5.83136e-05	5.35692e-05	4.30996e-05	0.000114275	1.40058e-05	3.42941e-05	2.81226e-05	4.48553e-05	1.29448e-05	5.45195e-05
pos_160	Cordycepin	45.3	0.318497	C10H13N5O3	234.099	0.619517	Level2	0.000989638	0.00104983	0.00118997	5.52719e-05	3.95795e-05	4.70401e-05	0.000815343	0.000679052	0.00112526	5.25647e-05	7.58208e-05	2.45092e-05	0.000825693	0.000677633	0.000665214	6.91404e-06	2.58195e-05	3.61519e-05	0.00075445	0.000778317	0.00123192	2.00416e-05	1.07095e-05	1.48989e-05	0	9.95336e-06	0	1.24018e-06	1.89689e-06	0
pos_1602	Bilobalide	45.7	-49.6414	C15H18O8	327.091	4.97203	Level2	0.000165777	0.000137517	0.000158773	2.2667e-05	1.91137e-05	8.03787e-06	0.000171739	0.000195773	0.000248671	5.92079e-06	6.22756e-05	7.7226e-05	0.00015064	0.000223141	0.000136697	6.22109e-06	1.57196e-06	3.54165e-05	0.000341143	0.000330733	0.000205004	5.17549e-06	1.13166e-05	2.18379e-06	1.49666e-09	8.99257e-06	0	6.92244e-08	8.58903e-07	0
pos_1603	1-Isothiocyanato-7-(methylthio)heptane	45.6	-2.76644	C9H17NS2	445.123	11.8217	Level2	1.89401e-05	1.66701e-05	1.99776e-05	5.33236e-05	7.03085e-05	7.49229e-05	2.08112e-05	1.51197e-05	1.91026e-05	7.72279e-05	5.95303e-05	6.66606e-05	1.3193e-05	1.61538e-05	2.08857e-05	6.78771e-05	4.38437e-05	5.45947e-05	1.74077e-05	2.04113e-05	1.77668e-05	6.13952e-05	7.52435e-05	5.96219e-05	7.40168e-05	6.96307e-05	7.43125e-05	8.71421e-05	9.05958e-05	8.12085e-05
pos_1606	Leucyl-Methionine	45.6	26.5096	C11H22N2O3S	227.128	8.39002	Level2	8.82432e-06	9.36837e-06	9.96184e-06	1.60849e-05	1.37474e-05	1.72077e-05	9.51662e-06	7.52181e-06	7.37585e-06	2.3817e-05	1.9896e-05	1.89488e-05	7.53668e-06	8.32242e-06	8.39872e-06	1.76996e-05	2.23661e-05	1.41544e-05	9.38259e-06	8.96489e-06	8.84132e-06	1.50324e-05	1.90088e-05	1.78813e-05	1.35278e-05	1.4486e-05	1.78767e-05	1.87467e-05	2.68638e-05	1.64912e-05
pos_161	2-Ethoxy-1-methyl-4-(1-methylethyl)benzene	45.2	-3.80536	C12H18O	179.141	5.31453	Level2	0.000192394	0.000167371	0.000155251	8.81365e-05	6.76028e-05	5.36665e-05	0.000159207	0.000177996	0.00017576	8.34021e-05	7.96986e-05	5.8038e-05	0.000211843	0.000167366	0.000192695	8.68591e-05	5.97533e-05	6.63703e-05	0.000151498	0.000119755	0.000164967	7.14694e-05	6.0605e-05	6.08713e-05	4.54069e-05	4.80487e-05	3.71223e-05	3.8106e-05	4.48242e-05	3.07759e-05
pos_1611	Estradiol Benzoate	45.4	-47.4443	C25H28O3	341.172	0.526567	Level2	0.000149801	0.000169059	0.00018956	1.50564e-05	8.72795e-06	1.15679e-05	0.000198626	0.000180208	0.000157613	7.74553e-06	9.54752e-06	3.94311e-06	0.000139819	0.000142619	0.000180269	9.45765e-06	1.71019e-05	2.01351e-05	0.000130359	0.000127336	0.000142457	5.08735e-06	4.14442e-06	2.89603e-06	3.10338e-06	1.3289e-06	4.38543e-06	5.10885e-06	3.35134e-06	6.91196e-06
pos_1613	Leukotriene E4	45.4	6.18781	C23H37NO5S	879.491	13.6344	Level2	4.12544e-05	3.02193e-05	3.07672e-05	0	6.68841e-06	1.07838e-05	2.46772e-05	2.69061e-05	1.26985e-05	0	8.54019e-06	4.90788e-05	1.04759e-05	8.39537e-06	0	0	1.38215e-05	1.99896e-05	2.52337e-05	3.36419e-06	3.5598e-07	0	2.12851e-05	3.2399e-05	1.54861e-05	0	0	6.5829e-07	0	0
pos_1614	D-Quinovose	45.4	-19.983	C6H12O5	165.072	9.93102	Level2	2.33437e-05	1.92669e-05	2.09912e-05	3.82173e-05	3.37765e-05	3.31567e-05	2.03195e-05	1.79227e-05	1.87165e-05	3.3505e-05	3.85576e-05	3.0138e-05	1.98389e-05	1.99325e-05	2.01841e-05	1.79646e-05	2.81921e-05	2.88832e-05	1.88703e-05	2.02295e-05	1.91559e-05	2.96045e-05	3.51974e-05	2.86303e-05	3.81254e-05	3.12546e-05	2.42436e-05	2.66454e-05	2.80453e-05	2.35549e-05
pos_1616	Glycyl-Arginine	45.4	98.6539	C8H17N5O3	273.19	4.66527	Level2	2.73339e-05	3.18834e-05	2.9812e-05	7.1316e-06	8.25379e-06	1.10146e-05	3.49467e-05	1.95122e-05	2.47348e-05	9.47757e-06	9.42584e-06	1.0077e-05	2.23171e-05	1.66378e-05	1.93337e-05	8.11686e-06	1.15841e-05	1.26839e-05	3.0061e-05	3.63516e-05	2.80911e-05	8.75182e-06	1.27084e-05	1.2737e-05	1.03387e-05	1.22217e-05	1.25483e-05	1.45434e-05	1.88934e-05	1.33246e-05
pos_1618	Metanephrine	45.4	-42.5211	C10H15NO3	236.06	1.49685	Level2	0.000730178	0.000631844	0.000729278	0	0	5.81644e-07	0.000330888	0.000424764	0.000342095	0	0	0	0.000838441	0.000560456	0.000690311	0	1.39987e-06	2.14013e-06	0.000216175	0.000167144	0.000175587	0	0	0	0	0	0	0	0	0
pos_1619	Oxytetracycline	45.3	-85.8249	C22H24N2O9	478.197	5.20727	Level2	8.53172e-05	9.39164e-05	0.000118366	8.27907e-06	4.7666e-07	6.08704e-06	0.000135689	9.00958e-05	9.00533e-05	3.19562e-06	2.17622e-05	2.65569e-05	5.48925e-05	7.61688e-05	6.74067e-05	0	1.47838e-06	1.72688e-05	0.000139528	0.000193699	0.00016812	6.98776e-07	1.44479e-05	1.28755e-06	0	0	0	0	2.98601e-07	0
pos_162	PE(15:1(9Z)/22:6(4Z,7Z,10Z,13Z,16Z,19Z))	45.2	-32.247	C42H70NO8P	748.467	10.0597	Level2	0.000278438	0.000244511	0.000254637	0.000500954	0.000393287	0.0003767	0.000230963	0.000163641	0.000213583	0.000293577	0.000268717	0.000262524	0.000206389	0.00017303	0.000217782	0.000383794	0.000366082	0.000293364	0.000162443	0.000148141	0.00015744	0.00027994	0.000232993	0.00038946	0.00019713	0.000206548	0.000151271	0.000223529	0.000288598	0.000162122
pos_1620	Ononin	45.3	18.9417	C22H22O9	413.131	4.84332	Level2	1.37508e-05	1.79612e-05	1.46349e-05	2.64541e-06	7.66245e-07	3.96893e-06	2.4394e-05	1.09417e-05	1.39046e-05	0	2.51748e-06	5.90098e-07	8.57205e-06	1.03246e-05	6.94965e-06	1.06545e-06	2.14782e-06	5.91206e-07	2.73163e-05	2.39694e-05	2.70007e-05	4.26501e-07	0	4.00167e-08	0	0	0	0	0	0
pos_1621	Threoninyl-Tryptophan	45.3	5.7995	C15H19N3O4	288.136	7.63352	Level2	2.46092e-05	2.43378e-05	1.85827e-05	7.00941e-06	4.14308e-06	1.08623e-05	1.0396e-05	9.06139e-06	1.55951e-05	3.66924e-06	3.33645e-06	2.90466e-06	1.66395e-05	1.56818e-05	9.66766e-06	6.31647e-06	1.32492e-05	1.2474e-05	6.41325e-06	7.63504e-06	1.04063e-05	0	1.49928e-06	4.01724e-06	4.5119e-07	2.76722e-06	1.88392e-06	2.5264e-06	2.05799e-06	2.37295e-06
pos_1623	Lamivudine	45.2	-44.1252	C8H11N3O3S	459.091	4.97918	Level2	4.37245e-07	4.99312e-07	1.02154e-06	1.75734e-06	1.38808e-05	1.33631e-06	2.62822e-06	1.36543e-06	1.48503e-06	0.000227588	0.000167996	0.000114984	3.70871e-07	8.3755e-07	2.03685e-07	0	0	0	1.60396e-06	2.48808e-06	2.75063e-06	9.55301e-07	5.40867e-06	7.33196e-06	0	8.18868e-07	0	0	0	0
pos_1625	Alfuzosin	45.2	7.8592	C19H27N5O4	354.196	10.4802	Level2	0.000286079	0.000289574	0.00026831	0.00040684	0.000438497	0.000342063	0.000212023	0.000147688	0.000166057	0.000307502	0.000319367	0.000316612	0.000217252	0.000209537	0.000209097	0.00031907	0.000288185	0.000286776	0.000165135	0.000167982	0.000207351	0.000349651	0.000350259	0.000369272	0.000308827	0.000324747	0.000331373	0.000457118	0.00040464	0.000405201
pos_1628	5-Aminosalicylic Acid	45.2	-20.7122	C7H4D3NO3	139.055	5.40677	Level2	3.4182e-05	2.93079e-05	3.33722e-05	2.97289e-05	3.18604e-05	2.33163e-05	3.99546e-05	3.44018e-05	3.82039e-05	2.73032e-05	3.72402e-05	4.18711e-05	2.37102e-05	3.21835e-05	2.28048e-05	2.51149e-05	2.31664e-05	2.70578e-05	4.97106e-05	5.03178e-05	3.72906e-05	2.42369e-05	3.40764e-05	2.87176e-05	3.15938e-05	3.11328e-05	3.13129e-05	3.60215e-05	4.35963e-05	4.33439e-05
pos_1629	5,2'-O-dimethyluridine	45.2	-0.907293	C11H16N2O6	295.09	4.84332	Level2	2.12005e-05	2.10333e-05	1.98111e-05	0	4.50186e-07	0	2.30121e-05	2.83996e-05	3.94022e-05	0	3.22374e-06	1.05694e-05	1.08894e-05	1.10985e-05	9.38882e-06	0	0	0	6.41112e-05	5.7146e-05	2.78476e-05	0	0	0	0	0	0	0	0	0
pos_163	18-Nor-4(19),8,11,13-abietatetraene	45.2	10.1097	C19H26	255.213	8.97498	Level2	4.93714e-06	5.01176e-06	5.86386e-06	1.50677e-05	1.64535e-05	1.57708e-05	5.64039e-06	5.20583e-06	6.38557e-06	1.82942e-05	1.65842e-05	2.08985e-05	4.78112e-06	7.17455e-06	6.75175e-06	1.46465e-05	1.45053e-05	1.7454e-05	7.3583e-06	4.71458e-06	5.60424e-06	7.4574e-05	1.83445e-05	1.95471e-05	2.34123e-05	2.03431e-05	2.06677e-05	2.82533e-05	3.19281e-05	3.24033e-05
pos_1632	Docetaxel	45.1	18.0725	C43H53NO14	825.395	10.0311	Level2	0.000387387	0.000341404	0.000356757	0.00117825	0.000949854	0.000657088	0.000224576	0.000251388	0.000191687	0.000608975	0.000499718	0.000600096	0.000122445	0.000118802	0.000119384	0.00043485	0.000216832	0.000445576	0.000122687	8.19841e-05	9.29794e-05	0.000450931	0.000358007	0.000615775	0.000435283	0.000471584	0.00034815	0.00053602	0.000699794	0.000562267
pos_1633	Digoxin	45.1	-3.05824	C41H64O14	763.424	9.99537	Level2	0.000185611	0.000170944	0.000159845	0.000431141	0.000416732	0.000320369	0.000122451	8.18088e-05	7.32979e-05	0.000185422	0.00019544	0.000178623	5.47472e-05	5.68591e-05	5.82726e-05	0.000118519	9.60507e-05	8.03782e-05	4.58683e-05	3.8265e-05	4.23818e-05	7.83238e-05	4.2028e-05	5.40067e-05	4.34354e-05	7.09482e-05	5.86168e-05	9.52547e-05	0.000107719	4.5626e-05
pos_1634	Dacarbazine	45.1	-6.80973	C6H10N6O	365.188	2.47433	Level2	0.00012932	0.000140872	0.000154412	3.54455e-06	2.18728e-06	4.0901e-06	0.000152528	9.60482e-05	0.000100826	2.65711e-06	5.48338e-06	2.18911e-06	0.00012105	9.72705e-05	9.66762e-05	3.25359e-06	1.22294e-06	6.26819e-06	0.000107063	9.95724e-05	0.000104542	2.51524e-06	1.47624e-06	2.24875e-06	1.01652e-06	2.65957e-06	1.45279e-06	1.25618e-06	5.52966e-07	8.01509e-07
pos_1638	Nicotinamide N-oxide	45	-68.5341	C6H6N2O2	121.03	7.14082	Level2	4.1614e-06	5.4484e-06	5.59468e-06	1.82046e-05	1.74982e-05	1.50541e-05	6.21203e-06	5.70849e-06	5.80262e-06	1.90117e-05	1.94476e-05	2.34467e-05	4.4626e-06	5.73338e-06	5.99409e-06	2.11602e-05	1.56225e-05	1.81515e-05	6.14276e-06	5.77727e-06	7.20153e-06	2.1694e-05	1.81001e-05	2.1835e-05	2.39192e-05	2.4772e-05	2.65515e-05	3.00862e-05	3.31332e-05	3.1664e-05
pos_164	Thymyl acetate	45.1	-3.21135	C12H16O2	157.101	8.44652	Level2	1.09114e-05	8.90324e-06	7.8113e-06	4.82048e-06	4.82433e-06	4.73413e-06	6.22452e-06	4.11075e-06	4.98966e-06	8.60275e-06	7.31748e-06	5.40329e-06	1.27186e-05	8.44093e-06	7.15651e-06	7.16955e-06	6.42291e-06	7.41011e-06	5.86293e-06	5.94515e-06	7.86491e-06	8.78448e-06	8.02808e-06	8.59199e-06	5.81372e-06	7.54829e-06	4.75933e-06	7.29237e-06	6.77595e-06	4.92797e-06
pos_1640	Enoxacin	45	-6.06402	C15H17FN4O3	321.134	3.79432	Level2	6.08171e-05	7.64032e-05	8.62315e-05	5.9016e-05	7.24042e-05	5.67853e-05	7.35792e-05	6.464e-05	7.84199e-05	8.32716e-05	9.20959e-05	8.13375e-05	5.23356e-05	6.12135e-05	5.59797e-05	4.95802e-05	6.15019e-05	7.42372e-05	0.000120269	7.95855e-05	7.64317e-05	5.72456e-05	8.14437e-05	5.1083e-05	0.000115912	9.45693e-05	0.000125231	8.42295e-05	0.000129548	0.000141526
pos_165	1,4,5-Naphthalenetriol	45.1	5.7157	C10H8O3	177.056	4.47935	Level2	0.000245083	0.000139132	0.000135393	8.49152e-06	7.71993e-06	5.89484e-06	0.000159826	0.00022465	0.000233486	3.58117e-06	3.15504e-05	4.81066e-05	0.000145291	0.000188548	0.000243999	1.08386e-06	8.56446e-07	5.90495e-07	0.000648194	0.000330393	0.000473509	4.27753e-06	4.70485e-06	1.61025e-08	3.11113e-11	3.81056e-06	5.48863e-08	0	2.25725e-10	0
pos_167	Tigloylgomicin H	45.1	6.68415	C28H36O8	501.252	8.74615	Level2	4.90636e-05	5.10584e-05	5.02718e-05	1.13093e-05	6.59911e-06	4.64428e-06	6.01157e-05	7.47787e-05	6.87887e-05	5.29619e-06	6.65023e-06	2.38556e-06	5.013e-05	4.00222e-05	4.77933e-05	7.12974e-06	7.18973e-06	4.41866e-06	4.42825e-05	4.03542e-05	4.75534e-05	4.17587e-06	2.12461e-06	2.88718e-06	1.7797e-06	2.09258e-06	2.03513e-06	2.94428e-07	0	0
pos_168	Trp Phe Ser Glu	45.1	6.02188	C28H33N5O8	568.244	2.06032	Level2	0.000171346	0.000167249	0.000196594	0	0	0	0.000174635	0.000136768	0.000169626	0	0	0	0.000211283	0.000112597	0.000155973	0	0	0	0.000258619	0.000163434	0.000185324	0	0	0	0	0	0	0	0	0
pos_169	8-Methoxykynurenate	45	20.5554	C11H9NO4	220.065	1.8465	Level2	0.0213187	0.0266482	0.0238147	0.000217158	0.000117197	0.000233215	0.0253036	0.0237244	0.0209989	0.000116839	0.000131625	8.12552e-05	0.0258425	0.0201495	0.023561	9.2878e-05	0.000179964	0.000218733	0.0165363	0.015536	0.0187474	9.13004e-05	6.81644e-05	6.47931e-05	3.21926e-05	6.01115e-05	3.21455e-05	3.68752e-05	5.11969e-05	3.92907e-05
pos_17	Geranylgeraniol	55.5	-1.01744	C20H34O	308.294	8.81767	Level2	7.05095e-05	0.000103425	8.2989e-05	6.38199e-05	4.56261e-05	4.56965e-05	7.08208e-05	6.7322e-05	6.36009e-05	4.34927e-05	5.19735e-05	4.33415e-05	7.6644e-05	5.63359e-05	6.65671e-05	6.44858e-05	5.25829e-05	4.64825e-05	5.80429e-05	6.97577e-05	7.6598e-05	4.77123e-05	5.03109e-05	5.79229e-05	4.87111e-05	5.57475e-05	4.59107e-05	5.95809e-05	6.7327e-05	5.09338e-05
pos_170	N-stearoyl valine	45	2.87024	C23H45NO3	406.33	10.5803	Level2	0.00708416	0.0073697	0.00744034	0.0157301	0.0137166	0.0165809	0.00645019	0.00486647	0.0071643	0.011656	0.0121907	0.0124943	0.00609536	0.00696089	0.0068268	0.0205777	0.0193052	0.0181908	0.00560968	0.00582095	0.00645269	0.0175706	0.0143494	0.0195825	0.0117375	0.013293	0.011887	0.0158921	0.0159714	0.0154464
pos_171	1,1,4,8-tetramethyl-cis,cis,4,7,10-cycloundecatriene	45	5.26655	C15H24	205.196	9.8738	Level2	3.73645e-05	2.72634e-05	3.05109e-05	1.55859e-05	8.48786e-06	1.58854e-05	2.72656e-05	3.6581e-05	3.75745e-05	7.65845e-06	3.16221e-05	2.75248e-05	3.37319e-05	3.37492e-05	4.78889e-05	6.39717e-06	1.72577e-05	1.55091e-05	7.32902e-05	6.93945e-05	4.8834e-05	3.30199e-06	3.98147e-06	1.00628e-05	7.84763e-06	1.01789e-05	6.22178e-06	1.35042e-06	3.30301e-05	1.34774e-06
pos_172	Kasugamycin	45	15.1516	C14H25N3O9	380.172	8.42507	Level2	7.52039e-05	7.49269e-05	0.000114768	8.5956e-05	6.07837e-05	7.16258e-05	0.000105365	8.15109e-05	5.29786e-05	5.56526e-05	8.55394e-05	4.85501e-05	0.000476634	0.000137177	6.87847e-05	9.32601e-05	0.000131648	0.000161742	2.75918e-05	4.31352e-05	4.02788e-05	0.000112845	8.47761e-05	0.000259178	3.65719e-05	3.54567e-05	3.71022e-05	4.63632e-05	5.34431e-05	5.40276e-05
pos_173	(Dimethoxymethyl)benzene	45	-48.8038	C9H12O2	153.084	8.36143	Level2	1.04372e-05	7.92199e-06	8.49318e-06	6.56474e-07	0	3.41527e-07	7.28605e-06	7.00838e-06	7.6331e-06	0	0	0	1.08733e-05	6.68993e-06	9.31123e-06	1.05448e-06	5.21032e-07	5.92959e-07	1.17611e-05	1.04533e-05	9.87388e-06	3.82155e-07	0	0	0	0	0	0	9.66839e-07	0
pos_174	Asp Gln Cys Tyr	45	-0.730829	C21H29N5O9S	528.175	4.99348	Level2	2.86861e-06	2.76458e-06	3.15538e-06	7.18714e-08	0	6.4955e-07	9.67285e-06	8.61267e-06	1.43837e-05	0	0	0	1.4209e-06	4.98193e-06	2.96205e-06	0	0	0	1.21032e-05	1.06157e-05	4.64323e-06	0	4.99165e-07	6.43999e-07	0	0	0	0	0	0
pos_175	Derricin	45	-9.07263	C21H22O3	323.161	0.847633	Level2	0.000746425	0.000851102	0.000910543	4.56374e-05	3.43081e-05	4.00681e-05	0.000814025	0.000752649	0.000887923	5.07656e-05	5.56614e-05	1.38322e-05	0.000635803	0.000513137	0.000647647	1.15992e-05	1.47589e-05	2.70091e-05	0.000541542	0.000494508	0.00101368	2.36698e-05	9.01136e-06	2.62288e-05	1.68714e-06	4.60221e-06	2.40735e-06	5.86011e-07	1.90388e-06	3.36466e-06
pos_176	N-trans-Feruloyl-4-O-methyldopamine	44.9	3.98244	C19H21NO5	344.151	4.47935	Level2	0.00160036	0.000821978	0.000772451	7.43203e-05	7.16431e-05	7.23036e-05	0.000971181	0.00126629	0.00126524	4.22761e-05	0.000208918	0.000351017	0.000848744	0.00111911	0.00147834	1.85837e-05	2.40995e-05	2.87655e-05	0.00381602	0.00175505	0.00269866	4.88251e-05	6.00706e-05	2.26396e-05	8.9424e-07	4.25287e-05	8.83584e-07	0	2.84245e-06	0
pos_177	3,5-Dimethyl-2E,4E,6E-octatriene	44.9	4.35161	C10H16	137.133	8.03322	Level2	0.000103072	7.07712e-05	7.10464e-05	4.07491e-05	1.09236e-05	1.52613e-05	4.77273e-05	4.87343e-05	4.91733e-05	6.26607e-06	1.13539e-05	5.90153e-06	0.000115769	7.4319e-05	8.03395e-05	3.9731e-06	1.13259e-05	1.20987e-05	4.92833e-05	5.61705e-05	6.15115e-05	4.6624e-06	5.40978e-06	1.03342e-05	0	5.45019e-06	1.12746e-07	0	0	0
pos_178	alpha-Amylcinnamaldehyde	44.8	-5.08716	C14H18O	203.148	5.72785	Level2	6.85702e-05	7.9527e-05	7.58642e-05	3.4518e-05	2.85582e-05	3.28304e-05	8.70797e-05	4.97009e-05	5.02468e-05	3.20739e-05	2.96336e-05	3.13674e-05	7.57773e-05	4.33894e-05	5.92135e-05	2.57588e-05	2.81278e-05	3.21122e-05	7.59821e-05	6.71553e-05	5.40348e-05	2.98973e-05	2.95507e-05	3.17978e-05	3.53125e-05	3.67012e-05	3.60417e-05	4.36237e-05	5.44184e-05	4.32681e-05
pos_179	2-Methyl-1,3-cyclohexadiene	44.8	10.1676	C7H10	95.0865	10.5875	Level2	1.30849e-05	1.41994e-05	1.31986e-05	2.41555e-05	2.09147e-05	2.21633e-05	1.14685e-05	8.19344e-06	9.75547e-06	1.89599e-05	1.96389e-05	1.99934e-05	1.67237e-05	1.70788e-05	1.6816e-05	3.37115e-05	3.80232e-05	2.83183e-05	1.02619e-05	1.17158e-05	1.39804e-05	2.32459e-05	2.09571e-05	2.67707e-05	1.71057e-05	2.14015e-05	1.80856e-05	2.12263e-05	2.23344e-05	2.17728e-05
pos_18	L-Proline	50.8	6.23995	C5H9NO2	80.0502	0.640967	Level4	0.00217268	0.0023677	0.0022206	0.000156205	0.000165754	0.000133193	0.00268163	0.00285457	0.00249461	0.000203666	0.000211248	0.000111852	0.00230133	0.00231568	0.00252806	7.67614e-05	9.25459e-05	0.000139141	0.00254976	0.00226203	0.00262606	0.000131776	9.02424e-05	9.89918e-05	6.60494e-06	0.000224462	1.66664e-06	0	1.63495e-05	0
pos_180	2,3-Dihydro-4-(4-methoxyphenyl)-1H-phenalene-1,2,3-triol	44.8	3.8313	C20H18O4	323.129	6.47008	Level2	0.000477727	0.000715539	0.000792635	0.000228787	0.000149628	0.000177499	0.000753189	0.000654362	0.00070843	0.000115488	0.000180424	0.000209358	0.000618456	0.000349171	0.000494666	0.000122147	0.000219762	0.000288924	0.000303523	0.000353356	0.000338479	0.000230126	0.000207719	0.000268545	5.81492e-06	3.91899e-05	1.74635e-05	1.45609e-05	1.49092e-06	1.02765e-05
pos_181	Niacin (Nicotinic acid)	44.8	5.95228	C6H5NO2	124.04	0.669583	Level2	0.000248167	0.000272388	0.000292889	4.18806e-05	4.57185e-05	4.11633e-05	0.000351558	0.000224968	0.000320074	2.25463e-05	2.81409e-05	5.65682e-05	0.000345627	0.000332076	0.000426642	3.91312e-05	3.28232e-05	0.000169764	0.00046908	0.000358084	0.000485141	2.45061e-05	1.8828e-05	1.73309e-05	1.21042e-06	2.30991e-05	9.53807e-07	1.56195e-06	8.56535e-07	2.99363e-06
pos_182	exo-2-Methyl-3-methylenebicyclo[2.2.1]heptan-2-ol	44.7	-4.49579	C9H14O	161.109	10.5875	Level2	8.2077e-05	9.92767e-05	0.000100586	0.000187255	0.000154789	0.000147794	8.27704e-05	8.14786e-05	8.96915e-05	0.000191488	0.000168905	0.000156249	0.000106558	0.000114461	0.0001144	0.000262599	0.000237824	0.000201421	7.9196e-05	9.20837e-05	0.000102321	0.000216546	0.000178527	0.000210228	0.000172161	0.000167788	0.00015732	0.00019603	0.00020688	0.000179771
pos_183	Cys Leu	44.7	98.1794	C9H18N2O3S	217.121	2.80967	Level2	0.000565074	0.000511947	0.000407395	7.37123e-05	4.77157e-05	4.67745e-05	0.000544372	0.000723495	0.000540367	4.53008e-05	7.9658e-05	4.66063e-05	0.000485979	0.000407354	0.000436403	3.95881e-05	4.51221e-05	5.69326e-05	0.00114756	0.000811897	0.00076574	5.75346e-05	4.95084e-05	5.88911e-05	3.71054e-05	0.000102373	3.6992e-05	3.93192e-05	5.14009e-05	3.698e-05
pos_184	6-[5]-ladderane-1-hexanol	44.7	6.97009	C18H28O	261.222	7.7472	Level2	0.000150985	0.000153975	0.00013147	4.1136e-05	4.49217e-05	2.83592e-05	0.000127323	0.000110382	8.84856e-05	1.14219e-05	3.36525e-05	3.94865e-05	0.000113052	0.000115132	9.87152e-05	2.77722e-05	2.48183e-05	1.30978e-05	0.000135862	0.000222205	0.000171697	8.27192e-06	1.05731e-05	3.22306e-05	7.77659e-07	9.9978e-06	1.3422e-06	2.51659e-06	5.11004e-07	7.84584e-07
pos_185	DG(18:4(6Z,9Z,12Z,15Z)/18:2(9Z,12Z)/0:0)	44.7	-3.84313	C39H64O5	613.48	11.9433	Level2	0.00253842	0.00237028	0.00226552	0.00153958	0.00464566	0.000951787	0.0019178	0.00245516	0.00217011	0.00153412	0.0011797	0.000950669	0.00227589	0.00304593	0.00198901	0.00135222	0.00101881	0.00107917	0.00332481	0.0031374	0.00291699	0.00135177	0.00099911	0.00120456	0.00111281	0.0010451	0.000982136	0.000946079	0.000776975	0.000767748
pos_186	2-Methyl-1-Pyrroline	44.6	7.74583	C5H9N	125.097	3.52332	Level2	6.39792e-05	3.04685e-05	3.57151e-05	0	0	1.25e-07	4.41644e-05	4.39604e-05	4.00169e-05	1.59033e-06	8.38622e-07	0	7.44455e-05	3.42021e-05	4.47138e-05	1.45253e-06	2.4134e-07	1.72651e-07	3.91108e-05	4.29488e-05	3.96795e-05	4.4866e-07	3.30856e-07	0	0	3.80694e-07	4.20978e-07	0	0	0
pos_187	4-hydroxy capric acid	44.6	76.814	C10H20O3	189.163	5.06427	Level2	9.47526e-06	9.72222e-06	8.54953e-06	1.41834e-06	1.81977e-06	0	5.19254e-05	7.06669e-06	1.68258e-05	1.32306e-06	5.87839e-07	1.24539e-06	1.06508e-05	4.76936e-06	6.16377e-06	4.19405e-07	8.17714e-07	1.27133e-06	3.98288e-05	1.21652e-05	1.42203e-05	8.75599e-07	0	2.50931e-07	9.87371e-07	2.39103e-07	1.07999e-06	8.16218e-07	1.81397e-06	1.22377e-06
pos_188	Val Ile Arg His	44.6	-14.9216	C23H41N9O5	524.323	4.23693	Level2	0.00330957	0.00211854	0.00186542	0.000902286	0.000423622	0.000434274	0.00159259	0.00366183	0.00214932	0.000236041	0.000527517	0.00015597	0.00400064	0.00247659	0.00246414	0.000249243	0.000239973	0.000475764	0.00437877	0.0022298	0.00275215	0.000133778	0.000126584	0.000151223	0	0.000129764	0	0	1.50265e-06	0
pos_189	LysoPE(20:3(11Z,14Z,17Z)/0:0)	44.5	4.68856	C25H46NO7P	504.311	7.92597	Level2	0.000284225	0.000310054	0.000245784	0.000136466	9.05194e-05	0.000163245	0.000147619	0.000141029	0.000217037	3.97099e-05	3.53165e-05	6.07019e-05	0.00058427	0.000861923	0.000322474	0.0003263	0.000800064	0.00051127	0.000120436	0.000160495	0.00021758	0.000154621	3.95633e-05	7.75161e-05	1.65862e-05	3.27599e-05	1.1589e-05	2.67026e-06	9.46516e-07	0
pos_19	9,10-epoxy-12-octadecenoic acid	57.8	1.97711	C18H32O3	297.243	8.77477	Level2	0.00116374	0.000822162	0.000764532	0.00114222	0.000662685	0.000701859	0.000620885	0.000633065	0.000609124	0.000342361	0.000659778	0.000402094	0.000989796	0.000798708	0.000759021	0.00118229	0.00110486	0.00042828	0.000565204	0.000488998	0.000690771	0.000376474	0.000320048	0.00134786	0.000153107	0.00050067	0.000541757	0.000942807	0.000158996	0.000600736
pos_190	Orthosporin	44.5	-9.71442	C12H12O5	237.073	4.7432	Level2	2.17522e-05	1.82935e-05	2.263e-05	3.39838e-08	1.22301e-06	6.10755e-07	1.79732e-05	2.15108e-05	2.78884e-05	4.14094e-09	5.81525e-07	3.81299e-10	9.19461e-06	1.49967e-05	8.28389e-06	3.00284e-07	2.3887e-07	2.38803e-07	5.02922e-05	5.16251e-05	2.77107e-05	6.19668e-08	1.18209e-08	2.84834e-08	6.08657e-08	2.42084e-08	6.50492e-08	1.92163e-07	1.06588e-08	4.33363e-08
pos_191	N-Nitrosodiethylamine	45.3	-27.8893	C4H10N2O	205.16	5.44252	Level2	8.36658e-06	2.07207e-05	1.74311e-05	0	0	0	0.000208378	1.27642e-05	9.38082e-05	0	0	0	1.45914e-05	8.06065e-06	8.74933e-06	0	0	0	0.000170429	4.38944e-05	5.01218e-05	0	0	0	0	0	0	0	0	0
pos_192	3,7,11,15-Tetramethyl-6,10,14-hexadecatrien-1-ol	44.4	4.22279	C20H36O	310.312	10.7727	Level2	0.00454186	0.00592675	0.00394231	0.0140783	0.0170286	0.0135548	0.00590677	0.0045629	0.00430993	0.0138111	0.0135676	0.013657	0.00452994	0.00534282	0.0051503	0.0188503	0.0126187	0.0130228	0.00520333	0.00552071	0.00496729	0.0153455	0.0136167	0.0152986	0.0160063	0.0172518	0.0149423	0.0205306	0.0227979	0.020117
pos_193	纬-Glutamyl-尾-cyanoalanine	44.4	-2.1232	C9H13N3O5	244.092	7.07647	Level2	2.19671e-06	2.94198e-06	2.69775e-06	7.82034e-06	4.03454e-06	7.11367e-06	2.93403e-06	2.40786e-06	2.88661e-06	2.84181e-06	1.19064e-05	1.84407e-05	2.8422e-06	2.60803e-06	4.76233e-06	0	3.64317e-06	7.06811e-06	3.06021e-06	2.68128e-06	4.64238e-06	0	0	0	0	9.77684e-07	0	0	0	0
pos_194	2-Furanmethanol	44.3	15.6626	C5H6O2	99.0448	0.683867	Level2	2.62219e-05	2.43524e-05	1.84071e-05	4.43911e-07	1.24234e-06	1.00589e-07	3.25728e-05	3.32249e-05	2.76444e-05	3.06414e-06	8.33746e-06	1.90815e-06	2.03752e-05	2.4397e-05	2.3495e-05	0	1.12886e-06	1.02633e-06	3.67333e-05	3.01167e-05	2.78443e-05	2.38793e-06	3.07398e-07	9.19203e-07	0	1.04795e-05	5.55393e-07	0	0	0
pos_195	(+)-Khusimol	44.3	5.52977	C15H24O	203.181	7.99747	Level2	3.06677e-05	2.84205e-05	3.05182e-05	6.26606e-06	2.48299e-06	8.68567e-06	3.38742e-05	3.23026e-05	3.63652e-05	4.30306e-06	1.637e-05	2.71432e-05	2.87881e-05	2.71158e-05	3.88229e-05	1.03342e-05	1.08827e-05	8.57973e-06	0.000106563	9.29793e-05	5.0951e-05	6.84495e-06	7.59479e-06	7.47301e-06	1.4539e-06	2.1763e-06	2.89207e-06	7.73251e-06	8.74729e-06	3.8247e-07
pos_196	5-Methyl-5-hexen-2-one	44.3	5.76542	C7H12O	95.0862	5.31453	Level2	2.71649e-05	2.49295e-05	2.05123e-05	1.32612e-05	1.20532e-05	1.05596e-05	2.11634e-05	2.5663e-05	2.32559e-05	1.13242e-05	1.30095e-05	1.16828e-05	3.05139e-05	2.33147e-05	2.69648e-05	1.15444e-05	8.97882e-06	9.37625e-06	1.97186e-05	1.54311e-05	2.33762e-05	1.12824e-05	1.19178e-05	1.07367e-05	1.37353e-05	1.1577e-05	1.20665e-05	1.45142e-05	1.68399e-05	1.56602e-05
pos_197	1-(2-Furanyl)-1-propanone	44.3	8.47483	C7H8O2	125.061	2.94553	Level2	2.10939e-05	2.50422e-05	2.24452e-05	1.08858e-06	1.50748e-06	1.73285e-06	2.56974e-05	2.99292e-05	2.91454e-05	1.07077e-06	2.28587e-07	5.542e-07	2.23036e-05	1.68174e-05	2.0206e-05	0	9.3101e-07	0	2.42861e-05	2.52487e-05	2.53957e-05	4.55479e-07	0	3.04168e-07	0	9.42463e-07	0	0	2.03421e-06	0
pos_198	PGA1 methyl ester	44.3	2.64053	C21H34O4	351.254	7.93313	Level2	1.54754e-05	1.38405e-05	1.62019e-05	1.00934e-05	5.12848e-06	5.79193e-06	8.50852e-06	4.80231e-06	5.75256e-06	2.50834e-06	6.88803e-06	3.66501e-06	1.62264e-05	1.37529e-05	1.3163e-05	4.08565e-06	9.99572e-06	1.09633e-05	2.1865e-05	1.98772e-05	1.8766e-05	5.50611e-06	3.09631e-06	6.89555e-06	9.22004e-07	0	9.4741e-07	0	1.70079e-08	1.29818e-06
pos_199	MG(24:0/0:0/0:0)	44.3	-14.3191	C27H54O4	443.403	12.393	Level2	2.94477e-05	3.25285e-05	3.83229e-05	2.80859e-05	2.01064e-05	1.79353e-05	4.22853e-05	6.5979e-05	4.72767e-05	2.14614e-05	2.18962e-05	1.52059e-05	1.67963e-05	2.88773e-05	3.40393e-05	2.09541e-05	2.51697e-05	2.89036e-05	7.52058e-05	5.90615e-05	5.75238e-05	5.30262e-05	5.03817e-05	4.20214e-05	1.76422e-05	2.21365e-05	1.36641e-05	2.41533e-05	1.62967e-05	2.06727e-05
pos_2	Guanine	57.9	7.93656	C5H5N5O	152.058	0.797567	Level1	0.00161862	0.00173741	0.0018306	0.000406306	0.000534929	0.000359317	0.00141403	0.00108769	0.0012767	0.000143224	0.000560441	0.00024162	0.0019593	0.00144181	0.00160578	0.000377261	0.000388124	0.000420812	0.00157366	0.00128458	0.00160844	0.000196866	0.000230583	0.000144621	5.94014e-05	0.000213778	5.35049e-05	4.58182e-05	4.83025e-05	2.67114e-05
pos_20	EPOXY (1,11)HUMULENE	57.5	1.9803	C15H24O	221.19	4.76467	Level2	3.5112e-05	4.54289e-05	2.5227e-05	3.89893e-06	5.84608e-06	5.53856e-06	3.48475e-05	1.82138e-05	2.85602e-05	8.72136e-07	9.30123e-07	1.35159e-05	4.09074e-05	3.84215e-05	3.72667e-05	3.00726e-06	3.03428e-06	1.12621e-05	3.82033e-05	2.07415e-05	3.34652e-05	2.0287e-06	1.02868e-05	5.1077e-06	8.39859e-07	2.902e-07	3.15455e-06	1.35925e-06	2.51555e-07	9.6478e-07
pos_200	22,23-Dihydroergosterol	44.3	0.300291	C28H46O	399.362	12.2	Level2	0.0010165	0.00313909	0.00353449	0.0100777	0.000883391	0.000531614	0.000402652	0.00350804	0.00251633	0.00960999	0.000923534	0.00110515	0.000194127	0.00276314	0.00203718	0.00853823	0.000851654	0.00288129	0.000425421	0.00423724	0.00373915	0.0132827	0.000727006	0.00154934	0.00128646	0.000406539	0.000473797	0.000516069	0.000554268	0.000524633
pos_201	Asn Gly Val Asp	44.2	0.805169	C15H25N5O8	404.216	0.598067	Level2	0.000585922	0.000548128	0.000617112	2.46588e-05	1.35721e-05	1.75278e-05	0.000607734	0.00057187	0.000544755	3.01258e-05	4.35551e-05	2.62515e-05	0.000487254	0.000501542	0.000601381	4.42728e-06	9.91643e-06	1.16974e-05	0.000450623	0.000444209	0.00047687	1.65735e-05	1.02663e-05	3.28585e-05	2.49272e-05	2.11487e-05	2.64042e-05	2.21741e-06	2.085e-06	4.55543e-06
pos_202	Ile Arg Pro Pro	44.2	7.75235	C22H39N7O5	446.291	6.385	Level2	0.000137459	0.000233925	0.000168912	1.7591e-05	3.48771e-06	1.901e-06	8.32609e-05	8.80688e-05	6.76144e-05	5.89695e-07	2.85873e-06	2.17798e-06	0.000101163	6.55805e-05	7.24497e-05	1.11754e-06	1.29197e-06	5.5225e-06	5.42621e-05	7.12642e-05	6.63229e-05	3.90282e-07	1.80281e-06	3.81627e-06	0	0	4.25011e-06	2.10451e-06	0	0
pos_203	CAY10470	44.2	-43.2197	C22H22N4O	359.171	9.94532	Level2	0.000130584	0.000163699	0.000113641	8.08685e-05	3.8593e-05	7.94013e-05	6.1708e-05	2.66873e-05	3.99982e-05	2.39955e-05	2.29445e-05	3.22188e-05	8.39277e-05	7.25478e-05	5.49978e-05	9.6129e-05	0.000167024	0.000102692	4.49478e-05	2.99332e-05	6.40815e-05	4.64124e-05	4.67399e-05	0.000146815	5.19653e-06	1.56682e-05	2.63801e-06	2.71604e-06	3.9222e-06	5.87326e-06
pos_204	Ginsenoyne J	44.2	-10.1609	C17H26O	247.203	5.72785	Level2	1.1507e-05	1.24215e-05	1.03122e-05	0	0	0	9.20501e-06	9.55103e-06	9.0669e-06	0	0	5.05772e-09	1.16453e-05	6.21298e-06	8.72353e-06	0	0	0	6.98008e-06	8.13954e-06	5.69008e-06	0	0	0	0	0	0	0	4.72071e-08	0
pos_205	2-Oxo-5-methylthiopentanoic acid	44.2	-7.92185	C6H10O3S	163.041	3.86582	Level2	7.20966e-06	7.76214e-06	4.40405e-06	0	0	0	5.72644e-06	4.09047e-06	7.76396e-06	0	0	0	5.18208e-06	4.72903e-06	1.95655e-06	0	0	0	1.01876e-05	7.16297e-06	4.3592e-06	0	0	0	0	0	0	0	0	0
pos_206	Gly Cys Tyr Leu	44.1	3.75969	C20H30N4O6S	455.198	0.718917	Level2	6.07927e-05	5.99593e-05	7.20476e-05	0	0	0	5.98085e-05	5.89129e-05	6.07891e-05	0	0	0	6.16836e-05	4.98493e-05	6.23391e-05	0	0	0	3.426e-05	3.908e-05	5.88753e-05	0	0	0	0	0	0	0	0	0
pos_207	Val Pro Gln	44.1	-29.3988	C15H26N4O5	343.188	1.58267	Level2	0.00271626	0.00286601	0.00271362	0.000342308	0.000254907	0.000431786	0.00264158	0.00349305	0.00228407	0.000182528	0.000247348	0.000134398	0.00302266	0.00262799	0.00361927	0.000308057	0.000477915	0.00064764	0.00191884	0.00179388	0.00221965	0.00023816	0.000161931	0.000238335	0	6.43661e-05	0	0	0	0
pos_208	p-Hydroxymethylphenidate	44.1	2.80654	C14H19NO3	250.144	2.52437	Level2	0.000296614	0.000283583	0.000335677	8.83242e-05	6.21417e-05	6.62902e-05	0.000393128	0.000381103	0.000383279	4.1302e-05	7.21627e-05	5.86125e-05	0.00029499	0.000272804	0.00027427	6.39583e-05	7.73001e-05	0.000132494	0.000323963	0.000332533	0.000342635	4.57593e-05	5.0836e-05	5.85883e-05	5.16358e-06	1.86289e-05	7.16815e-06	3.92224e-06	6.60351e-06	7.36343e-06
pos_209	alpha-Ionone	44.1	5.13629	C13H20O	193.16	6.09898	Level2	4.75143e-05	4.92547e-05	4.42977e-05	2.92572e-05	3.14216e-05	2.47039e-05	3.63852e-05	3.31695e-05	2.84901e-05	2.82512e-05	3.17511e-05	2.94455e-05	5.57136e-05	2.90419e-05	3.65603e-05	2.67007e-05	2.4108e-05	2.60355e-05	2.70885e-05	2.98508e-05	3.22523e-05	2.70206e-05	3.04848e-05	3.32948e-05	3.28745e-05	3.10373e-05	3.33431e-05	4.06934e-05	5.03046e-05	4.11018e-05
pos_21	L-Nicotine	57.1	5.73289	C10H14N2	163.124	1.11147	Level2	0.0370376	0.0389703	0.0358841	0.00465084	0.00254738	0.00258055	0.0383676	0.0423598	0.0359086	0.00493685	0.00355623	0.0029467	0.0401231	0.0311417	0.0331032	0.0093175	0.0142158	0.00929849	0.0286546	0.0250048	0.0251587	0.0027778	0.00261645	0.00175567	0.00509364	0.00310644	0.0024692	0.00185758	0.00191773	0.00212532
pos_210	Ecklonialactone A	44.1	3.96539	C18H26O3	291.197	7.16227	Level2	0.000658436	0.00070579	0.000441965	3.02235e-05	6.035e-06	2.24869e-05	0.000491904	0.00076055	0.000561244	8.01324e-06	1.23747e-05	6.72326e-06	0.000660343	0.000331683	0.000352469	5.64697e-06	1.2957e-05	1.29427e-05	0.000341915	0.000418539	0.000440517	0.000175691	5.46129e-06	2.59283e-05	8.16687e-06	1.27285e-05	3.54121e-06	1.04135e-05	8.20804e-07	2.71057e-06
pos_211	(-)-Drimenol	44.1	7.56132	C15H26O	223.207	10.5803	Level2	6.11183e-06	8.26967e-06	6.71667e-06	6.83987e-06	4.91928e-06	1.24594e-05	5.30452e-06	2.34972e-06	3.9039e-06	0	6.52844e-07	1.43913e-06	9.19892e-06	9.27162e-06	8.71114e-06	1.8419e-05	2.72055e-05	1.49813e-05	2.0954e-06	4.25319e-06	5.66878e-06	1.01357e-05	4.97016e-06	1.11015e-05	0	0	5.99756e-07	0	8.82662e-07	0
pos_213	Anofinic acid	44.1	3.82949	C12H12O3	205.087	8.66822	Level2	0.000378362	0.000389306	0.00043137	0.00144072	0.00158966	0.00142227	0.000459242	0.000417981	0.000437007	0.00164454	0.00165649	0.00174203	0.000376623	0.000452722	0.000477044	0.00162949	0.00139181	0.00156194	0.000498154	0.000494898	0.00049131	0.00161324	0.00187505	0.00193489	0.00229345	0.00207452	0.00219715	0.00265746	0.00307472	0.00291651
pos_214	2,2,4,4,6,6-Hexamethyl-1,3,5-trithiane	44.1	3.70451	C9H18S3	223.065	5.99243	Level2	6.79056e-05	7.54005e-05	8.30976e-05	0.000250517	0.000298188	0.00030564	7.53151e-05	6.46737e-05	6.87757e-05	0.000272224	0.000274941	0.000293253	5.18568e-05	5.95332e-05	7.26381e-05	0.000253961	0.000193023	0.000220406	6.75865e-05	6.71291e-05	7.16272e-05	0.000233391	0.000264931	0.000259854	0.000322641	0.00026743	0.000298761	0.000345184	0.000380465	0.000341569
pos_215	Prostaglandin E2-PEG11-biotin	44	1.11865	C54H96N4O17S	1105.66	9.59563	Level2	6.36718e-05	3.34348e-05	4.3884e-05	8.9568e-06	0	4.12082e-05	6.29052e-06	8.0594e-06	4.77437e-06	0	9.8768e-07	0	2.40804e-05	1.47987e-05	9.7191e-06	3.10497e-06	6.26647e-05	0	2.65269e-06	1.60926e-06	7.87289e-06	0	9.33342e-06	0	0	0	0	0	0	0
pos_216	3-O-Methyl-a-methyldopamine	44	3.55095	C10H15NO2	182.118	5.42107	Level2	2.46184e-05	2.91322e-05	2.20318e-05	0	1.22244e-06	5.06118e-07	2.28485e-05	2.71454e-05	3.29116e-05	6.53241e-07	1.3174e-06	4.6921e-07	4.05369e-05	1.80497e-05	2.27674e-05	4.53627e-07	2.78613e-06	2.33766e-06	1.36893e-05	9.30911e-06	2.08583e-05	6.7215e-07	1.17665e-06	0	6.85325e-07	0	0	0	0	7.52145e-07
pos_217	2-(1-Propenyl)-delta1-piperideine	44	1.54371	C8H13N	124.112	0.5766	Level2	4.65496e-05	4.15923e-05	3.99527e-05	0	0	0	3.20152e-05	3.69046e-05	2.67238e-05	0	0	0	4.73069e-05	3.92794e-05	5.50436e-05	0	0	0	2.36502e-05	2.55771e-05	2.46873e-05	0	0	0	0	0	0	0	0	0
pos_218	N6-Methyl-2'-deoxyadenosine	43.9	-0.289069	C11H15N5O3	248.114	0.633817	Level2	0.00854014	0.0091779	0.0102538	5.17968e-05	3.87048e-05	3.69635e-05	0.00817761	0.00593933	0.00881053	8.68905e-05	8.83479e-05	3.1664e-05	0.00679587	0.00526066	0.00537778	4.07185e-09	2.60114e-06	1.22761e-05	0.00438821	0.00430847	0.0067258	4.27055e-06	1.29731e-06	1.95495e-08	0	1.52517e-05	0	0	0	0
pos_219	Palmatine	43.9	6.67292	C21H22NO4+	335.154	8.03322	Level2	0.000476211	0.00033104	0.000351788	0.000219208	6.28303e-05	8.57553e-05	0.000317245	0.000223802	0.000233021	4.55765e-05	7.21467e-05	4.73181e-05	0.000502252	0.000356006	0.000395141	1.80968e-05	6.8062e-05	9.44717e-05	0.000242004	0.000272193	0.000287389	2.78243e-05	3.69678e-05	7.17954e-05	6.55906e-06	4.50526e-05	1.51297e-05	1.38905e-05	3.2462e-06	1.2294e-05
pos_22	Pyrrolidine	56.4	9.78998	C4H9N	72.0815	2.46717	Level2	2.42984e-05	2.28927e-05	2.4737e-05	0	0	0	1.65774e-05	1.92812e-05	1.5061e-05	0	0	0	3.09275e-05	1.02945e-05	1.44907e-05	0	0	0	1.3724e-05	1.10142e-05	7.6128e-06	0	0	0	0	0	0	0	0	0
pos_220	Asp Asp Asp	43.9	0.869035	C12H17N3O10	346.088	2.30343	Level2	0.0240322	0.0234796	0.0221675	0.0122608	0.0123088	0.0107259	0.0243424	0.0212707	0.0277831	0.0218221	0.0192466	0.0102033	0.0206998	0.0224711	0.022452	0.00346734	0.00530471	0.00658848	0.0213485	0.0156375	0.0258364	0.00706477	0.00194816	0.00637093	0.00180822	0.00919814	0.00494254	0.000425688	0.00116754	0.000495609
pos_221	(7R,8R,E)-6-((2R)-6-hydroxy-2,5-dimethyloctylidene)-8-methyloctahydroindolizine-7,8-diol	43.9	-1.91956	C19H35NO3	326.268	3.31667	Level2	2.23054e-06	1.4117e-06	3.51123e-06	3.81284e-06	0	0.000102421	2.32136e-06	7.20281e-07	4.45928e-07	0	0	0	3.47832e-06	1.61147e-06	2.67753e-06	0	4.18746e-05	0	1.76797e-06	2.85476e-06	1.54861e-06	5.87949e-06	1.13416e-05	0	2.58054e-05	0	7.69679e-06	0	0	0
pos_222	Nicotine-1'-N-oxide	43.8	3.14169	C10H14N2O	179.119	0.711767	Level2	0.010968	0.011645	0.0123202	0.00509137	0.00417717	0.00461925	0.0137044	0.0130333	0.0115243	0.00470324	0.00588403	0.00320615	0.010883	0.0106459	0.0123855	0.00276779	0.00271215	0.00346823	0.00836321	0.00807039	0.0091668	0.00295969	0.00230904	0.00243309	9.64879e-05	0.00164595	4.67064e-05	3.57612e-05	7.59348e-05	3.7223e-05
pos_223	Sodium glycocholate	43.8	42.1559	C26H43NO6	466.336	9.8595	Level2	0.000702305	0.000872306	0.00134387	0.000737021	0.00068599	0.0011196	0.00180392	0.00207337	0.00144862	0.00128807	0.00115117	0.000569081	0.000923539	0.000774949	0.000701896	0.000914176	0.00189831	0.00129533	0.000753643	0.00076707	0.000998005	0.000959765	0.000550456	0.00122863	0.000278716	0.000290438	0.000238188	0.000289959	0.000302228	0.000303677
pos_224	1,2,4-Tris(methylene)cyclohexane	43.8	0.321213	C9H12	121.101	8.03322	Level2	1.76483e-05	1.4707e-05	1.46057e-05	1.15759e-05	1.98248e-06	3.39403e-06	1.25091e-05	1.31288e-05	1.35927e-05	2.33622e-06	8.16122e-07	2.74397e-06	1.92168e-05	1.46991e-05	1.62558e-05	4.06618e-06	8.73782e-06	5.42541e-06	1.71348e-05	1.62096e-05	1.40428e-05	7.25583e-07	3.7529e-07	2.44357e-06	1.13525e-09	2.12607e-06	3.95738e-07	3.4743e-08	1.87687e-06	1.00139e-06
pos_225	(R)-Apiumetin	43.8	0.955725	C14H12O4	245.081	6.41288	Level2	5.69716e-06	6.79573e-06	5.56943e-06	3.13304e-05	3.26403e-05	2.95949e-05	6.89841e-06	5.38862e-06	5.56578e-06	3.32039e-05	2.96227e-05	3.79014e-05	4.83075e-06	5.3996e-06	5.08711e-06	2.93273e-05	2.46806e-05	2.65486e-05	5.46863e-06	5.53375e-06	5.92723e-06	2.51844e-05	2.87137e-05	2.96714e-05	3.96483e-05	3.48335e-05	4.05455e-05	4.87108e-05	5.83033e-05	5.00879e-05
pos_226	(-)-Jasmonic acid	43.7	9.88585	C12H18O3	211.135	7.26238	Level2	7.74734e-05	9.13276e-05	8.1935e-05	3.69078e-05	3.47237e-05	3.32995e-05	5.12542e-05	4.23844e-05	4.3848e-05	3.14928e-05	3.32673e-05	3.5742e-05	0.000102209	5.93381e-05	7.36084e-05	2.90261e-05	3.03621e-05	3.54606e-05	2.50802e-05	2.69723e-05	4.49012e-05	3.51299e-05	2.81629e-05	3.77615e-05	3.81879e-05	3.85438e-05	4.39215e-05	4.27343e-05	5.59266e-05	5.06459e-05
pos_227	Gly Gly Leu Tyr	43.7	0.715269	C19H28N4O6	409.208	9.58847	Level2	0.00034974	0.000171216	0.000233569	0.000211519	0.000157029	0.000385222	8.86305e-05	7.81188e-05	7.45431e-05	7.25413e-05	0.000202143	7.28712e-05	0.000163343	0.000136425	0.000117441	0.00016671	0.000405857	0.000145327	0.000103766	0.000114291	0.000127856	4.77035e-05	5.33458e-05	8.99402e-05	4.86583e-05	4.94284e-05	3.81149e-05	5.60557e-05	6.45689e-05	5.57384e-05
pos_228	Propofol	43.7	1.51311	C12H18O	179.143	8.03322	Level2	3.58734e-05	2.68332e-05	2.95102e-05	2.83504e-05	5.50114e-06	1.23768e-05	2.06779e-05	2.05966e-05	2.16595e-05	9.92704e-06	1.01969e-05	6.53223e-06	4.15299e-05	3.01182e-05	3.12446e-05	1.86775e-05	1.93062e-05	1.20208e-05	1.87904e-05	2.34283e-05	2.58913e-05	9.67066e-06	5.3985e-06	9.67657e-06	7.46332e-06	2.58117e-07	3.38853e-06	2.36496e-06	1.03309e-06	9.2943e-08
pos_229	13E-octadecene-9,11-diynoic acid	43.7	5.34504	C18H26O2	275.202	5.03638	Level2	0.00564044	0.00340958	0.0031912	0.000332889	0.000210146	0.000100754	0.00433414	0.00528367	0.00410436	8.67053e-05	0.00027091	0.000126451	0.00467186	0.0038281	0.00481078	0.000147135	8.4576e-05	0.000184103	0.00386778	0.00235454	0.00379532	6.44532e-05	6.00629e-05	9.00906e-05	8.13366e-06	0.000248024	3.64058e-06	6.52862e-07	1.34862e-06	0
pos_23	Imidazoleacetic acid	56.3	-1.97589	C5H6N2O2	127.05	1.90372	Level2	7.3513e-05	7.80032e-05	9.96371e-05	3.66219e-05	2.91014e-05	3.73829e-05	8.15598e-05	7.18348e-05	8.77252e-05	1.14647e-05	1.80049e-05	1.60007e-05	7.91413e-05	5.74209e-05	6.94211e-05	2.59312e-05	5.96045e-05	2.26092e-05	8.02787e-05	5.83231e-05	7.90853e-05	1.07475e-05	9.02377e-06	1.28831e-05	3.2818e-06	1.11565e-05	3.00985e-06	7.85027e-06	2.31579e-06	4.03734e-06
pos_230	Ser Trp Phe Arg	43.6	-9.88528	C29H38N8O6	577.282	7.24807	Level2	0.00106193	0.000845535	0.000857498	0.000110361	8.12184e-05	4.4701e-05	0.000759722	0.000870063	0.00069952	0.000157258	0.000110237	7.74152e-05	0.000814992	0.000679978	0.000744167	0.000126783	9.52305e-05	9.87035e-05	0.000839535	0.00145372	0.00100848	0.00010303	9.48418e-05	4.57839e-05	5.58694e-05	5.49631e-05	5.09447e-05	4.70158e-05	4.13097e-05	4.56515e-05
pos_231	10-hendecenoic acid	43.6	0.270517	C11H20O2	149.133	8.45368	Level2	5.91283e-05	5.36769e-05	4.85238e-05	5.39911e-05	4.25803e-05	3.27613e-05	3.39463e-05	2.75396e-05	3.33357e-05	3.51709e-05	4.64125e-05	3.89357e-05	6.93793e-05	4.80238e-05	4.86222e-05	4.69811e-05	3.45127e-05	3.13697e-05	3.49024e-05	3.87705e-05	4.44169e-05	3.56608e-05	3.56796e-05	5.1194e-05	4.77327e-05	4.14666e-05	4.14369e-05	5.88309e-05	6.40878e-05	5.27456e-05
pos_232	3,4-Dihydroxybenzaldehyde	43.6	12.9114	C7H6O3	139.041	7.14797	Level2	1.2404e-05	1.3246e-05	1.29483e-05	4.69397e-05	4.42576e-05	4.09988e-05	1.4927e-05	1.37361e-05	1.25931e-05	4.73911e-05	4.72699e-05	5.23433e-05	1.2213e-05	1.25691e-05	1.45914e-05	4.84623e-05	3.89998e-05	4.48292e-05	1.38623e-05	1.14717e-05	1.48412e-05	4.88196e-05	4.89586e-05	5.15769e-05	5.78871e-05	6.22657e-05	6.2299e-05	7.67016e-05	8.1884e-05	7.85264e-05
pos_233	Lactyltrimethylammonium betaine	43.6	0.352326	C6H13AsO3	209.015	5.99243	Level2	8.44585e-06	9.55463e-06	1.15163e-05	2.87705e-05	3.22435e-05	3.49092e-05	1.02931e-05	8.07822e-06	9.00474e-06	3.15317e-05	3.32115e-05	3.54332e-05	5.56714e-06	6.94459e-06	9.39538e-06	2.94108e-05	2.26869e-05	2.6246e-05	7.93816e-06	8.31962e-06	8.87664e-06	2.86635e-05	3.01574e-05	2.91123e-05	3.44561e-05	2.75379e-05	3.45508e-05	3.82348e-05	4.06119e-05	3.96049e-05
pos_234	Nitenin	43.6	-6.26221	C22H28O4	357.204	2.41712	Level2	0.000667884	0.000695361	0.000703992	0.000103954	0.000109951	8.77501e-05	0.000511686	0.000466942	0.00053004	0.000106836	0.000101819	0.000102029	0.000682203	0.00039597	0.000470659	8.22041e-05	7.4646e-05	8.59955e-05	0.000417123	0.000368103	0.000433421	8.30697e-05	9.32686e-05	9.25845e-05	0.000120398	9.42087e-05	0.000108048	0.00012832	0.000138614	0.000178629
pos_235	MG(0:0/18:3(6Z,9Z,12Z)/0:0)	43.5	3.08652	C21H36O4	353.27	7.02712	Level2	0.000261039	0.000262297	0.000275982	5.75659e-05	0.000102404	9.3046e-05	0.000288909	0.000428006	0.000261278	4.54545e-05	6.39367e-05	0.00024449	0.000300756	0.000211045	0.000368224	2.60031e-05	2.27745e-05	3.02131e-05	0.000292285	0.000323647	0.000265271	2.70591e-05	2.69987e-05	2.25993e-05	5.31002e-05	5.21847e-05	8.48439e-05	2.98918e-05	3.02633e-05	3.05448e-05
pos_236	omega-Hydroxymoracin N	43.4	-4.04661	C19H18O5	327.124	5.2645	Level2	0.000246991	0.000120541	0.000171447	4.34817e-05	4.19712e-05	2.74872e-05	0.000229877	0.000261959	0.000423253	2.6311e-05	0.000118982	0.000258738	8.39131e-05	0.000151026	0.000110875	7.50026e-06	8.05052e-06	3.6494e-05	0.000976925	0.000824374	0.000272699	2.43275e-05	7.0905e-05	3.49731e-05	1.01062e-05	6.38429e-05	4.50506e-06	4.49488e-06	0	3.96314e-06
pos_237	His Glu Thr Lys	43.4	66.2571	C21H35N7O8	514.296	2.81683	Level2	0.000216516	0.000208401	0.000182915	2.00087e-05	1.88525e-05	1.7669e-05	0.000172879	0.000317985	0.000184434	1.54748e-05	2.07853e-05	1.99058e-05	0.000248776	0.000152889	0.000200107	1.38396e-05	1.43623e-05	1.77357e-05	0.000216359	0.000160552	0.000166131	1.46044e-05	8.99321e-06	1.0356e-05	1.32301e-05	8.96706e-06	4.16108e-06	1.20419e-05	4.12696e-06	9.72541e-06
pos_238	9R,10S-EpOME	43.3	2.84707	C18H32O3	297.243	7.09792	Level2	0.000589357	0.000739311	0.000891563	0.000414883	0.00026821	0.000340173	0.000335723	0.000330406	0.000386084	0.000145474	0.000242083	0.000184033	0.000445906	0.000548353	0.000443479	0.000402971	0.000280948	0.000186622	0.000251555	0.000269492	0.000401057	0.000120876	0.000145931	0.000284736	3.03303e-05	7.10031e-05	7.02137e-05	4.86993e-05	1.18683e-05	4.77381e-05
pos_239	(-)-8-hydroxy-11E,17-octadecadien-9-ynoic acid	43.3	4.38781	C18H28O3	293.213	7.59062	Level2	0.00637001	0.00684926	0.00468689	0.000994006	0.000486346	0.000495442	0.00415577	0.00593391	0.00489768	0.000394792	0.000592532	0.000544011	0.00630332	0.00332524	0.00358479	0.000411197	0.00054105	0.000559524	0.00296137	0.0032105	0.00343341	0.000367266	0.000391863	0.00161419	0.00017172	0.00107745	0.000913391	0.00145712	0.000195063	0.0007464
pos_24	Choline	55.9	6.50661	C5H13NO	104.108	7.18372	Level2	7.29722e-06	8.71472e-06	6.05943e-06	8.00243e-06	6.27593e-06	8.23441e-06	4.46985e-06	3.52569e-06	7.0947e-06	3.78077e-06	3.31247e-06	5.55643e-06	9.63625e-06	9.71856e-06	6.43226e-06	1.14628e-05	1.6533e-05	1.31298e-05	4.53795e-06	6.2549e-06	8.83649e-06	7.36269e-06	4.99569e-06	4.1539e-06	3.25894e-06	5.44917e-06	4.64479e-06	5.84352e-06	5.58215e-06	4.7771e-06
pos_240	28:6(10Z,13Z,16Z,19Z,22Z,25Z)	43.3	28.644	C28H44O2	413.353	9.73867	Level2	0.00163009	0.00217735	0.00155356	0.000375746	0.000198286	0.00065078	0.00109395	0.000444713	0.00060657	0.000375966	0.000321607	0.000180329	0.00239331	0.00216665	0.00151387	0.000252066	0.00048349	0.000260252	0.000527532	0.000976384	0.00151735	0.000197664	0.000266346	0.0003748	0.000158788	0.000128246	0.000113275	0.00015977	0.000143932	0.000172748
pos_241	22,23-Dihydro-alpha-spinasterone	43.3	-0.982209	C29H48O	413.377	13.5772	Level2	0.000334439	0.0011369	0.00109083	0.00242701	0.000370856	0.000199168	0.000191523	0.000945169	0.000692371	0.00219242	0.000700878	0.000569237	7.33345e-05	0.00091424	0.000681632	0.00279058	0.000408171	0.00152051	0.000201748	0.00133397	0.0011263	0.00415998	0.000240855	0.0006007	0.000481341	0.000176512	0.000388627	0.000125636	7.69313e-05	0.000110052
pos_242	(-)-7,7-Dimethyl-2-methylenebicyclo[2.2.1]heptane	43.3	-38.0303	C10H16	137.127	11.565	Level2	1.17901e-05	1.17368e-05	9.50431e-06	2.74891e-05	2.9549e-05	1.91842e-05	1.1502e-05	1.00574e-05	8.74149e-06	2.29733e-05	2.06064e-05	2.4456e-05	9.44578e-06	1.14535e-05	1.01323e-05	2.98822e-05	2.04484e-05	1.91142e-05	1.12899e-05	1.32384e-05	1.12428e-05	2.74054e-05	2.09446e-05	2.42713e-05	2.57974e-05	3.03816e-05	2.31395e-05	3.16841e-05	3.46138e-05	2.76654e-05
pos_243	PE(17:1(9Z)/0:0)	43.3	4.26613	C22H44NO7P	466.295	7.7472	Level2	0.000163368	0.000131423	0.000185663	0.000165964	0.000137512	0.000340345	6.94678e-05	8.43041e-05	8.53415e-05	5.92233e-05	8.58347e-05	0.000131109	0.000154266	0.000209216	0.000119844	0.00044427	0.000450785	0.000753664	0.00013482	0.000124111	0.000161693	0.000247829	0.000284283	0.000364909	1.49965e-05	1.21151e-05	7.8048e-06	0	0	0
pos_244	Prexanthoperol	43.3	-0.563481	C20H26O3	315.195	7.43328	Level2	7.48499e-05	9.13996e-05	8.00233e-05	1.76403e-06	4.33442e-06	6.26336e-06	9.56697e-05	9.78524e-05	7.86472e-05	8.19851e-07	2.34671e-06	1.65093e-05	5.10012e-05	4.46579e-05	4.92194e-05	4.93197e-06	4.17751e-06	6.13096e-06	6.08479e-05	6.24022e-05	6.19272e-05	9.95184e-07	0	9.79973e-07	0	4.39807e-06	0	2.54197e-06	5.91011e-06	9.78167e-07
pos_245	2,3-Dihydro-2,3-dihydroxy-9-phenyl-1H-phenalen-1-one	43.3	5.23092	C19H14O3	291.103	6.47008	Level2	0.000183346	0.000283581	0.000314596	8.41789e-05	5.43309e-05	6.09826e-05	0.000299222	0.000264333	0.000291695	4.92182e-05	6.84632e-05	8.05273e-05	0.000250107	0.00013446	0.000194105	4.59427e-05	8.61023e-05	0.000100383	0.000119076	0.000141783	0.000140203	8.79863e-05	8.24494e-05	9.57086e-05	0	7.37297e-06	1.35511e-06	0	0	0
pos_246	Cleomiscosin A	43.2	3.3045	C20H18O8	387.109	4.70817	Level2	0.000531539	0.000635347	0.000742469	0.000296014	8.38868e-05	0.000111667	0.00128008	0.00109128	0.00174859	6.98138e-05	0.000470622	0.00124171	0.000523266	0.000463488	0.000574727	6.53871e-05	0.000178826	0.000355899	0.00328223	0.00298227	0.00130136	0.000348127	0.000450405	0.000549977	1.74542e-06	0.000105429	0	0	0	0
pos_247	4(15)-Copaen-11-ol	43.2	3.47362	C15H24O	203.18	6.91272	Level2	0.000303841	0.000410302	0.000688869	4.06395e-05	2.86188e-05	3.34035e-05	0.000786284	0.000346735	0.000305995	2.98909e-05	3.80443e-05	2.93752e-05	0.000529138	0.0003102	0.000355042	3.11711e-05	0.000105216	3.83231e-05	0.000528447	0.00065593	0.000362655	3.03509e-05	3.20441e-05	4.87913e-05	2.00715e-05	2.61192e-05	1.70605e-05	1.7589e-05	3.10391e-05	2.57428e-05
pos_248	5-Isopropyl-2-(2-methylpropyl)-2-cyclohexen-1-one	43.2	-0.835943	C13H22O	177.164	10.5875	Level2	4.91218e-05	5.33372e-05	4.56496e-05	6.35623e-05	4.68552e-05	8.58055e-05	3.94023e-05	2.18086e-05	3.01191e-05	3.15354e-05	4.16595e-05	3.80701e-05	6.88093e-05	6.6759e-05	6.4744e-05	0.000136453	0.000177142	0.000114465	2.94481e-05	3.93674e-05	4.73512e-05	7.42323e-05	4.61559e-05	9.11096e-05	2.2106e-05	3.86677e-05	2.5218e-05	2.93602e-05	3.22697e-05	3.04943e-05
pos_249	Tyr-TyrMe-OH	43.2	-31.3621	C25H24N2O8	481.145	5.42823	Level2	0.000121057	0.000128789	0.000116748	0.000284965	0.000265743	0.000230256	0.000111773	8.55132e-05	9.74636e-05	0.000212606	0.000209887	0.000214661	5.19154e-05	7.40125e-05	6.44541e-05	0.000160206	0.000141687	0.000165499	9.17902e-05	8.25441e-05	7.41642e-05	0.000145712	0.000176404	0.000175395	0.000188092	0.000184363	0.000183125	0.000209723	0.000249813	0.000231682
pos_25	MG(16:1(9Z)/0:0/0:0)	55.5	2.06679	C19H36O4	329.269	9.31033	Level2	4.87077e-05	2.23714e-05	3.84574e-05	8.20296e-05	2.56697e-05	0.000156331	1.32964e-05	1.28457e-05	1.99784e-05	1.11556e-05	1.39498e-05	8.19733e-06	0.00011899	8.12184e-05	6.96429e-05	0.00020687	0.000600143	0.000141592	1.50511e-05	2.78303e-05	6.53836e-05	1.87799e-05	1.46722e-05	6.24585e-05	0	0	0	0	0	0
pos_250	Dihydrojasmone	43.1	0.846954	C11H18O	149.133	5.03638	Level2	0.0002257	0.000157885	0.00014194	1.33785e-05	6.93289e-06	3.54784e-06	0.000201703	0.000227647	0.000183858	7.44388e-06	8.4164e-06	3.62376e-06	0.000198963	0.000171221	0.000214478	9.31628e-06	4.51388e-06	8.98466e-06	0.000162318	0.000101086	0.000161191	4.22896e-06	9.99955e-07	1.96511e-06	1.49826e-06	8.53721e-06	2.24637e-07	1.456e-06	1.26022e-06	1.19177e-06
pos_251	Ala Ala Gly Lys	43.1	1.69959	C14H27N5O5	346.209	3.07353	Level2	7.19675e-05	8.84612e-05	8.62594e-05	1.47029e-05	6.12394e-06	9.56884e-06	7.61038e-05	5.96907e-05	8.71103e-05	0	6.60302e-07	1.30251e-06	7.34565e-05	5.1269e-05	6.68734e-05	5.81553e-06	6.83111e-06	6.98352e-06	4.30858e-05	4.04185e-05	4.92507e-05	3.73305e-05	1.03172e-06	2.71292e-06	0	0	6.16726e-07	0	0	0
pos_252	Protoverine	43.1	7.7958	C27H43NO9	526.305	4.00883	Level2	0.000168133	0.000139441	0.000139709	3.17157e-05	1.16354e-05	1.02422e-05	0.000108891	0.000269593	0.000140728	8.83821e-06	1.12814e-05	2.73998e-06	0.00020435	9.23732e-05	0.000107872	9.31721e-07	3.46731e-07	9.12329e-06	0.000282001	0.000202777	0.000149862	9.02524e-06	2.26028e-06	6.23744e-06	0	1.48212e-06	0	1.34136e-06	1.57337e-06	1.80106e-06
pos_253	Avocadynofuran	43.1	4.49845	C17H26O	247.207	6.90555	Level2	2.65129e-05	3.08943e-05	2.29205e-05	2.43892e-06	3.07013e-06	2.48176e-06	1.80249e-05	1.55585e-05	1.27134e-05	2.21471e-06	4.68155e-06	4.21324e-06	2.59439e-05	1.78941e-05	1.48131e-05	1.22866e-06	2.19199e-06	1.35279e-06	1.10679e-05	1.28969e-05	1.68003e-05	2.54886e-06	1.41161e-06	2.4821e-06	4.03821e-06	1.12107e-06	9.30787e-07	2.40741e-06	4.78559e-06	1.9707e-06
pos_254	ent-15-Kaurene-17,19-dioic acid	43.1	-1.53579	C20H28O4	333.206	7.25523	Level2	9.31991e-05	0.000114861	0.000107358	1.89049e-05	8.61812e-06	1.94706e-05	6.51706e-05	6.56385e-05	6.77831e-05	3.02232e-06	1.10692e-05	2.05446e-06	0.000117567	7.44291e-05	8.56704e-05	6.99093e-06	1.35642e-05	1.25243e-05	4.95703e-05	5.04208e-05	6.36364e-05	1.06233e-05	4.73705e-06	1.82836e-05	0	4.44518e-06	7.17751e-06	5.97869e-06	3.57914e-06	7.43181e-06
pos_255	2',4',6',3,4-Pentahydroxy-3'-geranyl-5-prenyldihydrochalcone	43.1	-10.4058	C30H38O6	495.269	12.9065	Level2	0.000641449	0.000497087	0.000578611	0.00231175	0.00159625	0.00132146	0.000514958	0.000574396	0.000516698	0.0018113	0.00175171	0.00181298	0.000423694	0.000535253	0.000604891	0.00179177	0.00155024	0.00152231	0.000587723	0.000550154	0.00059075	0.00217236	0.0019677	0.00179297	0.00237095	0.00197834	0.00194614	0.00259093	0.0028956	0.00268653
pos_256	PS(21:0/0:0)	43.1	-1.19128	C27H54NO9P	568.36	8.21125	Level2	8.15303e-06	1.11063e-05	1.31686e-05	2.74089e-05	2.57553e-05	1.80407e-05	8.61004e-06	4.7805e-06	6.15422e-06	3.61401e-05	3.76358e-05	1.50547e-05	6.39126e-06	5.70192e-06	6.6408e-06	9.9827e-06	1.35544e-05	1.03875e-05	9.65045e-06	8.46821e-06	9.12715e-06	1.97214e-05	1.13722e-05	2.34493e-05	6.61766e-06	6.51048e-06	6.38409e-06	2.27096e-06	5.80252e-06	2.93853e-06
pos_257	Phthalic acid Mono-2-ethylhexyl Ester	51.2	-21.8747	C16H22O4	261.142	11.3083	Level2	0.000104329	0.000100337	8.97633e-05	0.00029787	0.000315306	0.000291669	9.81237e-05	8.07107e-05	9.41416e-05	0.000307888	0.000296911	0.00030295	7.5669e-05	9.06904e-05	8.71197e-05	0.00030288	0.000287985	0.000269258	9.12105e-05	9.34959e-05	8.20029e-05	0.00139785	0.00032522	0.000590709	0.000677083	0.000355656	0.000350074	0.000456078	0.000513061	0.000534814
pos_258	MG(18:1(9Z)/0:0/0:0)[rac]	43	3.76597	C21H40O4	339.291	10.1877	Level2	0.0081612	0.00561783	0.00736182	0.0121502	0.00530668	0.0231993	0.00380677	0.00369389	0.00456252	0.00370695	0.0024873	0.00221392	0.0145614	0.0126371	0.00960537	0.0209549	0.0461327	0.0202206	0.00439273	0.00665417	0.0112722	0.00544492	0.00325595	0.0118448	0.000814758	0.00109714	0.000631599	0.000787994	0.000866698	0.000829741
pos_259	N-gamma-Glutamyl-S-(1-propenyl)cysteine	43	9.63495	C11H18N2O5S	291.104	5.67852	Level2	2.26079e-05	3.18535e-05	3.13707e-05	8.88101e-06	2.40056e-06	7.52689e-06	3.01208e-05	3.79804e-05	3.81953e-05	1.29372e-06	6.60808e-06	7.4446e-06	2.61978e-05	1.35583e-05	2.06526e-05	1.55709e-06	7.26073e-06	7.79559e-06	1.49958e-05	1.34193e-05	1.45719e-05	8.13789e-06	7.52416e-06	9.17296e-06	0	0	0	7.02561e-09	0	0
pos_260	17-Epiestriol	43	8.12123	C18H24O3	289.182	6.11328	Level2	1.62148e-05	1.60415e-05	1.30397e-05	0	0	0	1.53911e-05	1.3955e-05	1.18107e-05	0	0	0	2.03926e-05	8.25156e-06	1.07928e-05	0	0	0	9.50186e-06	8.84435e-06	8.42834e-06	0	0	0	0	0	0	0	0	0
pos_261	ANDIROBIN	43	-36.575	C27H32O7	469.205	6.59165	Level2	3.99068e-07	1.7715e-07	5.96964e-08	1.86684e-06	0	0	1.41443e-06	0	5.78323e-07	0	0	1.73617e-09	2.43951e-07	2.36487e-08	3.11488e-07	0	4.22789e-07	0	3.43455e-07	1.59251e-07	5.31207e-07	0.000117771	0	4.44062e-07	0	0	0	0	0	0
pos_262	(-)-Fusicoplagin A	43	4.26837	C24H38O7	439.271	12.6784	Level2	6.74117e-05	6.56833e-05	6.16175e-05	4.62899e-05	3.38568e-05	3.2141e-05	4.81259e-05	4.13582e-05	4.84899e-05	3.85432e-05	3.28497e-05	4.40285e-05	3.96934e-05	3.59226e-05	4.45608e-05	3.79108e-05	3.43183e-05	2.83351e-05	4.09912e-05	3.82401e-05	4.79416e-05	4.22883e-05	3.83422e-05	3.75371e-05	4.33346e-05	3.03733e-05	3.36009e-05	4.64466e-05	4.74553e-05	4.57843e-05
pos_263	Grossamide	43	1.72169	C36H36N2O8	625.256	5.40677	Level2	0.05917	0.0439155	0.054726	0.0143426	0.0142211	0.010039	0.0509591	0.0558552	0.0608733	0.00626361	0.0323678	0.0422883	0.0368464	0.0546121	0.0370062	0.0049929	0.00499901	0.0155738	0.079267	0.0810261	0.0600573	0.0084917	0.0194009	0.00813969	0.000846229	0.00601218	0.000728303	4.21738e-05	0.000150948	0.000150901
pos_264	Gly Met Glu Trp	43	29.5431	C23H31N5O7S	522.217	4.30843	Level2	0.00015039	0.000169465	0.000161683	3.73114e-05	8.58461e-06	6.48767e-06	0.000178688	0.000220643	0.000340994	3.28896e-06	6.76504e-05	0.000119259	0.000129092	0.000120155	0.000123991	0	5.98919e-06	3.07344e-05	0.00048796	0.000346072	0.000229204	3.03425e-05	4.3435e-05	3.437e-05	0	8.4921e-06	1.70378e-06	0	0	0
pos_265	3-O-Methylniveusin A	43	-1.42642	C21H28O8	409.185	0.840467	Level2	0.000597152	0.000578895	0.000629416	1.39394e-06	4.2669e-07	0	0.000366608	0.000312032	0.000465382	0	6.26413e-07	0	0.00058124	0.000328561	0.00033935	4.6334e-06	9.14727e-06	7.14e-06	0.000320549	0.000280035	0.000480256	0	0	0	0	0	0	0	0	0
pos_266	Methyl (E)-2-dodecenoate	42.9	2.92923	C13H24O2	177.164	10.1877	Level2	4.41717e-05	3.41693e-05	3.47704e-05	6.19821e-05	2.60862e-05	9.8754e-05	2.02004e-05	2.1707e-05	2.06479e-05	1.89622e-05	1.44929e-05	1.40946e-05	6.24394e-05	5.34781e-05	4.17965e-05	9.09547e-05	0.00015795	7.96589e-05	2.22447e-05	3.32366e-05	5.25569e-05	3.16014e-05	1.58634e-05	4.84553e-05	8.56281e-06	1.17616e-05	7.58686e-06	5.87046e-06	1.13095e-05	1.09345e-05
pos_267	3-Methyl-3-hepten-2-one	42.9	8.19905	C8H14O	127.113	9.99537	Level2	1.32349e-05	1.69881e-05	7.94047e-06	1.65064e-05	2.58464e-05	2.52139e-05	1.80854e-05	1.08361e-05	1.19475e-05	1.81528e-05	1.91187e-05	2.45305e-05	1.36705e-05	1.40944e-05	1.28473e-05	2.58764e-05	2.06763e-05	2.37956e-05	1.63782e-05	1.5985e-05	1.53188e-05	2.04262e-05	1.43096e-05	1.70636e-05	1.35366e-05	3.19221e-05	1.14394e-05	3.16809e-05	3.48313e-05	1.93122e-05
pos_268	Ala Lys Thr	42.9	10.6558	C13H26N4O5	319.201	3.43035	Level2	0.000320198	0.000353747	0.000387543	6.29261e-06	6.62445e-06	7.92713e-06	0.000313674	0.000230682	0.000246706	6.05017e-06	5.72865e-06	7.54851e-06	0.000311177	0.000198519	0.000248568	2.66326e-06	6.89928e-06	7.13588e-06	0.00021098	0.000227123	0.000229263	5.7563e-06	3.45954e-06	4.63746e-06	7.01236e-06	2.7944e-06	9.04452e-06	2.53765e-06	3.62366e-06	9.88205e-06
pos_269	4'-Dihydroabscisic acid	42.8	8.14165	C15H22O4	308.223	5.54263	Level2	0.000158384	0.000287965	0.000189392	5.68005e-05	8.19303e-05	4.38193e-05	0.000347275	0.000127193	0.000164928	9.25976e-05	0.00010884	0.000103631	0.00012187	9.61311e-05	0.000115226	0.000105792	5.06393e-05	0.000110354	0.00014186	0.000205873	0.000232611	0.00038958	0.000396625	0.000414515	0	5.82494e-06	1.48513e-06	4.79093e-06	8.71062e-06	8.05174e-07
pos_27	D-erythro-Sphingosine C-17	54.9	3.81586	C17H35NO2	268.265	6.51298	Level2	0.00101121	0.000762413	0.000531088	0.000703131	0.000170774	0.000463156	0.000339079	0.000666919	0.000440502	3.89351e-05	4.58256e-05	0.000242199	0.00349605	0.00165071	0.00166549	0.000283218	0.000650593	0.000854633	0.000269081	0.000252722	0.000484404	5.19237e-05	7.9774e-05	0.00031105	6.15606e-05	0.000649781	4.54044e-05	9.92981e-07	2.73285e-05	1.9132e-06
pos_270	5,7-Dimethoxy-6-C-methylflavone	42.8	6.36412	C18H16O4	297.114	5.40677	Level2	5.772e-05	3.46344e-05	5.31833e-05	2.54232e-06	6.30112e-06	1.9635e-06	5.73325e-05	5.81428e-05	6.69007e-05	3.70676e-06	1.81639e-05	3.23035e-05	3.2043e-05	5.5044e-05	3.04808e-05	0	8.73997e-07	5.75676e-06	8.81726e-05	9.04001e-05	6.26226e-05	2.02585e-06	7.38138e-06	7.50817e-07	0	0	0	0	7.25905e-08	8.60314e-07
pos_271	6-(2-Methoxyvinyl)benzo[1,3]dioxole-5-carboxylic acid	42.8	9.85079	C11H10O5	223.062	2.48862	Level2	7.54221e-05	6.76137e-05	6.33789e-05	4.06331e-06	6.01304e-06	4.51808e-06	7.74725e-05	9.23526e-05	8.42813e-05	5.69837e-06	1.21449e-05	7.31569e-06	5.58044e-05	5.7746e-05	6.20565e-05	3.56943e-06	2.24236e-06	5.68397e-06	9.25199e-05	8.06997e-05	0.000106993	3.23624e-06	4.38526e-06	2.49449e-06	2.25304e-06	4.02779e-06	1.36837e-06	1.83251e-06	1.31008e-06	6.17778e-07
pos_273	3,6-Octadecadiynoic acid	42.7	-7.38198	C18H28O2	277.214	6.71323	Level2	0.00355762	0.00393762	0.00373787	0.00167935	0.0012995	0.00124742	0.00267248	0.00244045	0.00232564	0.000830826	0.000879766	0.00154646	0.00346783	0.00212877	0.00256408	0.000868947	0.000834026	0.00103389	0.00222552	0.00222372	0.00240446	0.000670879	0.000612247	0.000857474	0.000385774	0.000784315	0.000505382	0.000715796	0.000700315	0.000656864
pos_274	Gingerglycolipid B	42.7	-2.63016	C33H58O14	679.388	6.71323	Level2	0.000296446	0.000304336	0.000216158	2.2231e-06	0	2.62716e-06	0.000111566	7.83396e-05	7.28908e-05	1.60116e-06	0	0	0.000177965	6.07998e-05	7.58648e-05	0	0	0	5.15258e-05	6.06959e-05	6.09042e-05	5.5147e-07	0	0	3.16377e-06	0	0	0	2.028e-06	0
pos_275	4-Methyl-3-penten-2-one, 9CI	42.7	7.97161	C6H10O	99.0812	5.31453	Level2	4.04945e-05	3.07366e-05	2.52174e-05	1.23841e-05	9.57603e-06	8.49854e-06	2.60459e-05	3.34235e-05	2.88072e-05	1.10406e-05	1.16604e-05	1.27459e-05	3.94669e-05	3.00847e-05	3.54506e-05	1.1012e-05	1.03847e-05	1.19096e-05	2.70796e-05	2.01833e-05	3.17159e-05	1.35545e-05	1.39038e-05	1.31323e-05	1.85613e-05	1.80487e-05	1.79005e-05	2.39172e-05	2.53582e-05	2.79279e-05
pos_276	Gly Ser Ile His	42.7	-0.726863	C17H28N6O6	413.214	0.5194	Level2	0.000373162	0.000404006	0.000343414	0	0	0	0.000252581	0.00028584	0.000370418	0	0	4.78134e-07	0.000471746	0.000159206	0.000355643	4.36722e-08	0	0	0.00012516	0.000158387	0.000403771	1.19999e-06	0	0	0	0	0	7.56242e-07	0	1.83811e-06
pos_277	Dihydro-2-methoxy-2-methyl-3(2H)-thiophenone	42.7	-2.41418	C6H10O2S	147.047	3.85868	Level2	1.9543e-05	1.68248e-05	1.24321e-05	3.76425e-07	3.59293e-07	6.64709e-07	9.51417e-06	1.05187e-05	1.65819e-05	1.2465e-06	6.68735e-07	3.46665e-07	1.33146e-05	1.17225e-05	7.64918e-06	1.79408e-07	6.20322e-07	1.03788e-06	1.64896e-05	1.93883e-05	1.31764e-05	1.84997e-07	8.92533e-07	0	1.27467e-06	1.43297e-06	1.97085e-06	2.27787e-07	1.19519e-06	3.96623e-07
pos_278	Isolinderenolide	42.7	5.14307	C21H34O3	335.26	9.11012	Level2	1.40047e-05	1.09914e-05	1.42301e-05	2.39768e-05	1.77125e-05	3.06003e-05	8.37063e-06	1.12527e-05	1.13657e-05	1.68926e-05	1.20739e-05	5.05465e-06	2.27617e-05	2.02418e-05	2.12474e-05	4.01632e-05	8.4218e-05	2.78812e-05	1.08041e-05	1.33113e-05	2.07798e-05	1.56179e-05	5.53075e-06	1.97927e-05	1.16036e-06	3.63256e-06	2.24912e-06	1.91281e-06	1.4113e-06	2.97441e-06
pos_279	17beta-Methylestra-1,3,5(10)-trien-3-ol	42.7	-5.88974	C19H26O	271.204	11.2153	Level2	4.10159e-05	4.24252e-05	4.34972e-05	9.94721e-05	0.000104774	9.86505e-05	4.07173e-05	4.15732e-05	4.01284e-05	0.000100629	0.000108173	9.89446e-05	4.64124e-05	5.17147e-05	5.04774e-05	0.000104485	9.65144e-05	0.000102729	4.36495e-05	4.3208e-05	4.7827e-05	0.000102327	0.000106856	0.000122586	0.000123493	0.000112412	0.000128169	0.000137189	0.000160458	0.000153274
pos_28	Val Leu	54.9	2.34312	C11H22N2O3	231.171	2.46717	Level2	0.000465679	0.000424012	0.000464888	2.10642e-05	1.91555e-05	2.69244e-05	0.000329658	0.000332896	0.000277279	1.88038e-06	7.48919e-06	4.02114e-06	0.000510947	0.000197428	0.000262421	3.0367e-06	1.16731e-05	1.80819e-05	0.00026808	0.000217299	0.000156166	8.91686e-06	5.75574e-06	2.75427e-06	0	1.15428e-05	0	0	0	3.19623e-07
pos_280	Epothilone A	42.7	-18.6475	C26H39NO6S	494.248	2.07462	Level2	0.0018316	0.0018176	0.00185431	0.000313554	0.000238132	0.000243434	0.00144047	0.00152749	0.00143952	0.000186919	0.000157275	0.000101879	0.00177019	0.00121508	0.00149273	9.39113e-05	9.04128e-05	0.000179963	0.000826634	0.000699191	0.00111788	7.09332e-05	2.71501e-05	6.05124e-05	0	5.84413e-05	0	0	0	0
pos_281	2-Hydroxynicotine	42.7	4.69721	C10H14N2O	179.119	1.03282	Level2	0.00563869	0.00543968	0.00775738	0.00173062	0.00154561	0.0017458	0.00454457	0.00392835	0.0036769	0.00110132	0.00123917	0.000810981	0.00436676	0.00491372	0.00511192	0.00168213	0.0018793	0.00206684	0.00333561	0.00341259	0.00444997	0.00100321	0.000814128	0.00106872	0.000125046	0.000274386	7.39098e-05	5.9127e-05	9.49241e-05	4.22868e-05
pos_282	Photinus luciferin	42.7	-26.9723	C11H8N2O3S2	280.997	0.598067	Level2	3.17238e-05	3.87706e-05	4.30022e-05	0.000257335	0.000254036	0.000173666	5.40035e-05	2.22936e-05	2.80605e-05	0.000443617	0.000509331	0.000364326	1.79872e-05	3.27433e-05	3.01889e-05	9.87166e-05	0.000126195	0.000149048	4.10329e-05	4.43253e-05	3.64373e-05	0.000233836	0.000164519	0.000223669	0.000107012	0.000358521	0.000156809	3.61229e-05	5.46699e-05	1.59702e-05
pos_283	3,5,7-Trimethyl-2E,4E,6E,8E-decatetraene	42.6	0.34355	C13H20	177.164	6.52728	Level2	4.53008e-05	3.79655e-05	4.51811e-05	2.2267e-05	2.59048e-05	2.08547e-05	3.95131e-05	4.51656e-05	4.93543e-05	2.25566e-05	3.47848e-05	3.9262e-05	3.97036e-05	4.08336e-05	5.01993e-05	2.0567e-05	2.01397e-05	2.74452e-05	8.07583e-05	7.95323e-05	6.63123e-05	2.10763e-05	2.59663e-05	2.97959e-05	2.69046e-05	3.11989e-05	2.71212e-05	3.34783e-05	4.2896e-05	3.38072e-05
pos_284	2-Methoxynaphthalene	42.6	4.92231	C11H10O	159.117	5.72785	Level2	0.000182999	0.000207788	0.000187383	4.19492e-05	2.94504e-05	3.05423e-05	0.000452036	0.000123107	0.0001779	5.005e-05	3.99933e-05	3.26566e-05	0.000271103	0.000167014	0.000244931	4.34375e-05	6.91268e-05	4.4068e-05	0.000415399	0.000268808	0.000247149	3.69583e-05	3.67944e-05	3.79229e-05	2.67906e-05	2.76278e-05	2.16672e-05	2.01512e-05	3.95469e-05	2.22897e-05
pos_285	Cyperol	42.6	-0.187949	C15H24O	203.179	3.28805	Level2	2.23471e-05	1.98676e-05	1.86469e-05	2.87429e-07	0	4.28065e-07	4.40196e-05	2.17811e-05	3.4807e-05	5.5513e-08	3.60392e-07	1.1841e-07	2.05836e-05	1.49533e-05	1.80356e-05	4.95414e-07	0	3.91725e-07	0.000734214	2.71484e-05	2.44823e-05	4.53541e-06	2.17409e-06	4.94992e-06	0	7.06727e-08	0	0	0	7.47208e-09
pos_286	Hydroxywighteone	42.6	6.96725	C20H18O6	355.119	3.80147	Level2	0.000539068	0.000563947	0.000545156	1.0076e-05	1.02385e-05	6.75369e-06	0.000655337	0.000920897	0.00065635	9.30593e-06	1.17756e-05	1.51241e-05	0.000442167	0.000423176	0.000420845	8.45735e-06	1.46304e-05	1.34254e-05	0.000724778	0.000814834	0.000625198	1.10932e-05	7.15856e-06	1.08255e-05	8.48646e-06	1.07473e-05	2.19238e-05	5.39728e-06	9.46914e-06	3.42156e-06
pos_287	Val His Trp Leu	42.6	-83.4411	C28H39N7O5	554.262	2.98128	Level2	0.00128578	0.00132609	0.00130398	0.00018754	0.000154455	0.000153003	0.0011109	0.00120582	0.00107901	0.000135409	0.000150748	0.000106025	0.00133518	0.000903455	0.00107518	7.55438e-05	7.69425e-05	9.09198e-05	0.00090033	0.000790533	0.00102004	3.98583e-05	3.12215e-05	3.74377e-05	1.72933e-05	2.13745e-05	1.44461e-05	3.83371e-06	7.9537e-06	3.80216e-06
pos_288	PG(20:1(11Z)/0:0)	42.6	61.9033	C26H51O9P	539.368	8.16837	Level2	0.000667633	0.000668622	0.000604159	2.95804e-05	3.98645e-05	5.08056e-05	0.000546797	0.000552276	0.000414625	7.03819e-05	0.000121233	9.02152e-05	0.000682741	0.000654777	0.000591742	2.80236e-05	4.72847e-05	7.77356e-05	0.000734162	0.000996432	0.000839535	5.08704e-05	2.36588e-05	3.98057e-05	3.39527e-05	6.39994e-05	2.22737e-05	1.07985e-05	2.16314e-05	1.07801e-05
pos_289	3-Thiatetradecanoic Acid	42.6	-8.10034	C13H26O2S	247.171	9.8738	Level2	8.55766e-05	5.95448e-05	6.57703e-05	1.89042e-05	1.14558e-05	2.20941e-05	6.59165e-05	8.84671e-05	9.15404e-05	1.27574e-05	4.70394e-05	5.09047e-05	7.73786e-05	7.87611e-05	0.000111071	9.40591e-06	1.7993e-05	2.64302e-05	0.000176416	0.000160382	0.000113154	4.186e-06	8.14565e-06	1.95948e-05	2.48216e-06	1.71543e-05	1.87904e-06	4.62186e-09	4.84327e-05	0
pos_29	Cys Tyr Tyr Gly	54.6	7.64681	C23H28N4O7S	505.179	0.648117	Level2	0.000276668	0.000287293	0.000343062	0.000271807	0.00014263	0.000271772	0.000300705	0.00024136	0.000275308	0.000597605	0.000713977	0.00059425	0.0002515	0.000282039	0.000301611	4.39431e-05	6.68712e-05	9.33115e-05	0.000254782	0.000246337	0.000232865	4.17329e-05	4.76239e-05	3.78518e-05	0.000333217	0.000257141	0.00023409	7.05616e-06	1.08228e-05	3.48298e-06
pos_290	alpha-licanic acid	42.6	4.21768	C18H28O3	293.212	5.64277	Level2	0.00136743	0.00151504	0.00140993	0.000223795	0.000116016	0.000119827	0.00122506	0.00121241	0.0011296	8.60419e-05	0.000127442	8.02704e-05	0.00119446	0.000891664	0.000971463	0.000164195	0.000102075	0.000236723	0.000999373	0.00090418	0.00107237	9.62516e-05	0.000100278	0.000183121	9.66541e-07	0.000140665	7.16012e-05	0.000106907	2.77213e-06	4.68019e-05
pos_291	sclareol	42.5	4.65919	C20H36O2	308.297	10.1806	Level2	9.32596e-05	0.000124466	6.6813e-05	0.000276277	0.000352249	0.000307663	0.000129736	9.67574e-05	8.94645e-05	0.000240208	0.00024788	0.000247709	9.55645e-05	0.000123013	0.000110461	0.000426288	0.000295139	0.000247642	0.000106161	0.000113232	0.00010463	0.000290687	0.000244409	0.000299083	0.000260642	0.000306182	0.00023519	0.000345908	0.000357618	0.000321876
pos_292	4-Trimethylammoniobutanal	42.5	5.47585	C7H15NO	130.123	0.747517	Level2	4.75263e-05	3.84107e-05	3.07754e-05	0.000221825	0.000138484	0.000191107	2.09118e-05	5.11551e-05	3.59492e-05	0.000109195	7.77399e-05	5.48411e-05	3.9701e-05	4.04745e-05	4.31269e-05	0.000227131	0.000169224	0.0002072	4.2272e-05	2.59576e-05	2.4376e-05	0.000107366	1.76507e-05	0.000102494	0.000242269	0.000203707	0.000178894	0.000129292	0.000128825	0.000171648
pos_293	6-Sialyl-N-acetyllactosamine	42.5	24.2102	C25H42N2O19	675.262	3.63057	Level2	0.00010818	0.00011852	0.000159597	2.2846e-06	3.06829e-06	3.43065e-06	0.000127813	0.000129499	0.000141011	3.36332e-06	1.92173e-05	7.65469e-06	0.000129803	8.81297e-05	9.50942e-05	1.46871e-06	1.53501e-06	2.3323e-06	0.000245059	0.000252465	0.000230476	4.19125e-06	0	0	0	1.66594e-06	1.89259e-06	0	0	2.03353e-06
pos_295	(E)-4,8-Dimethyl-1,3,7-nonatriene	42.5	3.83671	C11H18	151.149	8.03322	Level2	6.40566e-05	4.37195e-05	4.59018e-05	2.65198e-05	6.97556e-06	9.4453e-06	3.31838e-05	3.11599e-05	3.1729e-05	2.13831e-06	6.54639e-06	1.65942e-06	7.44622e-05	4.80057e-05	5.41981e-05	1.77414e-06	7.34724e-06	6.99413e-06	3.38551e-05	3.65014e-05	3.80915e-05	2.01776e-06	2.36399e-06	4.48642e-06	0	3.36098e-06	0	0	0	0
pos_296	2,4-Hexadienyl propionate	42.5	4.02768	C9H14O2	155.107	6.69892	Level2	1.14798e-05	9.18767e-06	7.53683e-06	0	0	0	7.97334e-06	7.36576e-06	6.60168e-06	0	0	6.9423e-07	1.04681e-05	5.59998e-06	6.08684e-06	0	0	1.1004e-07	1.33256e-05	1.16142e-05	9.43875e-06	2.17161e-07	0	0	0	0	0	3.86054e-07	0	0
pos_298	Sterol	42.4	3.93148	C17H28O	249.221	8.45368	Level2	0.000297669	0.000249153	0.000202127	5.7751e-05	3.8966e-05	4.69569e-05	0.000138542	9.74833e-05	0.000119786	3.83552e-05	4.36388e-05	3.5561e-05	0.000362993	0.000213396	0.000221825	3.79751e-05	3.89912e-05	4.52618e-05	0.000130028	0.000155171	0.00019765	3.33232e-05	4.05029e-05	4.67215e-05	3.86746e-05	5.01111e-05	3.72782e-05	5.22965e-05	4.83587e-05	5.1734e-05
pos_299	Ser Cys His His	42.4	11.8373	C18H26N8O6S	483.183	7.21948	Level2	9.58683e-05	0.00013982	0.0001514	6.28043e-05	3.78357e-05	4.73055e-05	0.000139517	0.000121131	0.000120818	2.50242e-05	5.90713e-05	5.11385e-05	0.000148148	7.09757e-05	0.000110092	4.57007e-05	6.99418e-05	0.000104598	7.8905e-05	8.75236e-05	0.000105921	9.52937e-05	8.0214e-05	0.000110824	7.76395e-07	8.67585e-07	3.12825e-06	0	0	0
pos_3	6-Hydroxydopamine hydrochloride	57.6	6.48045	C8H11NO3	134.061	8.66822	Level1	1.81465e-05	2.03217e-05	2.17458e-05	6.77733e-05	7.06758e-05	6.51238e-05	2.1983e-05	2.11113e-05	2.25341e-05	7.88715e-05	7.74824e-05	8.4388e-05	1.96492e-05	2.37926e-05	2.4138e-05	7.51612e-05	6.36208e-05	7.56284e-05	2.41504e-05	2.46901e-05	2.57334e-05	7.714e-05	8.71769e-05	9.17934e-05	0.000104656	9.64246e-05	0.000104771	0.000121782	0.000139723	0.000134417
pos_30	Phenol	54.3	7.462	C6H6O	77.0393	1.93947	Level2	5.80425e-05	6.20054e-05	5.86292e-05	6.55281e-06	4.43873e-06	8.91399e-06	4.48689e-05	5.17526e-05	4.8314e-05	1.91919e-06	1.28712e-06	8.98106e-07	7.54815e-05	5.40676e-05	5.77988e-05	4.87042e-06	1.06259e-05	7.22615e-06	2.53423e-05	2.56525e-05	2.46937e-05	1.08425e-06	5.54051e-07	0	0	0	0	0	0	0
pos_300	Nitramine	42.4	6.19941	C10H19NO	170.155	9.98823	Level2	0.000119032	0.000160652	6.15224e-05	0.000155356	0.000275895	0.000242704	0.000174525	0.000105587	0.000102313	0.000172878	0.00018794	0.000253915	0.000130521	0.00011793	0.000122951	0.000264453	0.000169326	0.000262652	0.000159525	0.000144451	0.000143136	0.000185218	0.000144746	0.000166942	0.000131336	0.000351225	0.000110806	0.000350924	0.000398194	0.000205624
pos_301	Isomangiferolic acid	42.4	-43.278	C30H48O3	457.348	9.8738	Level2	0.000144467	0.000136104	0.000147535	0.000202306	0.000184934	0.000214581	0.000127947	0.000133875	0.000149067	0.000219648	0.000306675	0.000249987	0.000140127	0.000150422	0.000172721	0.000200846	0.000222411	0.000230712	0.000224864	0.000217865	0.000193646	0.00020583	0.000232444	0.000241373	0.000265715	0.000227558	0.000224511	0.00029168	0.000429466	0.000298123
pos_302	Blepharin	42.4	-18.3263	C14H17NO8	328.097	2.74532	Level2	0.000733822	0.000799869	0.000772779	0.000911503	0.000672417	0.00106506	0.000663032	0.000671545	0.000790769	0.000540978	0.000613865	0.000329166	0.000759099	0.000800496	0.000803768	0.000283027	0.000422866	0.000583628	0.000534799	0.000627222	0.000808482	0.000465445	0.000122426	0.000206189	3.46763e-05	0.000234762	3.11607e-05	2.71509e-06	5.39359e-06	1.99365e-06
pos_303	Cotinine N-oxide	42.3	-91.2398	C10H12N2O2	193.098	2.08892	Level2	0.000629412	0.000720933	0.00111982	0.000314409	0.000287807	0.00041874	0.000449002	0.000555484	0.000518757	0.000188477	0.000215013	0.000196865	0.000728033	0.000811389	0.000969184	0.00032404	0.000342503	0.000516756	0.000711826	0.000800575	0.000949146	0.000340542	0.000342846	0.000483777	8.06012e-05	9.1174e-05	7.11472e-05	8.28128e-05	0.000101718	9.04062e-05
pos_304	iso-Debromo-laurinterol	42.3	6.89931	C15H20O	199.15	3.44467	Level2	0.000179021	0.000210046	0.000224979	6.44615e-05	5.07436e-05	4.86956e-05	0.00019514	0.000208975	0.00020527	3.82574e-05	4.9741e-05	4.73052e-05	0.000201235	0.000146291	0.000173986	3.78613e-05	3.37298e-05	5.38223e-05	0.000179879	0.000143311	0.000148399	3.7872e-05	4.1825e-05	4.20937e-05	3.86394e-05	4.89534e-05	4.24038e-05	4.45168e-05	5.7504e-05	5.08292e-05
pos_305	Cassine	42.3	5.79112	C18H35NO2	298.276	8.47512	Level2	0.000140522	0.000139757	5.2199e-05	7.78448e-05	9.20153e-05	8.62475e-05	0.000186073	6.63139e-05	5.95584e-05	4.94644e-05	7.55686e-05	9.25915e-05	8.73362e-05	5.44504e-05	5.99416e-05	9.63805e-05	6.7303e-05	7.22329e-05	9.20369e-05	0.000143441	8.43629e-05	5.07666e-05	5.12567e-05	8.38386e-05	4.42032e-05	7.58426e-05	3.46202e-05	7.76255e-05	7.24809e-05	4.06625e-05
pos_306	Maackiaflavanone	42.3	-12.9104	C26H30O6	439.206	12.8993	Level2	0.000190315	0.000144197	0.000171295	0.000693615	0.000476564	0.000394552	0.000151977	0.000171393	0.000151462	0.00050548	0.00050707	0.000505437	0.000120375	0.000154268	0.00017201	0.000536934	0.000459616	0.000424396	0.000166212	0.000160955	0.000168037	0.00064209	0.000572949	0.000523341	0.000684685	0.000561342	0.000535663	0.000750344	0.000817192	0.000727746
pos_307	9Z-Octadecene-12,14-diynoic acid	42.3	5.68478	C18H26O2	275.202	11.2439	Level2	0.000368678	0.000113422	0.000117348	4.18204e-06	8.96846e-07	7.91763e-07	0.000123608	9.43928e-05	0.000140906	7.39611e-06	1.16765e-06	2.09028e-08	0.000452514	0.000239677	0.000233349	2.53844e-07	2.75514e-07	3.53256e-08	0.00012495	0.000151041	0.000249281	8.64394e-08	0	9.90185e-08	1.7881e-07	5.36451e-07	2.91876e-07	1.85698e-07	1.7231e-07	6.4273e-08
pos_308	p-Mentha-1,3,8-triene	42.3	5.83661	C10H14	135.118	8.03322	Level2	1.64564e-05	1.17153e-05	1.23181e-05	8.60895e-06	3.5872e-06	5.93519e-06	9.70274e-06	8.76016e-06	9.51401e-06	2.78805e-06	3.42914e-06	1.31866e-06	1.79202e-05	1.25845e-05	1.3628e-05	3.1389e-06	5.84886e-06	4.15197e-06	1.00156e-05	1.10985e-05	1.16485e-05	1.43157e-06	1.4461e-06	4.06551e-06	5.89068e-07	9.76533e-07	5.31297e-08	0	8.28907e-07	7.54202e-07
pos_309	Piperolein B	42.3	-23.3669	C21H29NO3	344.214	5.89233	Level2	2.75122e-05	3.09926e-05	2.82368e-05	7.36713e-05	6.69621e-05	6.15439e-05	3.01408e-05	1.98036e-05	1.5978e-05	8.56734e-05	7.50809e-05	6.26741e-05	1.77509e-05	1.6878e-05	1.88236e-05	7.0975e-05	6.47676e-05	9.20375e-05	1.76784e-05	2.07343e-05	2.18911e-05	0.0438213	0.000157229	0.000102656	0.000105333	0.000109698	9.11744e-05	0.000119244	0.000139186	0.000110628
pos_31	2-Indolecarboxylic acid	54	13.102	C9H7NO2	162.057	3.83007	Level2	2.32068e-05	2.08282e-05	1.7203e-05	4.08175e-06	3.40313e-06	8.67143e-06	1.68731e-05	1.64721e-05	1.5732e-05	2.0489e-07	1.38444e-06	0	1.53212e-05	1.0109e-05	8.79919e-06	2.17742e-06	7.65645e-06	7.99727e-06	1.46401e-05	1.67961e-05	1.33493e-05	2.03137e-06	2.9011e-06	8.6114e-07	0	0	0	4.50371e-07	6.62398e-08	0
pos_310	4-Hydroxystyrene	42.3	22.213	C8H8O	121.067	5.43537	Level2	2.01396e-05	1.7904e-05	1.84917e-05	8.57785e-06	3.47223e-06	4.60496e-06	3.22845e-05	2.20847e-05	2.89636e-05	6.09046e-06	1.47487e-05	1.44411e-05	1.66551e-05	1.95838e-05	1.48947e-05	5.55179e-06	3.54328e-06	6.79262e-06	3.49289e-05	2.69866e-05	2.37625e-05	5.28347e-06	9.94319e-06	7.92629e-06	3.18677e-06	2.94798e-06	2.18206e-06	2.27271e-06	5.59619e-06	1.2769e-06
pos_311	(+)-Vulgraon B	42.2	7.2486	C16H24	217.197	9.34608	Level2	2.86287e-06	6.2013e-06	1.37584e-06	6.00495e-06	1.52619e-05	1.38445e-05	4.72267e-06	4.81928e-06	4.36308e-06	7.0868e-06	7.98125e-06	1.15341e-05	6.55176e-06	5.35496e-06	4.99081e-06	1.71378e-05	9.90559e-06	1.57138e-05	8.22691e-06	3.85747e-06	5.85423e-06	9.02014e-06	5.64788e-06	9.63984e-06	5.15112e-06	2.53201e-05	2.31197e-06	2.12791e-05	2.06291e-05	9.81403e-06
pos_312	2-(4-Methoxyphenyl)naphthalic anhydride	42.2	10.0379	C19H12O4	305.084	4.86477	Level2	1.49538e-05	1.10976e-05	1.19006e-05	0	0	7.66769e-07	1.66988e-05	2.18621e-05	3.48037e-05	0	2.8858e-06	7.69549e-06	6.21653e-06	1.11465e-05	5.81875e-06	0	5.75289e-10	0	6.87094e-05	5.3205e-05	2.33008e-05	0	0	0	0	0	0	0	0	0
pos_313	Di-2-furanylmethane	42.2	8.6222	C9H8O2	149.061	4.3728	Level2	3.104e-05	2.59721e-05	2.95137e-05	6.21565e-06	9.13804e-06	7.56532e-06	2.58877e-05	2.66548e-05	3.62893e-05	8.6229e-06	1.77633e-05	2.28743e-05	1.63912e-05	1.70481e-05	1.83616e-05	6.51809e-06	4.88337e-06	8.08545e-06	6.11577e-05	6.67798e-05	3.72331e-05	7.07474e-06	1.02271e-05	8.35871e-06	8.43686e-06	9.22148e-06	8.87459e-06	9.82922e-06	1.4161e-05	1.11926e-05
pos_314	citrate	42.1	2.93696	C20H34O8	425.216	9.28173	Level2	0.0146267	0.0152499	0.0149026	0.0586273	0.0603381	0.06238	0.0178293	0.0183497	0.0175776	0.0535553	0.0578377	0.0498118	0.0158362	0.0183462	0.0190412	0.0620868	0.0544078	0.0571902	0.0183852	0.0172364	0.0194098	0.0617081	0.0651363	0.0722685	0.0792777	0.0758434	0.0787499	0.0996982	0.112867	0.106004
pos_315	8Z,11Z,14Z-heptadecatrienal	42.1	5.69117	C17H28O	249.222	7.93313	Level2	0.000175039	0.000237137	0.000206179	1.9937e-05	7.33829e-06	1.42297e-05	0.000173238	0.000175849	0.000145681	1.09355e-05	1.5262e-05	1.03263e-05	0.000104468	7.71672e-05	9.69772e-05	9.72557e-06	1.42103e-05	1.8612e-05	8.82477e-05	9.56839e-05	0.000104167	8.28712e-06	9.29694e-06	2.03599e-05	5.95913e-06	1.19556e-05	4.77948e-06	8.87819e-06	1.00574e-05	1.00549e-05
pos_316	XYLOCARPUS A	42.1	-16.0475	C31H38O11	587.239	7.09077	Level2	3.58803e-05	3.5482e-05	3.91577e-05	0.00011444	0.000115339	9.4728e-05	2.57043e-05	1.96841e-05	2.13495e-05	8.3674e-05	8.87228e-05	8.95486e-05	1.61558e-05	1.70037e-05	1.79989e-05	6.75764e-05	6.18792e-05	6.06285e-05	1.67385e-05	1.52208e-05	1.54134e-05	6.59946e-05	6.91394e-05	7.07148e-05	8.0221e-05	8.00357e-05	8.26417e-05	9.69014e-05	0.000100797	0.000100939
pos_317	Thr Met Ile	42.1	7.3416	C15H29N3O5S	364.193	7.70502	Level2	1.31409e-05	1.87071e-05	2.42327e-05	2.95771e-06	0	2.64671e-06	7.72748e-05	4.34203e-06	1.35155e-05	8.58703e-07	1.09711e-06	5.39563e-07	1.84498e-05	9.13027e-06	5.95847e-06	0	1.73872e-05	2.0694e-07	1.36103e-05	2.96045e-05	1.22587e-05	7.84468e-07	2.77104e-07	8.39389e-07	3.39013e-08	3.47178e-07	0	1.91255e-06	5.67811e-07	0
pos_318	1-Hexadecyl Lysophosphatidic Acid	42.1	8.48455	C19H41O6P	397.275	10.9944	Level2	2.87253e-06	8.30959e-08	7.39159e-07	0	3.37446e-05	2.42763e-05	6.73747e-06	4.52522e-08	3.11817e-08	8.38139e-09	2.75167e-05	2.27699e-05	5.96984e-06	2.66611e-08	3.36411e-07	2.32661e-07	2.08843e-05	2.03548e-06	6.25147e-06	1.38725e-07	1.45549e-07	2.19701e-06	2.70439e-05	2.68153e-05	3.18752e-05	3.5419e-05	3.69387e-05	4.87008e-05	4.53233e-05	4.38603e-05
pos_319	1,2,3-Trimethylbenzene	42.1	5.59759	C9H12	121.102	9.98823	Level2	0.00014339	0.000177192	9.89383e-05	0.00020888	0.00029069	0.000267915	0.000186361	0.000125891	0.000128137	0.000217228	0.000222014	0.000273372	0.000160273	0.000151618	0.000151052	0.000292875	0.000242511	0.000280321	0.000180791	0.000174018	0.000172122	0.000221345	0.000174903	0.000216931	0.000184199	0.000326591	0.000151024	0.000342155	0.000400507	0.000228499
pos_32	10-Oxo-11-octadecen-13-olide	53.8	4.62397	C18H30O3	295.228	8.36143	Level2	0.00125989	0.000874753	0.000888034	0.000345426	0.000195454	0.000257725	0.000634913	0.00056257	0.00061338	0.000144874	0.000237454	0.000147811	0.00122548	0.00068157	0.000787727	0.000201784	0.000261717	0.000226651	0.000797361	0.000766294	0.000727634	0.000173445	0.00018108	0.000304861	4.68325e-05	0.000210367	0.000127448	0.000155172	3.19258e-05	0.000122769
pos_320	3-oxo-9Z-Hexadecenal	42.1	1.96672	C16H28O2	253.217	8.85342	Level2	1.81704e-05	1.62184e-05	2.17224e-05	0.000124733	8.13436e-05	7.6565e-05	1.57836e-05	9.93338e-06	1.28952e-05	5.15407e-05	0.000105007	6.15241e-05	1.40566e-05	2.45847e-05	1.60068e-05	0.000127569	0.000103829	3.46312e-05	1.79821e-05	1.68381e-05	1.92862e-05	6.16393e-05	4.41992e-05	0.000137487	1.25534e-05	3.72491e-05	3.93786e-05	3.02259e-05	1.26451e-05	3.0237e-05
pos_321	4'-O-Methylkanzonol W	42.1	5.75546	C21H18O5	351.125	6.47008	Level2	4.68779e-06	7.79006e-06	7.65174e-06	0	1.06899e-09	0	9.13763e-06	7.59691e-06	6.15341e-06	0	0	0	5.46164e-06	2.38188e-06	3.70856e-06	1.48599e-08	3.73023e-07	1.15783e-06	1.58979e-06	2.07183e-06	2.26551e-06	1.14391e-06	0	0	0	0	0	0	0	0
pos_322	Primisulfuron	42.1	1.75826	C14H10F4N4O7S	455.029	2.65308	Level2	0.000151876	0.000141997	0.000149465	8.30058e-05	5.96993e-05	7.2734e-05	0.000121464	7.74158e-05	7.69789e-05	5.90485e-05	0.00012656	4.41298e-05	8.18997e-05	9.37803e-05	8.64226e-05	2.2297e-05	1.62055e-05	4.89817e-05	0.000114871	0.000111872	0.000102182	2.55886e-05	2.01394e-05	4.13745e-05	0	8.55119e-05	0	0	0	0
pos_323	2,3,4,5,6,7-Hexahydrocyclopent[b]azepin-8(1H)-one	42.1	4.89477	C9H13NO	152.108	1.5898	Level2	1.56358e-05	2.1591e-05	2.08294e-05	0	0	0	6.814e-06	1.99444e-05	1.10201e-05	0	0	0	1.87424e-05	1.84425e-05	1.51533e-05	0	0	0	7.20762e-06	1.60788e-05	1.81186e-05	0	0	0	0	0	0	0	0	0
pos_324	2-methyl-1,3-Cyclohexanedione	42	-6.14484	C7H10O2	168.086	1.61125	Level2	0.000504121	0.000506162	0.000578596	6.76427e-05	4.35465e-05	6.25367e-05	0.000458485	0.000494444	0.000453749	2.45703e-05	4.29882e-05	2.39499e-05	0.000462796	0.000426865	0.000450183	6.10358e-05	8.14084e-05	0.00010847	0.000453176	0.000431727	0.000478985	5.3463e-05	4.80548e-05	4.57074e-05	1.67776e-06	9.08438e-06	3.27242e-06	7.37637e-07	4.34675e-06	5.50006e-06
pos_325	2-Hexylidenecyclopentanone	42	4.54413	C11H18O	149.133	9.33893	Level2	3.65635e-05	6.37391e-05	2.23007e-05	8.77866e-05	0.000162806	0.000152313	4.88496e-05	4.37099e-05	3.80976e-05	8.38171e-05	9.37379e-05	0.000118078	6.60961e-05	5.49159e-05	5.45214e-05	0.000174568	0.000120887	0.00016574	7.10993e-05	3.86339e-05	5.77249e-05	9.75761e-05	6.78031e-05	9.42707e-05	6.06909e-05	0.000227093	5.61744e-05	0.000220524	0.000227801	0.000105979
pos_326	Chrysin 5-xyloside	42	9.99218	C20H18O8	351.09	5.12862	Level2	0.000184231	0.000157333	0.000173502	6.89527e-05	5.43266e-05	5.7972e-05	0.000186891	0.000189337	0.000247378	2.67162e-05	0.000103376	0.000124947	0.000117608	0.00015111	0.00011255	3.85098e-05	5.20817e-05	0.000135415	0.000257938	0.000307626	0.000190461	4.37413e-05	4.82335e-05	1.30282e-05	5.14056e-06	6.5569e-06	1.82926e-06	0	0	0
pos_327	Cnidilide	42	6.9538	C12H18O2	195.134	8.03322	Level2	0.000111158	8.03337e-05	8.39282e-05	8.91542e-05	5.96074e-05	5.53203e-05	6.30009e-05	5.95941e-05	6.05139e-05	5.24803e-05	5.70572e-05	5.35037e-05	0.000121389	8.23052e-05	8.94166e-05	4.91381e-05	5.39151e-05	5.22407e-05	6.34599e-05	6.9815e-05	7.24869e-05	4.76501e-05	5.02976e-05	5.87384e-05	4.85085e-05	5.30087e-05	4.96596e-05	6.13556e-05	8.25003e-05	6.20277e-05
pos_328	4-Hydroxypheoxyacetate	42	24.8323	C8H8O4	169.053	2.94553	Level2	5.33659e-05	6.49042e-05	6.04763e-05	2.755e-05	2.50432e-05	3.01107e-05	6.57932e-05	6.89048e-05	7.17571e-05	2.30781e-05	2.85233e-05	1.99763e-05	5.26334e-05	4.43035e-05	5.08116e-05	3.0722e-05	3.52206e-05	4.27302e-05	6.60445e-05	6.5561e-05	6.04059e-05	2.107e-05	2.52352e-05	2.95869e-05	2.42733e-05	2.47767e-05	1.77304e-05	2.33248e-05	3.90655e-05	2.25763e-05
pos_329	Fraxidin	42	6.07659	C11H10O5	223.061	2.77392	Level2	0.0045144	0.00408454	0.00408115	9.30377e-05	7.5891e-05	7.09905e-05	0.00464671	0.00330643	0.00417369	7.71444e-05	0.000205559	4.99748e-05	0.00242273	0.00317743	0.00318899	4.95858e-05	2.85584e-05	7.22897e-05	0.0044929	0.00427496	0.00590436	5.70778e-05	5.70797e-05	5.78254e-05	1.75066e-05	0.000137507	5.66786e-06	6.60593e-06	9.63713e-06	4.21655e-06
pos_33	2-Benzylidene-1-heptanol	53.7	8.79971	C14H20O	205.16	5.84942	Level2	2.81181e-06	5.71632e-06	5.85908e-06	0	0	0	1.5529e-05	3.17781e-06	4.85287e-06	0	0	0	6.93942e-06	2.79723e-06	2.46594e-06	0	0	0	7.77707e-06	1.13074e-05	4.10899e-06	0	0	0	0	0	0	0	0	0
pos_330	1-Hexanol	42	5.04424	C6H14O	85.1017	9.98823	Level2	1.56652e-05	1.82193e-05	1.17606e-05	2.54992e-05	2.78243e-05	2.59383e-05	1.57057e-05	1.09791e-05	1.07194e-05	1.6963e-05	1.71275e-05	2.26068e-05	1.28989e-05	1.30914e-05	1.24441e-05	2.36721e-05	1.89085e-05	2.31061e-05	1.38456e-05	1.38135e-05	1.39317e-05	1.78768e-05	1.30905e-05	1.78953e-05	9.54608e-06	2.1874e-05	9.78166e-06	2.25947e-05	3.03862e-05	1.43985e-05
pos_331	Patchoula-2,4-diene	42	-13.3463	C15H22	203.177	7.30528	Level2	6.11535e-06	4.62717e-06	6.12762e-06	1.72078e-06	2.85927e-07	0	7.43157e-06	7.07377e-06	7.56729e-06	1.39589e-06	2.58984e-06	2.62264e-06	6.6015e-06	6.91216e-06	5.91944e-06	7.6164e-07	3.66776e-07	1.3073e-06	1.29656e-05	1.58834e-05	1.34773e-05	8.95449e-07	2.47672e-06	3.57765e-06	2.46045e-06	2.25803e-06	1.86457e-06	1.65278e-06	2.0948e-06	6.29788e-07
pos_332	Thr Trp Cys Thr	42	22.3548	C22H31N5O7S	510.213	4.23693	Level2	0.00107485	0.000722232	0.000950616	0.000158992	0.000113849	7.39708e-05	0.00106625	0.00152098	0.00208255	9.09981e-05	0.000617046	0.000912272	0.000591864	0.0007146	0.000596015	3.59445e-05	5.70671e-05	0.000175355	0.00591213	0.0041048	0.00160705	0.000134059	0.000198735	0.000155289	0	0.000111263	5.58418e-06	0	0	0
pos_333	Avadharidine	42	1.89159	C36H51N3O10	686.366	3.92303	Level2	0.00396345	0.00317187	0.00291264	0.000536883	0.000546913	0.000301686	0.00278863	0.00424288	0.0031194	0.000213303	0.000382177	0.000182598	0.00465574	0.00264906	0.00289005	0.000162225	0.000126382	0.000286863	0.00437507	0.00251772	0.00232325	0.000102867	9.84862e-05	0.000138119	6.84718e-05	0.000108806	6.25576e-05	6.23889e-05	6.96722e-05	8.53242e-05
pos_334	Arg Ile Ile Tyr	42	15.6871	C27H45N7O6	564.359	3.33812	Level2	8.78471e-05	8.91291e-05	8.93071e-05	0.00014637	0.000155275	0.000145032	8.19934e-05	7.78492e-05	0.000103113	0.000153404	0.000152533	0.000160504	7.63093e-05	6.46955e-05	8.25175e-05	0.000128328	0.000116427	0.000120917	6.91114e-05	7.62245e-05	7.29372e-05	0.000123346	0.000133049	0.000135875	0.000173718	0.000144145	0.00016533	0.000192961	0.000225244	0.0002198
pos_335	(R)-Butaprost	41.9	3.51204	C24H40O5	373.275	6.2134	Level2	2.22239e-05	2.1424e-05	1.79894e-05	3.8582e-05	5.3462e-06	0.00160484	1.2795e-05	1.2484e-05	8.72183e-06	3.01232e-06	3.55547e-06	5.10906e-06	1.2818e-05	1.26416e-05	1.08627e-05	2.14665e-06	5.95688e-06	1.42313e-05	6.1604e-06	7.91676e-06	9.25516e-06	7.41914e-06	3.14549e-06	9.68294e-06	1.44818e-05	1.39392e-05	6.18013e-06	4.53147e-06	1.11276e-05	5.47028e-06
pos_336	Oblongolide	41.9	-2.55831	C14H20O2	221.155	5.64277	Level2	0.000158413	0.000174396	0.000134822	4.90812e-05	4.37181e-05	4.45236e-05	0.00013019	0.000117374	0.000115217	4.39621e-05	4.89749e-05	4.39837e-05	0.000131284	7.63346e-05	9.2993e-05	4.53802e-05	4.08476e-05	4.3537e-05	0.000105767	0.000105167	9.85513e-05	3.98066e-05	5.02815e-05	4.61086e-05	4.95442e-05	5.43101e-05	4.50736e-05	5.28216e-05	7.71436e-05	5.84766e-05
pos_337	9,13-Octadecadiynoic acid	41.9	4.68865	C18H28O2	277.218	5.30738	Level2	0.00402849	0.00285852	0.00237656	0.000470916	0.000274164	0.000199009	0.00240428	0.00298623	0.00255195	0.000146681	0.000333527	0.000151923	0.00433312	0.00287958	0.00353081	0.000171008	0.000139268	0.000266034	0.00252276	0.00170674	0.0028086	0.000117933	9.35244e-05	0.000222717	2.09041e-05	0.000273892	6.87907e-05	0.000103609	2.60341e-05	5.11274e-05
pos_338	Azelastine	41.9	-26.4109	C22H24ClN3O	382.158	9.83092	Level2	0.00055909	0.000882154	0.000760818	0.000290892	0.00018042	0.000216761	0.00444098	0.000214012	0.000845053	0.00013726	0.000155151	0.00012321	0.000764226	0.000773199	0.000670339	9.72553e-05	0.00114037	0.000156998	0.00146543	0.00102364	0.0011695	3.21025e-05	3.79515e-05	3.78488e-05	1.78946e-05	1.45551e-05	5.25533e-06	1.82939e-05	1.30557e-05	7.35214e-06
pos_339	Proline betaine	41.9	3.66158	C7H13NO2	144.102	0.747517	Level2	0.00442107	0.00475991	0.00488688	0.002852	0.00213211	0.00262855	0.00420029	0.00339134	0.00391689	0.00186312	0.00249865	0.00190283	0.00418487	0.00405692	0.0047705	0.00231286	0.00252592	0.00278511	0.0041424	0.00393902	0.00433649	0.000778898	0.000781772	0.000918127	0.000330209	0.000612239	0.000261689	0.000142648	0.000210172	0.000183095
pos_34	Glucocerebrosides	53.6	-5.1721	C40H75NO9	696.537	11.9862	Level2	0.0311022	0.0310744	0.0364429	0.0395454	0.0302586	0.026833	0.0328413	0.0349402	0.0340711	0.0209456	0.0281094	0.0234311	0.0211441	0.0258016	0.0299309	0.0208979	0.0232545	0.0361583	0.0330916	0.0319271	0.0299401	0.028278	0.0270248	0.0306448	0.00975965	0.016732	0.00780146	0.00737528	0.00874658	0.00716272
pos_340	Gly Ser Val Trp	41.9	-23.6867	C21H29N5O6	448.208	2.34633	Level2	0.00075795	0.00079065	0.000785183	5.10175e-07	8.3146e-07	9.15683e-07	0.000543123	0.000528399	0.000486344	3.0566e-07	3.44927e-07	0	0.00071974	0.000488973	0.000558834	1.55492e-06	2.51403e-06	3.4496e-06	0.000405655	0.000404093	0.000515454	0	0	0	0	0	0	0	0	0
pos_341	Hamaudol	41.9	7.25689	C15H16O5	277.109	7.14797	Level2	9.36143e-06	8.90137e-06	7.33635e-06	1.44736e-05	1.87478e-05	1.46586e-05	5.00189e-06	6.73716e-06	6.30804e-06	1.81012e-05	2.19731e-05	2.34784e-05	6.79923e-06	7.03732e-06	5.07316e-06	1.17385e-05	1.52692e-05	1.41936e-05	7.72019e-06	7.05209e-06	6.49076e-06	1.66713e-05	2.60163e-05	1.24704e-05	2.77913e-05	2.24853e-05	2.72086e-05	2.63242e-05	2.61602e-05	3.77846e-05
pos_342	Menthofuran	41.9	4.8773	C10H14O	151.112	7.59777	Level2	8.20112e-05	9.34606e-05	6.40043e-05	5.64491e-07	1.40029e-08	2.90211e-07	5.07216e-05	6.92837e-05	5.26198e-05	2.66924e-08	2.37709e-08	0	6.70591e-05	3.94388e-05	4.26904e-05	1.08935e-06	4.66598e-07	0	3.47935e-05	3.44469e-05	4.40442e-05	1.28073e-07	0	0	0	2.09632e-07	0	0	0	0
pos_343	12伪-Hydroxy-3-oxochola-4,6-dien-24-oic Acid	41.9	8.84895	C24H34O4	387.256	8.7676	Level2	5.47023e-05	5.11934e-05	5.07083e-05	1.11771e-05	1.31428e-05	1.1937e-05	5.46996e-05	4.56394e-05	4.01768e-05	8.00067e-06	1.42952e-05	9.60618e-06	4.05342e-05	3.9573e-05	4.9896e-05	3.63935e-06	2.76838e-05	7.99274e-06	3.59595e-05	2.5249e-05	3.75652e-05	8.69084e-06	1.88587e-05	2.6713e-05	5.80656e-06	5.39089e-06	4.88312e-06	3.8459e-06	0	6.37126e-06
pos_344	Thr Arg Met Trp	41.9	-8.93645	C26H40N8O6S	593.281	10.4094	Level2	0.000290111	0.000258073	0.000249975	0.000744281	0.000547271	0.000545174	0.000181093	0.000159314	0.000138911	0.000393883	0.000540735	0.00035815	0.000100458	9.19793e-05	7.76116e-05	0.000182824	0.00019573	0.000173144	9.0744e-05	8.45775e-05	7.27103e-05	0.000150615	0.000261758	0.000130425	0.000507129	0.000252252	0.000162236	0.000111533	0.000134342	0.000117781
pos_345	Methyl [8]-Shogaol	41.9	-0.401092	C20H30O3	319.227	8.78907	Level2	0.000123056	5.34223e-05	5.61761e-05	0.000186501	4.76532e-05	7.19564e-05	3.66948e-05	3.12156e-05	3.9214e-05	3.06149e-05	5.7456e-05	4.95233e-05	5.83421e-05	0.000142626	4.98228e-05	0.000171648	0.000253833	4.91752e-05	4.16044e-05	5.02408e-05	5.50182e-05	7.63735e-05	4.67434e-05	0.000591708	3.90934e-05	0.000205611	0.000262145	0.000598292	4.38589e-05	0.000306902
pos_346	Flumetsulam	41.8	38.2358	C12H9F2N5O2S	326.063	3.11643	Level2	0.000323541	0.000386992	0.000343965	0.000191169	8.02246e-05	7.83169e-05	0.000567585	0.000401608	0.000420519	4.54707e-05	9.14727e-05	6.08754e-05	0.000233195	0.000305988	0.000316047	1.39201e-05	3.03528e-05	8.83702e-05	0.000393167	0.000386193	0.000343803	2.83039e-05	9.83367e-06	2.27468e-05	4.26754e-07	1.76398e-05	2.27336e-07	3.45888e-07	9.74804e-08	2.9181e-07
pos_347	Maltohexaose	41.8	1.35023	C36H62O31	1013.32	0.648117	Level2	1.1152e-05	1.24744e-05	7.98937e-06	0	0	0	1.04402e-05	7.38703e-06	1.08284e-05	0	0	0	1.74794e-05	1.43997e-05	1.37971e-05	0	0	2.30468e-06	6.47854e-06	3.99121e-06	1.08096e-05	0	0	0	0	0	0	0	0	0
pos_348	Asp Tyr Asn Arg	41.8	2.18282	C23H34N8O9	567.253	4.25123	Level2	8.56316e-05	6.09128e-05	6.79688e-05	0	0	6.26781e-08	5.07594e-05	4.6137e-05	5.8702e-05	0	1.22053e-05	3.24397e-06	5.81058e-05	5.91781e-05	4.25265e-05	0	0	0	7.14332e-05	6.90594e-05	4.56454e-05	0	0	0	1.36278e-06	0	0	0	0	0
pos_349	Cycloartomunoxanthone	41.8	-20.9759	C26H24O7	449.15	6.1991	Level2	0.000198215	0.00016207	0.000140717	0.000511533	0.000750841	0.000383483	0.000192256	0.000175118	0.000180999	0.000886564	0.00072877	0.000603858	0.00012037	0.000153071	0.000124214	0.000496466	0.000401141	0.000531094	0.000183918	0.000173558	0.000180797	0.000537725	0.000695406	0.000541223	0.000963452	0.000888099	0.00115024	0.0010336	0.00109526	0.00135639
pos_35	3-Pyrimidin-2-yl-2-pyrimidin-2-ylmethyl-Propionic Acid	53.5	2.28296	C12H12N4O2	245.104	7.31958	Level2	2.89132e-06	3.09256e-06	4.07096e-06	2.48079e-05	1.7936e-05	2.69608e-05	7.39971e-07	2.64868e-06	3.62924e-06	2.19754e-05	0.000153541	1.34307e-05	1.96518e-06	2.27895e-06	2.18173e-06	4.54622e-06	1.39624e-05	5.38075e-06	4.12782e-05	2.75225e-06	6.80379e-05	6.66783e-06	9.98329e-06	3.70274e-06	1.3101e-05	1.95827e-05	8.0639e-06	5.38618e-06	4.99337e-06	7.84961e-06
pos_350	2-Methylpropanal O-methyloxime	41.8	6.29725	C5H11NO	102.092	10.0454	Level2	0.000195865	0.000174183	0.000196341	0.000457686	0.00051048	0.000379365	0.00013781	0.000173007	0.000164588	0.000527371	0.000523295	0.000435774	0.000107539	0.000154516	0.000127063	0.000343594	0.00032851	0.000307442	0.000153433	0.000169359	0.000148634	0.000341595	0.00054506	0.000360466	0.000583649	0.000477182	0.000573956	0.000454009	0.000487954	0.000674122
pos_351	PE(19:0/0:0)	41.8	1.03176	C24H50NO7P	496.34	9.42402	Level2	1.40296e-05	1.15023e-05	1.59013e-05	1.28779e-05	1.18513e-06	1.10059e-05	1.83063e-05	1.7494e-05	2.65962e-05	5.22856e-06	2.25274e-06	5.25e-06	2.38688e-05	1.29124e-05	2.11134e-05	2.09827e-06	1.23309e-05	9.77617e-06	2.0118e-05	1.64229e-05	1.91414e-05	1.37313e-06	4.12702e-06	2.04172e-06	1.42144e-06	8.74792e-07	2.50948e-06	4.21591e-07	1.23788e-08	1.42626e-06
pos_352	Camelliagenin B	41.8	-47.4216	C30H48O5	489.334	3.96593	Level2	0.000443118	0.000315664	0.000357325	3.28166e-05	1.50699e-05	1.09321e-05	0.000164994	0.000133699	0.000160273	7.19832e-06	6.52149e-06	6.8713e-06	0.000545051	0.00034292	0.000276205	4.27852e-06	6.41759e-06	6.53832e-06	0.000118799	0.000141329	0.000187113	4.95992e-06	5.12778e-06	2.08684e-05	4.94928e-06	3.1549e-06	7.52606e-06	7.19812e-06	7.84728e-06	1.26394e-05
pos_353	N-stearoyl glycine	41.7	24.7543	C20H39NO3	342.309	9.70292	Level2	1.36239e-05	1.61745e-05	1.3919e-05	7.97417e-06	1.60027e-05	1.59444e-05	1.50169e-05	2.0097e-05	1.78841e-05	1.32707e-05	1.32539e-05	1.22755e-05	1.78826e-05	2.01063e-05	2.0949e-05	1.31324e-05	1.62865e-05	2.20644e-05	2.53003e-05	2.50264e-05	2.49796e-05	1.13287e-05	1.60196e-05	1.20437e-05	1.12543e-05	7.40223e-06	1.38733e-05	2.30676e-05	1.4849e-05	1.39918e-05
pos_354	Arene oxide	41.7	9.02362	C6H6O	95.05	5.44252	Level2	1.2534e-05	2.41471e-05	1.69132e-05	2.28505e-05	2.49484e-05	2.02492e-05	0.00029166	1.92528e-05	0.000135509	2.31724e-05	2.61872e-05	2.79037e-05	1.30517e-05	1.48912e-05	1.29189e-05	2.29382e-05	1.79135e-05	2.07073e-05	0.000230909	4.31381e-05	7.02952e-05	2.25518e-05	2.19403e-05	2.64671e-05	2.82578e-05	2.82262e-05	2.72292e-05	3.49781e-05	4.45836e-05	4.01906e-05
pos_355	12,15-Octadecadiynoic acid	41.6	5.40366	C18H28O2	277.218	6.04248	Level2	0.00681915	0.00740344	0.00664825	0.00117373	0.000839186	0.000842905	0.00475576	0.00424481	0.00397002	0.000461155	0.000627202	0.000435856	0.00755234	0.0038829	0.00526798	0.00042488	0.000495247	0.000916164	0.00344664	0.00374485	0.00406618	0.000446486	0.000421683	0.000511787	4.00209e-05	0.000364538	7.03011e-05	5.01218e-05	5.18922e-05	3.37946e-05
pos_357	2,3-Dinor-6,15-diketo-13,14-dihydro-PGF1a	41.6	0.482482	C18H28O6	341.196	4.46505	Level2	6.39645e-05	8.01498e-05	6.55976e-05	0	0	3.33585e-07	5.17365e-05	7.26239e-05	6.34407e-05	0	1.20943e-07	0	5.22102e-05	3.87233e-05	6.16654e-05	0	0	0	3.46562e-05	3.96375e-05	4.80868e-05	9.15532e-07	4.76138e-07	7.56036e-07	0	0	0	0	0	0
pos_358	Netilmicin	41.6	-14.6639	C21H41N5O7	476.301	3.11643	Level2	0.00012153	0.000123186	0.000122773	0.000167641	0.00016046	0.000170993	0.000109281	0.000102358	0.000126262	0.000157969	0.000158208	0.000164566	0.000108915	8.96638e-05	0.000101568	0.000135632	0.00011695	0.000137734	9.75267e-05	0.00010489	0.000106194	0.00012868	0.000158092	0.000139762	0.000176597	0.000162527	0.000165339	0.000201835	0.000223084	0.000216467
pos_359	Arg Ala Ala Phe	41.6	-16.5591	C21H33N7O5	464.254	2.28198	Level2	0.00059851	0.000632009	0.00056314	3.04093e-05	1.62878e-05	2.33273e-05	0.000436227	0.000460123	0.000458931	4.25005e-05	4.15972e-05	2.8923e-05	0.000562384	0.000362028	0.000424797	9.62062e-06	7.77872e-06	3.61205e-05	0.000279665	0.000232351	0.000364375	4.41163e-06	5.10188e-06	0	2.46208e-06	1.02561e-05	0	0	2.5527e-06	0
pos_36	Cadalene	53.5	5.6676	C15H18	199.149	2.92408	Level2	0.000235408	0.000246042	0.000226945	4.23232e-05	4.27882e-05	3.84247e-05	0.000295707	0.000280446	0.00025296	4.01791e-05	4.97083e-05	4.24984e-05	0.000241548	0.000209937	0.000231161	3.41868e-05	3.06097e-05	4.17533e-05	0.000197176	0.000157248	0.000195486	3.35352e-05	4.04561e-05	4.21212e-05	4.42813e-05	5.5461e-05	4.43915e-05	4.91743e-05	5.9097e-05	5.68117e-05
pos_360	Cyhalofop-butyl	41.5	-39.4296	C20H20FNO4	358.131	2.79537	Level2	0.000188896	0.00015813	0.000195064	1.22351e-05	1.30742e-05	1.56679e-05	0.000204724	0.0001962	0.000214013	5.09378e-07	4.98674e-06	1.46512e-06	0.000170905	0.000275708	0.00016809	1.15715e-05	1.57413e-05	3.40554e-05	0.000190848	0.000166716	0.000178347	2.85598e-06	1.24567e-06	6.55585e-07	0	1.02519e-06	0	0	0	0
pos_361	5beta-Pregnane-3alpha,17alpha,20alpha-triol	41.5	3.67588	C21H36O3	337.275	12.6498	Level2	3.14754e-05	3.00903e-05	2.92016e-05	1.62481e-05	3.99155e-05	5.12947e-05	3.80393e-05	4.85698e-05	3.61758e-05	4.99517e-05	3.64029e-05	2.22685e-05	3.4327e-05	4.91973e-05	3.17546e-05	2.76122e-05	1.94657e-05	2.00242e-05	5.91445e-05	5.99394e-05	5.20075e-05	1.87398e-05	1.43467e-05	1.2053e-05	1.30006e-05	1.1636e-05	7.48298e-06	1.42293e-05	1.1177e-05	7.61686e-06
pos_362	Pro Asp Tyr Asp	41.5	-2.68711	C22H28N4O10	509.186	11.2153	Level2	0.000277003	0.000282372	0.000272194	0.000497409	0.000466419	0.000535814	0.000262878	0.000310827	0.000273446	0.000429209	0.000535436	0.000432593	0.000365544	0.000400982	0.000363495	0.000540372	0.000565183	0.000568287	0.000313809	0.000311774	0.000356211	0.000503079	0.000527404	0.000587138	0.000428995	0.00043966	0.000570556	0.000537494	0.000615667	0.000704994
pos_363	PC(16:0/5:0(CHO))	41.5	-4.03485	C29H56NO9P	594.374	6.4272	Level2	2.1907e-05	2.66904e-05	2.46385e-05	0	1.27117e-06	0	1.14158e-05	1.3129e-05	1.19397e-05	0	0	0	2.21205e-05	1.00168e-05	1.46893e-05	0	0	0	1.01054e-05	5.99265e-06	1.18275e-05	8.79323e-07	0	0	0	0	0	0	0	0
pos_364	Lycoricidine	41.5	-20.296	C14H13NO6	292.076	5.52118	Level2	5.93661e-05	7.63918e-05	9.67525e-05	2.21764e-05	2.44308e-05	1.52482e-05	4.43598e-05	2.3333e-05	5.71712e-05	1.937e-05	1.71994e-05	1.61975e-05	1.85111e-05	4.07518e-05	3.13974e-05	1.40322e-05	8.48358e-06	1.3018e-05	6.99887e-05	7.44404e-05	0.000113057	1.042e-05	1.28303e-05	1.6176e-05	1.23534e-05	1.66944e-05	1.43821e-05	1.67314e-05	1.80864e-05	1.82924e-05
pos_365	2'''',2''''',2''''''-Trihydroxy-5'',5'''',5'''''-tribenzyldiuvaretin	41.5	-3.70662	C51H46O9	803.318	5.13577	Level2	0.000538945	0.00030523	0.000306811	2.08929e-05	4.16565e-06	2.54457e-06	0.000469683	0.000663743	0.000670094	0	0.000170954	0.000151082	0.000305543	0.000375756	0.000305423	0	0	4.2191e-05	0.000827492	0.000890767	0.0005133	4.30103e-06	3.81271e-05	1.53968e-05	0	2.03587e-06	0	0	0	0
pos_366	Donepezil	48.9	-37.3366	C24H29NO3	362.197	6.15618	Level2	1.56828e-05	3.02851e-05	3.0892e-05	9.05641e-07	0	0	2.76986e-05	1.44356e-05	1.70344e-05	0	7.23438e-07	3.24788e-07	1.7975e-05	6.52234e-06	1.09619e-05	8.45437e-07	0	0	9.09295e-06	1.08728e-05	1.71296e-05	0	1.09076e-06	0	0	0	0	1.18791e-06	1.24178e-05	0
pos_367	Methyl benzoate	41.5	6.51346	C8H8O2	137.061	3.62343	Level2	0.000287156	0.000285462	0.000286691	6.17279e-05	5.45042e-05	4.15438e-05	0.000335138	0.000366811	0.000330789	3.44533e-05	7.04246e-05	4.47266e-05	0.000276808	0.000288484	0.000284295	4.05487e-05	3.78871e-05	5.72083e-05	0.000362455	0.000332879	0.000346434	3.29844e-05	4.71039e-05	4.87716e-05	2.73641e-05	4.90028e-05	2.49217e-05	2.81187e-05	3.25489e-05	2.81124e-05
pos_368	5-Methyl-1-hexen-3-one	41.4	7.29826	C7H12O	95.0863	3.70208	Level2	3.70504e-05	2.29537e-05	2.4007e-05	1.85312e-05	1.99872e-05	1.69362e-05	3.18172e-05	2.50746e-05	2.52805e-05	1.82324e-05	1.90639e-05	1.96906e-05	5.09431e-05	2.28585e-05	2.80381e-05	1.66664e-05	1.58386e-05	1.42195e-05	3.47207e-05	2.94698e-05	2.84239e-05	1.55794e-05	1.96463e-05	1.69325e-05	2.19392e-05	1.95631e-05	2.13117e-05	2.71258e-05	2.79975e-05	2.82038e-05
pos_369	Cys Asp Gln Glu	41.4	-23.3397	C17H27N5O10S	494.144	2.33205	Level2	0.00069278	0.000648176	0.000744463	0.000951737	0.000720456	0.000764927	0.000666283	0.000720102	0.000834744	0.000533599	0.000456147	0.000307618	0.00056998	0.000761451	0.000760324	0.000321785	0.000280398	0.000584698	0.000433259	0.00041518	0.000549545	0.000207313	8.37223e-05	0.000185555	0	0.000187109	0	0	0	0
pos_37	1-Monopalmitin	53.4	3.95889	C19H38O4	331.286	10.0383	Level2	0.000341293	0.000273623	0.000326131	0.000860616	0.000620281	0.000528799	0.000207694	0.000176636	0.000228979	0.00049665	0.00044881	0.000408981	0.000192549	0.000191705	0.000256307	0.000718871	0.000529419	0.000592054	0.000201423	0.000167755	0.000185264	0.000538774	0.000466141	0.000839581	0.000446192	0.000482749	0.000379534	0.000495079	0.000599026	0.000524374
pos_370	1-(Indol-3-yl)propanol 3-phosphate	41.4	6.41868	C11H14NO4P	256.075	2.67453	Level2	0.000129043	0.00014922	0.000144035	0.000230111	0.000249803	0.000297615	0.00012405	0.00013041	0.000132938	0.000216878	0.000187894	0.000110969	0.000134907	0.000131164	0.000159459	9.14463e-05	0.000115204	0.000126313	7.96865e-05	6.69313e-05	0.000106123	8.38621e-05	5.31014e-05	6.25508e-05	2.48345e-05	5.45328e-05	2.37739e-05	1.3089e-05	3.48107e-05	1.36623e-05
pos_371	(R)-Mandelamide	41.4	-70.5896	C8H9NO2	152.06	3.08068	Level2	4.62024e-05	5.3658e-05	5.16934e-05	1.26951e-05	7.22749e-06	1.62418e-05	5.12812e-05	4.39246e-05	0.000112721	4.40229e-06	6.49329e-06	1.64867e-05	6.87816e-05	5.83291e-05	6.32723e-05	1.89919e-05	2.77776e-05	0.000164842	7.81082e-05	4.39372e-05	5.62421e-05	7.47483e-06	5.0361e-06	2.44653e-05	3.32053e-07	1.09363e-05	1.05074e-06	1.69701e-11	1.00695e-06	1.18178e-06
pos_372	D-Homo-A-nor-17a-oxaandrost-3(5)-ene-2,17-dione	41.4	8.71808	C18H24O3	289.182	6.04248	Level2	2.46502e-05	2.04175e-05	1.58292e-05	8.48971e-08	0	0	1.61029e-05	2.13628e-05	1.71026e-05	0	0	0	2.29426e-05	1.4867e-05	1.49466e-05	2.71114e-07	7.67171e-09	0	1.93041e-05	1.72357e-05	1.8088e-05	0	0	0	0	0	0	0	0	0
pos_373	Coenzyme Q4	41.4	-0.286614	C29H42O4	455.315	9.48838	Level2	0.000133565	0.000169769	0.000190819	0.000169428	8.65422e-05	0.000178961	0.000120224	9.33877e-05	0.000135879	0.000132064	0.000141109	0.000114534	0.000107587	0.000113683	0.000116303	0.000107407	0.000207227	0.000149271	0.000142224	0.000174323	0.000189282	0.000106006	0.00011237	0.000143011	3.50526e-05	4.28816e-05	2.92838e-05	2.19476e-05	2.01598e-05	1.60226e-05
pos_374	Sesamolin	41.4	-23.8314	C20H18O7	371.104	11.0938	Level2	3.38685e-05	3.29836e-05	3.82422e-05	0.000114656	0.000136257	0.000126745	4.0786e-05	3.1494e-05	3.57345e-05	0.000144717	0.000125845	0.000128388	2.85545e-05	3.31095e-05	3.91192e-05	0.000119366	9.80201e-05	0.000108932	3.84639e-05	3.93749e-05	3.71143e-05	0.000128668	0.000140949	0.000132332	0.000151315	0.000141397	0.000137627	0.000183916	0.000208614	0.000196693
pos_375	His Arg Lys	41.4	12.9255	C18H33N9O4	440.279	7.31958	Level2	9.46127e-05	8.92325e-05	0.000102366	8.81205e-05	9.28767e-05	0.000143253	5.83446e-05	6.4644e-05	7.11328e-05	4.38485e-05	6.09704e-05	6.09223e-05	0.000136825	0.000146356	9.51119e-05	0.000127458	0.00022346	0.000319608	7.78106e-05	8.47614e-05	0.000129913	0.000122748	0.000118433	0.000166135	2.36886e-05	2.9993e-05	2.07444e-05	1.51806e-05	8.48471e-06	1.85945e-05
pos_376	1-(3-Furanyl)-6,7-dihydroxy-4,8-dimethyl-1-nonanone	41.4	-25.5136	C15H24O4	269.168	7.09792	Level2	9.52068e-07	8.61594e-07	8.44275e-07	6.98525e-06	3.06308e-06	4.26366e-06	2.74181e-06	3.24206e-07	2.81285e-07	2.33727e-06	4.67268e-06	3.16003e-06	6.30537e-07	1.06996e-06	1.0063e-06	4.32379e-06	3.14351e-06	1.29364e-06	1.233e-06	6.15793e-07	1.10911e-06	0.000276778	1.47229e-06	6.11728e-06	2.0315e-06	6.15882e-07	6.7533e-07	9.65483e-07	1.28626e-06	1.25559e-06
pos_377	3,4-Dihydroxyphenyllactic acid methyl ester	41.4	9.19151	C10H12O5	213.078	3.3095	Level2	2.14324e-06	3.66653e-06	3.76599e-06	0	0	0	4.66499e-06	2.8211e-06	4.86014e-06	2.1621e-08	0	3.16476e-08	5.69182e-06	3.03723e-06	1.36365e-06	5.4022e-07	0	3.09679e-08	7.43057e-06	8.32938e-06	7.64855e-06	0	0	4.87725e-08	0	0	1.02908e-07	0	0	0
pos_378	Nigellidine	41.4	4.63378	C18H18N2O2	295.145	2.77392	Level2	0.00399868	0.00578207	0.00603724	2.66087e-05	1.35679e-05	1.47746e-05	0.00350984	0.00190765	0.00270233	1.3889e-05	1.34566e-05	2.54288e-06	0.00264859	0.00265767	0.00338172	9.67863e-06	4.28243e-06	1.17642e-05	0.00126519	0.00242184	0.00257024	5.92451e-06	8.44518e-06	7.38753e-06	0	6.25907e-08	1.84755e-07	5.37253e-08	8.65388e-08	1.3762e-10
pos_379	Asn-Ser-OH	41.4	1.55737	C12H13N3O8	328.078	2.31058	Level2	0.00141237	0.00141201	0.00135807	0.000590076	0.000575586	0.000501894	0.00145918	0.00131337	0.00172671	0.00112704	0.000949535	0.000485477	0.00128423	0.00136785	0.00137058	0.000161667	0.000247429	0.000313361	0.00126543	0.000964294	0.00160425	0.000327265	8.12639e-05	0.000284559	6.89621e-05	0.000414892	0.000211584	3.88509e-06	3.9657e-05	7.7503e-06
pos_38	beta-Alaninamide	53.4	7.60159	C3H8N2O	89.0716	4.3442	Level2	1.3961e-05	1.3714e-05	1.59516e-05	3.62424e-05	3.64911e-05	3.01771e-05	1.4837e-05	1.392e-05	1.45232e-05	3.72308e-05	3.5898e-05	4.08634e-05	1.52199e-05	1.51123e-05	1.63929e-05	3.39012e-05	3.49834e-05	3.45261e-05	1.60384e-05	1.45942e-05	1.69106e-05	3.23879e-05	3.92428e-05	3.80472e-05	4.89532e-05	4.10536e-05	4.45304e-05	5.38018e-05	5.76548e-05	6.06922e-05
pos_380	SAHA-Bpyne	41.4	11.0796	C27H31N3O5	478.239	1.96807	Level2	8.09407e-05	8.12953e-05	8.23495e-05	0	0	0	5.55887e-05	5.89475e-05	6.24785e-05	0	0	0	7.16897e-05	4.49289e-05	5.59903e-05	0	0	0	4.31349e-05	3.23467e-05	5.07927e-05	0	0	0	0	0	0	0	0	0
pos_381	Gly Trp Trp	41.4	24.7648	C24H25N5O4	448.209	1.62555	Level2	0.000268942	0.000272296	0.00027721	1.38211e-05	9.31049e-06	1.4008e-05	0.000236074	0.000261743	0.000206626	4.99837e-06	1.07806e-05	2.50345e-06	0.000269177	0.000188461	0.000255776	8.47549e-06	1.13794e-05	1.28818e-05	0.000137093	0.000117495	0.000164557	7.74297e-06	3.84235e-06	7.12415e-06	0	0	0	0	0	0
pos_382	2,5-Dihydro-2,4,5-trimethyloxazole	41.4	-15.9703	C6H11NO	114.09	0.776133	Level2	5.17234e-05	4.97265e-05	5.23775e-05	8.68092e-06	1.02108e-05	8.5959e-06	4.51963e-05	6.85981e-05	4.25644e-05	5.79534e-06	6.21376e-06	7.60413e-06	5.84601e-05	4.82256e-05	6.76434e-05	5.79242e-06	5.83772e-06	8.55471e-06	3.68188e-05	3.34226e-05	3.36879e-05	4.43027e-06	5.09719e-06	3.97596e-06	4.80349e-06	4.79952e-06	5.41596e-06	3.09498e-06	7.48766e-06	7.15222e-06
pos_383	Cys Ile Arg Phe	41.4	-1.06737	C24H39N7O5S	538.28	0.54085	Level2	1.61592e-05	1.37445e-05	1.31976e-05	2.73534e-05	2.91401e-05	2.69648e-05	1.05934e-05	7.38527e-06	6.03849e-06	2.03747e-05	2.18046e-05	1.8177e-05	9.86597e-06	4.59591e-06	7.76759e-06	9.8584e-06	8.14055e-06	9.8362e-06	4.74358e-06	6.47601e-06	6.26134e-06	9.42955e-06	1.33545e-05	2.52901e-06	8.36825e-06	7.5125e-06	9.49515e-06	9.56631e-06	1.22275e-05	9.92494e-06
pos_384	2-(5,8-Tetradecadienyl)cyclobutanone	41.3	4.23174	C18H30O	263.238	9.58847	Level2	0.0015722	0.00093968	0.00136002	0.00153694	0.000998658	0.00290612	0.00072741	0.000829829	0.000777658	0.000669944	0.0023127	0.000725669	0.00180724	0.00180292	0.00154834	0.00252441	0.00570865	0.00188779	0.00141669	0.00159219	0.00181746	0.000690682	0.000574123	0.00138253	0.000350394	0.000397537	0.000315831	0.000377294	0.000408797	0.000362016
pos_385	4-Carboxy-2-hydroxy-6-methoxy-6-oxohexa-2,4-dienoate	41.3	6.09611	C8H8O7	217.036	9.28173	Level2	4.70676e-05	4.7972e-05	5.62701e-05	0.000142218	0.000150258	0.000127061	5.18778e-05	5.29079e-05	5.71787e-05	0.000160641	0.000162677	0.0001804	4.82126e-05	5.6708e-05	6.13809e-05	0.000156413	0.000133664	0.000155088	6.03928e-05	5.70764e-05	6.6055e-05	0.000170581	0.000177095	0.000195528	0.000201884	0.000195784	0.000221431	0.00025871	0.000284338	0.000282981
pos_386	Sphinganine	57.2	5.73899	C18H39NO2	284.297	10.6733	Level4	0.0152541	0.0190347	0.00936524	0.0193955	0.0336556	0.0330722	0.0232229	0.0137405	0.0126337	0.0246946	0.0282571	0.0283434	0.0138871	0.0141162	0.0154506	0.0389885	0.0390131	0.0381955	0.0204506	0.0193954	0.0175191	0.027319	0.0226801	0.0344312	0.0172056	0.0374535	0.0156174	0.0376016	0.0450115	0.0246733
pos_387	12-amino-octadecanoic acid	41.3	3.69195	C18H37NO2	300.291	5.98528	Level2	0.00100877	0.000926476	0.000934516	0.0030028	0.00269843	0.00220064	0.000866788	0.00094768	0.000909042	0.00208106	0.00221028	0.00209008	0.000786144	0.000791658	0.000920577	0.00296425	0.00264839	0.0028365	0.000821863	0.000754905	0.0008186	0.00251607	0.00247607	0.00276807	0.00228505	0.0021406	0.0020576	0.00327646	0.00260247	0.00362502
pos_388	Tuliposide B	41.3	3.93018	C11H18O9	295.104	4.57945	Level2	1.60026e-05	2.04682e-05	1.43388e-05	0	0	0	1.4813e-05	2.37612e-05	2.0661e-05	0	5.16661e-07	3.44319e-07	2.26169e-05	1.82378e-05	2.74527e-05	7.78068e-07	5.55777e-06	2.12766e-06	2.92927e-05	3.65401e-05	2.37703e-05	0	0	0	0	8.55395e-07	0	0	0	0
pos_389	3-Methyl-2-butanethiol	41.3	-24.9102	C5H12S	105.071	3.52332	Level2	2.73844e-05	2.00682e-05	2.04301e-05	3.51712e-06	4.05847e-06	4.2596e-06	2.27112e-05	2.19481e-05	2.07465e-05	2.97197e-06	4.99626e-06	3.22105e-06	3.10452e-05	1.48049e-05	1.82223e-05	8.59108e-07	1.28424e-06	4.21455e-06	3.92436e-05	2.23466e-05	2.12995e-05	1.46508e-06	1.40188e-06	9.20446e-07	0	3.39981e-07	0	5.14084e-07	5.4999e-07	0
pos_39	4-Formylsalicylic acid	53.3	5.0283	C8H6O4	149.024	11.3083	Level2	0.000109606	0.000101538	9.20997e-05	0.000270355	0.000266431	0.00026563	0.000102625	8.99054e-05	0.000111817	0.000306635	0.000285586	0.000288167	7.88579e-05	0.000100025	9.62192e-05	0.000298561	0.000303397	0.000283519	0.000107934	0.000120636	0.000104022	0.00162955	0.000334742	0.000658277	0.000727722	0.000374615	0.000370766	0.000445834	0.000523501	0.000549871
pos_390	Anisotropine methylbromide	41.3	66.0184	C17H32BrNO2	362.193	3.1951	Level2	0.000143099	0.000173976	0.000166718	5.44746e-06	3.88068e-06	4.1556e-06	0.000140188	0.000113459	0.000127488	2.56381e-06	1.24175e-06	1.34354e-06	0.000163257	0.000107055	0.000120591	3.77884e-06	0	4.85109e-06	0.000109706	0.000108968	0.000132009	1.90242e-06	4.94038e-07	6.2047e-07	1.58747e-06	1.97226e-06	0	3.41856e-06	2.56571e-06	1.84714e-06
pos_391	2-Isobutyl-4,5-dimethyloxazole	41.3	0.374614	C9H15NO	154.123	0.676717	Level2	1.81355e-05	2.68594e-05	5.91634e-05	0	0	0	4.89279e-05	5.36389e-06	5.57855e-06	0	2.17927e-06	0	3.51061e-06	3.34847e-06	9.50347e-06	0	0	0	1.67074e-05	9.58337e-06	1.09328e-05	0	1.70668e-06	0	2.3677e-06	1.19526e-06	2.74242e-06	6.94588e-07	0	1.91765e-06
pos_392	6-[5]-ladderane-hexanoic acid	41.2	2.9485	C18H26O2	275.202	6.3421	Level2	0.00299545	0.00271367	0.00243212	0.000383856	0.000224133	0.000220856	0.00247802	0.0026091	0.00217741	0.000168738	0.000251939	0.00016608	0.00252272	0.00162844	0.0019655	0.000177984	0.000175466	0.000263067	0.00208097	0.00196236	0.00170715	0.000165569	0.000166771	0.000240599	6.6951e-05	0.000162948	7.90824e-05	9.06858e-05	0.000113871	9.63088e-05
pos_393	Calomelanol D	41.2	3.81167	C24H16O7	417.098	7.13367	Level2	0.000174053	0.000877022	3.54464e-05	0.00173605	6.90478e-05	0.000162149	0.000254751	6.04532e-05	3.76546e-05	6.28186e-05	7.2464e-05	7.17695e-05	0.000151331	8.89786e-05	0.000105429	5.92043e-05	7.67e-05	0.000283635	0.000111442	0.00014743	3.86366e-05	0.000120344	0.000218791	0.000277182	0.00040522	0.000153984	5.11258e-05	0.000137824	8.19413e-05	0.0015022
pos_394	DG(18:2(9Z,12Z)/18:3(9Z,12Z,15Z)/0:0)[iso2]	41.2	-20.168	C39H66O5	615.486	11.7366	Level2	0.000666692	0.000703741	0.00062078	0.000553856	0.000341357	0.000275824	0.000852308	0.00111738	0.000842137	0.000576113	0.000341278	0.000322248	0.000875339	0.000787861	0.000986829	0.00060753	0.000308608	0.000336841	0.000744657	0.000812016	0.000737577	0.000649769	0.000274848	0.000409114	0.000353702	0.000386885	0.000318482	0.000395478	0.000212614	0.000264379
pos_395	[2-(Dimethoxymethyl)-1-heptenyl]benzene	41.2	5.33803	C16H24O2	249.186	8.14692	Level2	0.000128715	0.000131359	0.000141008	0.00037313	0.000398267	0.000359192	0.000132029	0.000121132	0.000126183	0.000402057	0.000398937	0.000434256	0.000116947	0.000128678	0.000137665	0.000389553	0.000347714	0.000363826	0.000136634	0.000132955	0.000139754	0.000386476	0.000432699	0.000454912	0.00051947	0.000467629	0.000508974	0.00060573	0.000696561	0.000662514
pos_396	CETRIMONIUM	41.2	3.51896	C19H41N	284.332	7.95457	Level2	0.0034783	0.0038261	0.00339773	0.00970034	0.0128037	0.0123415	0.00516689	0.00395875	0.00452517	0.0106793	0.00975849	0.00998001	0.0032327	0.00324742	0.00371253	0.0119345	0.00851277	0.00929935	0.00387708	0.00666502	0.00352472	0.00953471	0.0126051	0.011082	0.01225	0.0115244	0.0123193	0.014733	0.0174427	0.0158694
pos_397	All-Trans-3,4-Didehydro Retinol	41.1	5.91314	C20H28O	285.223	7.31958	Level2	0.000144663	0.000121779	0.000108648	4.58846e-05	1.82988e-05	3.83672e-05	8.9986e-05	8.48854e-05	0.000144343	3.2805e-06	2.38015e-05	5.90263e-06	0.000224167	0.000196241	0.000143322	3.85525e-05	6.10225e-05	5.46113e-05	9.71771e-05	0.000110855	0.000145631	1.50863e-05	1.73945e-05	4.61042e-05	0	6.2695e-06	1.09731e-05	1.59332e-06	2.76792e-05	1.10208e-05
pos_398	Benzaldehyde	41.1	7.09712	C7H6O	107.061	1.3753	Level2	0.000634894	0.000756342	0.000730487	0.000173642	9.84026e-05	0.000165335	0.00079387	0.000860603	0.000627096	8.884e-05	6.83171e-05	3.54044e-05	0.000685085	0.000495299	0.000632143	0.000126234	0.000139919	0.000161373	0.000502547	0.000440852	0.000488714	5.31479e-05	3.42607e-05	4.25405e-05	2.11417e-05	5.0618e-05	1.63205e-05	1.74935e-05	1.28972e-05	1.80339e-05
pos_399	AM2201 N-(4-fluoropentyl) isomer	41.1	-3.49901	C24H22FNO	324.153	6.67032	Level2	5.78701e-07	1.03428e-06	3.18753e-07	4.8963e-08	2.45742e-08	4.18247e-07	1.88469e-06	4.49387e-07	4.3544e-07	1.45773e-07	1.30436e-07	3.62342e-09	3.47538e-07	3.42049e-07	1.42233e-07	0	5.61384e-07	3.22795e-08	6.25103e-07	7.79528e-07	4.97226e-07	0.000235091	0	2.40318e-07	0	3.65856e-09	0	3.52588e-09	2.79906e-07	0
pos_4	Cellobiose	56.4	15.3132	C12H22O11	685.25	0.648117	Level1	0.00012392	0.000113125	8.47079e-05	0.000160288	7.8844e-05	0.000199133	0.000165775	0.000172699	0.000142999	0.000424879	0.000498548	0.000412823	0.000101613	0.000104283	9.98932e-05	1.9674e-05	4.98672e-05	3.31641e-05	0.00016752	0.00012848	0.000106314	2.0423e-05	2.13454e-05	1.28733e-05	0.000249419	0.000164622	0.000161188	0	0	1.89739e-06
pos_40	p-CHLOROPHENYLALANINE	52.9	13.1911	C9H10ClNO2	200.05	10.1448	Level2	7.52723e-06	5.60465e-06	1.0221e-05	4.68046e-06	4.13192e-06	4.2337e-06	1.14558e-05	1.44171e-05	1.11046e-05	5.81346e-06	2.36073e-05	3.38426e-06	4.5689e-06	1.72997e-05	1.19192e-05	1.7671e-06	4.84726e-06	1.56484e-06	2.057e-05	1.23847e-05	1.78039e-05	1.02046e-06	3.24665e-06	3.9831e-06	3.74503e-08	0	3.1172e-07	0	0	9.286e-07
pos_400	Ile Arg	41.1	-0.994725	C12H25N5O3	288.203	0.819017	Level2	0.000170721	0.000198272	0.000211204	3.59575e-06	7.34107e-07	3.04625e-06	0.00011734	0.000123598	0.000111565	9.28623e-07	1.47018e-06	8.43344e-07	0.000190985	0.000114003	0.000138423	3.89302e-07	3.82427e-06	2.491e-06	9.3839e-05	8.67181e-05	8.88226e-05	6.92045e-07	5.42945e-07	1.14323e-06	0	0	0	0	0	0
pos_401	Rhubafuran	41.1	0.957703	C12H16O	177.128	9.53842	Level2	4.66994e-06	3.54837e-06	5.43928e-06	7.37641e-06	6.38248e-06	8.32385e-06	6.62845e-06	4.54877e-06	4.22252e-06	6.3483e-06	7.03285e-06	5.29489e-06	4.56194e-06	4.4082e-06	3.81983e-06	9.42872e-06	8.55429e-06	4.94962e-06	5.97315e-06	4.51072e-06	4.87571e-06	3.50616e-06	6.26581e-06	5.74313e-06	6.12411e-06	6.49775e-06	4.97031e-06	7.93164e-06	7.44521e-06	5.15217e-06
pos_402	Annoglabasin B	41.1	-28.0597	C22H34O4	363.243	7.00567	Level2	4.14998e-06	1.38552e-05	1.27574e-05	3.0429e-06	1.10387e-06	8.16469e-07	0.000113239	5.84666e-06	8.80566e-06	1.92702e-06	1.18799e-06	1.28063e-06	1.25477e-05	7.03569e-06	9.76953e-06	1.67163e-06	6.29759e-07	1.48434e-06	1.12664e-05	1.33701e-05	7.60758e-06	9.48742e-07	0	2.07221e-06	6.26482e-07	6.98869e-07	0	0	3.16754e-05	0
pos_403	Artocarpetin B	41.1	4.02567	C22H22O6	383.15	6.47008	Level2	0.000144957	0.000199984	0.000213924	7.91089e-05	4.60965e-05	5.36912e-05	0.000197184	0.000165798	0.00017525	3.42075e-05	5.81438e-05	5.93505e-05	0.000148274	8.45433e-05	0.000124841	3.16849e-05	6.35839e-05	9.11022e-05	8.24982e-05	9.71197e-05	9.48333e-05	7.18061e-05	6.74156e-05	8.39516e-05	0	2.6036e-06	0	0	0	0
pos_404	Pipotiazine sulfoxide	41.1	11.3965	C24H33N3O4S2	492.204	3.95163	Level2	0.000144841	0.000172141	0.000149993	9.80625e-06	3.61408e-06	3.24624e-06	0.000188909	0.000186309	0.000348664	2.4343e-06	5.28012e-05	0.00012074	9.74988e-05	0.000104582	9.30534e-05	0	1.29521e-06	9.13375e-06	0.000782841	0.000579991	0.000214379	6.69878e-06	1.42664e-05	1.07226e-05	0	2.81843e-06	0	0	0	0
pos_405	Valtratum	41.1	-5.34795	C22H30O8	423.199	1.7035	Level2	0.00186369	0.00174452	0.00182515	0	0	0	0.00111598	0.00103925	0.00134678	0	0	0	0.00189517	0.000930776	0.00104693	0	0	0	0.000801079	0.000630531	0.00100722	0	0	0	0	0	0	0	0	0
pos_406	PC(18:1(9Z)/0:0)[U] / PC(18:1(9Z)/0:0)[rac]	41	2.10543	C26H52NO7P	522.356	8.20412	Level2	0.0271734	0.0318494	0.0268463	0.0124792	0.00850138	0.0242137	0.0155158	0.0114171	0.0270101	0.00258255	0.0027645	0.00746694	0.0404048	0.0591625	0.0279044	0.0187848	0.0408885	0.0317887	0.0148472	0.0260606	0.0291015	0.00901953	0.00345835	0.00820851	0.000623072	0.00342163	0.000556443	0.000424989	0.000214297	0.000215048
pos_407	4,6-heptadienal	41	8.15053	C7H10O	128.108	9.98823	Level2	0.000266534	0.000315827	0.000180881	0.000399044	0.000582119	0.000486769	0.00032778	0.000237496	0.000233092	0.000467206	0.000495073	0.000576192	0.000256361	0.00026766	0.000254729	0.000518279	0.000401506	0.000510947	0.000325143	0.000308829	0.000301775	0.000429006	0.000420545	0.00040816	0.000440151	0.000694758	0.000407139	0.000725643	0.000827664	0.000610225
pos_408	Tsibulin 1	41	4.71632	C13H22O2	175.148	6.71323	Level2	7.9657e-05	9.06827e-05	7.96191e-05	5.89558e-05	5.51032e-05	4.74102e-05	6.30462e-05	5.43181e-05	5.20001e-05	5.05165e-05	5.50903e-05	5.05302e-05	8.19996e-05	4.97564e-05	6.13502e-05	5.04003e-05	4.43333e-05	4.67774e-05	4.93621e-05	4.99889e-05	5.68861e-05	4.4688e-05	5.05603e-05	5.76739e-05	6.26204e-05	6.2212e-05	5.32222e-05	6.6953e-05	8.79316e-05	7.09018e-05
pos_409	Cys Cys Ala	41	-10.3862	C9H17N3O4S2	296.07	4.95058	Level2	0.000104103	0.000109583	8.62769e-05	0.000104434	8.43103e-05	0.000120783	0.00011997	0.000100317	0.000117797	0.000111134	9.84138e-05	4.96635e-05	0.000126535	0.000105964	0.00012941	1.56948e-05	3.08408e-05	4.95051e-05	8.37609e-05	6.87345e-05	9.79529e-05	1.77548e-05	1.39197e-06	1.26233e-05	0	1.13437e-05	0	0	0	0
pos_41	(25S)-5beta-spirostan-3beta-ol	55.6	2.73837	C27H44O3	399.327	7.14082	Level2	9.38791e-06	7.168e-06	4.3784e-06	3.40702e-06	2.52597e-06	1.84975e-06	8.79001e-07	7.54114e-06	3.69972e-06	8.60195e-07	1.49057e-06	1.81237e-06	1.41877e-05	5.23184e-06	8.14858e-06	2.56679e-06	1.81542e-06	1.90117e-06	2.09663e-06	2.07763e-06	5.52888e-06	5.442e-07	1.17691e-06	1.74133e-07	1.11478e-06	2.62322e-06	4.00712e-07	3.28384e-06	1.27885e-05	0.00239218
pos_410	Rhamnazin 3-galactoside-4'-glucoside	41	-4.08443	C29H34O17	655.184	7.29813	Level2	5.74874e-06	3.02039e-06	1.35543e-05	0	0	0	1.73435e-06	1.14666e-06	3.92067e-06	0	0	0	7.90791e-06	8.97702e-06	4.92896e-05	0	2.29244e-06	0	9.06124e-05	0.000177203	0.000134492	0	0	0	0	0	0	0	0	0
pos_411	13-beta-D-Glucosyloxydocosanoate	41	-18.2867	C28H54O8	519.38	12.0999	Level2	0.000187695	0.000150076	0.000177094	0.000311606	0.000340081	0.000281308	0.000126812	0.000142773	0.000142897	0.000315508	0.000356681	0.000313572	0.00011054	0.000142786	0.000138538	0.000221671	0.000242881	0.000256937	0.000164614	0.000148802	0.000145199	0.000288288	0.000391251	0.000329866	0.000344847	0.000318203	0.000386113	0.000313098	0.000336893	0.000441976
pos_412	Isoleucyl-Glutamate	41	1.38952	C9H15NO2	170.118	7.58345	Level2	9.10325e-06	8.27403e-06	5.90265e-06	7.70076e-06	8.84195e-06	9.43107e-06	1.08962e-05	1.00356e-05	9.31349e-06	9.88604e-06	9.61045e-06	1.19588e-05	8.3224e-06	7.66456e-06	8.26672e-06	8.14222e-06	7.62114e-06	1.18151e-05	1.88672e-05	1.64573e-05	1.1551e-05	1.04979e-05	9.23837e-06	1.03336e-05	3.35136e-06	8.67677e-06	6.12694e-06	1.14839e-05	9.45491e-06	8.71469e-06
pos_413	Musanolone D	41	-9.44656	C20H16O5	337.104	4.86477	Level2	6.85339e-05	6.53751e-05	0.00012235	2.01026e-06	1.94287e-06	6.22736e-07	8.36435e-05	7.52187e-05	0.000104563	0	1.63613e-05	2.756e-05	4.06533e-05	5.70328e-05	5.12802e-05	2.08046e-07	4.80041e-07	7.17079e-06	0.000172861	0.000157189	8.28301e-05	9.96008e-07	3.27516e-06	2.76983e-06	0	7.44948e-07	0	0	0	0
pos_414	Cer(d16:1(4E)/18:1(9Z)(2OH))	40.9	-0.0801294	C34H65NO4	534.488	11.979	Level2	0.00621478	0.00615965	0.0072396	0.00796945	0.00645918	0.00565625	0.00644801	0.00673292	0.00690709	0.00461954	0.00556722	0.0045377	0.00423163	0.00498855	0.00579113	0.00417449	0.00477519	0.00666419	0.00641449	0.00630315	0.00586521	0.00548623	0.00536613	0.00614309	0.00250011	0.00336144	0.0018928	0.00191126	0.00214665	0.00217585
pos_415	Hydroxydestruxin B	40.9	6.27996	C30H51N5O8	610.377	8.86772	Level2	0.000288586	0.000368096	0.000314056	0.000126429	0.000113319	0.000261745	0.00021171	0.000153925	0.000341105	0.000164463	0.000142978	8.47992e-05	0.000256547	0.000480828	0.000264023	0.000158736	0.000388235	0.000227953	0.000173687	0.000192967	0.000334995	0.000198399	0.000140091	0.000248087	4.059e-06	3.79714e-06	1.58948e-06	3.18909e-06	6.3819e-06	2.4767e-06
pos_416	Pro Ala Pro	40.9	-33.8857	C13H21N3O4	284.151	2.19618	Level2	0.000599469	0.000798675	0.000729587	3.14568e-05	3.57915e-05	5.16564e-05	0.000467597	0.000468848	0.00045693	2.35485e-05	2.86212e-05	2.33877e-05	0.000515564	0.000444779	0.000448597	5.83783e-05	3.37833e-05	0.000126597	0.00046988	0.000563959	0.000896928	4.232e-05	3.94295e-05	5.87356e-05	5.51599e-05	8.21192e-05	4.88705e-05	0.00012103	0.000121223	6.73545e-05
pos_417	1,4'-Bipiperidine-1'-carboxylic acid	40.9	-3.35593	C11H20N2O2	213.159	3.75857	Level2	5.59079e-05	6.26889e-05	6.44428e-05	7.99541e-06	7.8764e-06	1.65668e-05	5.49416e-05	3.44206e-05	4.00525e-05	3.36178e-06	9.44094e-06	1.07576e-06	4.24571e-05	2.72902e-05	2.51158e-05	1.27554e-06	4.23162e-06	5.52137e-06	2.47475e-05	2.32279e-05	2.79688e-05	8.73186e-06	1.31129e-06	4.88469e-07	9.24914e-07	2.379e-06	4.94051e-07	6.51906e-07	1.13868e-06	0
pos_418	Dehydrofalcarinol	40.9	5.9468	C17H22O	243.176	11.2153	Level2	5.32409e-06	6.25507e-06	6.45545e-06	9.3532e-06	1.16059e-05	1.09512e-05	5.84333e-06	4.82852e-06	6.3446e-06	8.89757e-06	1.223e-05	7.84572e-06	6.84954e-06	7.02013e-06	7.43617e-06	9.55945e-06	1.09678e-05	1.09562e-05	6.07204e-06	5.64312e-06	6.17907e-06	1.02244e-05	8.46513e-06	1.43416e-05	9.19985e-06	1.14796e-05	8.75781e-06	9.94921e-06	8.61594e-06	1.64695e-05
pos_419	Mauritine A	40.9	26.1152	C32H41N5O5	576.333	9.98823	Level2	0.00926737	0.00878742	0.00913833	0.0235279	0.0312075	0.0229384	0.00929142	0.00994307	0.00926516	0.0353863	0.0364653	0.036857	0.0088974	0.0124119	0.0108266	0.0266559	0.0315798	0.027733	0.0128849	0.0120765	0.0123053	0.0283564	0.0382498	0.0329958	0.045313	0.0413873	0.0470727	0.04777	0.0570893	0.0629597
pos_42	Coumarin	52.8	5.62421	C9H6O2	147.045	3.46612	Level2	0.000158933	0.000122173	0.000221662	1.93067e-05	1.38151e-05	8.29931e-06	8.82081e-05	7.52953e-05	0.000179399	8.51821e-06	6.1129e-05	7.50127e-05	0.000124277	7.35138e-05	8.64253e-05	8.12024e-06	8.20725e-06	1.84562e-05	0.000640778	0.000423396	0.00014712	8.35347e-06	1.09948e-05	4.75143e-06	3.01015e-06	1.81178e-05	4.98757e-06	3.10525e-06	6.72367e-06	5.25399e-06
pos_420	Flurogestone acetate	40.9	-10.1636	C23H31FO5	407.219	3.2237	Level2	0.00169357	0.00182887	0.00168277	6.04242e-05	3.41219e-05	5.78937e-05	0.00146052	0.0016632	0.00127051	2.79219e-05	3.10263e-05	1.61974e-05	0.0017022	0.00145305	0.00180485	2.48199e-05	4.19744e-05	6.05687e-05	0.00120953	0.00111601	0.00144345	2.50029e-05	2.12556e-05	2.45234e-05	8.37883e-06	1.26642e-05	6.89325e-06	8.09318e-06	9.85131e-06	1.29034e-05
pos_421	Ile Phe	40.9	3.75799	C15H22N2O3	279.171	3.09498	Level2	0.000255249	0.000253853	0.000283835	1.63923e-05	8.50242e-06	1.61094e-05	0.000214293	0.000226864	0.000177056	3.40251e-06	4.58519e-06	1.68597e-06	0.00029621	0.000144201	0.00018899	4.78066e-07	4.78594e-06	6.71314e-06	0.000155654	0.00013694	0.000102789	0	6.33804e-07	9.79209e-07	1.42995e-06	1.11365e-07	8.75229e-07	3.00797e-06	1.20888e-06	0
pos_422	Trimethylpropylpyrazine	40.9	1.57584	C10H16N2	165.139	0.633817	Level2	0.000199009	0.000188025	0.0001702	9.77002e-06	1.99284e-06	4.26455e-06	0.000139317	0.000195261	0.000118689	7.30418e-06	2.39855e-06	6.08232e-07	0.000205965	0.00017557	0.000231409	9.13115e-06	1.25935e-05	1.10432e-05	0.000159972	0.000165136	0.000169229	1.32629e-05	1.4097e-06	1.24164e-05	0	0	0	0	0	0
pos_423	Trp Ala Thr	40.8	-3.0355	C18H24N4O5	341.16	0.833333	Level2	0.00046839	0.000506167	0.000532953	2.86021e-05	3.12764e-05	2.61128e-05	0.000392	0.000351109	0.000405905	3.30466e-05	3.8252e-05	2.00115e-05	0.000462302	0.00032819	0.000388923	1.50826e-05	1.76807e-05	3.34018e-05	0.000301795	0.000280624	0.00036305	3.22726e-05	1.76131e-05	3.15154e-05	0	1.89904e-05	0	0	2.26678e-07	0
pos_424	(+)-cucurbic acid	40.8	-4.6167	C12H20O3	195.137	5.03638	Level2	0.00059248	0.000439593	0.000420854	0.000149138	0.000118162	9.56824e-05	0.000538885	0.00056377	0.000489107	0.000112249	0.000131291	0.000107164	0.000498065	0.00042974	0.000535343	0.000118654	9.87199e-05	0.000118154	0.00044251	0.000305885	0.000439508	0.000105089	0.000110298	0.00010848	9.30651e-05	0.000113428	8.90278e-05	0.00010027	0.000129078	0.000105052
pos_425	Arachidonoyl-CoA	40.8	19.8813	C41H66N7O17P3S	1054.32	0.683867	Level2	0.00010957	0.000106778	8.94627e-05	1.80345e-06	0	1.58365e-06	0.00016998	0.000103008	0.000113412	4.74856e-05	7.77283e-05	4.51353e-05	9.68573e-05	0.000112302	0.000103818	0	0	0	0.00014913	0.000132651	0.000117734	0	0	0	3.05192e-06	8.13835e-05	1.62323e-06	0	0	0
pos_426	10-propyl-5,9-tridecadien-1-ol	40.8	5.18279	C16H30O	239.238	9.8738	Level2	0.000272702	0.000227899	0.000241687	0.000492894	0.000445048	0.000392522	0.000187758	0.000226147	0.000244555	0.000409139	0.000408519	0.000347188	0.000206868	0.000192512	0.000240952	0.00044644	0.000349507	0.000394689	0.000211895	0.00018014	0.000185966	0.000323354	0.000295724	0.000492574	0.000314082	0.000366656	0.000278242	0.000347131	0.000405859	0.000352015
pos_427	6-Methoxy-[2'',3'':7,8]furanoflavanone	40.8	7.86864	C18H14O4	277.088	5.2645	Level2	1.43379e-05	4.99477e-06	8.86799e-06	0	0	5.70021e-07	1.26581e-05	1.92386e-05	2.89205e-05	4.02958e-07	1.64911e-06	7.98263e-06	4.2211e-06	7.71688e-06	3.21201e-06	0	0	5.85802e-07	6.59712e-05	6.02293e-05	1.70578e-05	0	0	0	0	0	0	0	0	0
pos_428	4-Isopentylphenol	40.8	2.81794	C11H16O	165.128	8.36143	Level2	1.24953e-05	8.72431e-06	1.1276e-05	4.22853e-06	2.24306e-06	1.85995e-06	6.17667e-06	8.05211e-06	9.32833e-06	1.25256e-06	1.40823e-06	5.0591e-07	1.24287e-05	8.12465e-06	1.06144e-05	3.28563e-06	5.73465e-06	1.2291e-06	1.10404e-05	9.59203e-06	9.92642e-06	1.0809e-06	1.02075e-06	2.32867e-06	1.0496e-06	1.14762e-06	1.4027e-06	6.5928e-07	1.95135e-06	1.67239e-06
pos_429	PC(18:1(9Z)/18:3(9Z,12Z,15Z))[U]	40.8	-15.453	C44H80NO8P	782.557	13.5557	Level2	0.00613795	0.00448189	0.00520004	0.0153008	0.0164664	0.0126555	0.00447133	0.005511	0.00456222	0.0154357	0.0180391	0.0140245	0.00275567	0.00508773	0.00400291	0.0102477	0.01195	0.0129313	0.00599749	0.00540341	0.00496888	0.0122056	0.0163941	0.0152196	0.0178382	0.016979	0.0207968	0.0140632	0.0148312	0.0197918
pos_43	2,5-Dimethylfuran	52.6	9.03376	C6H8O	97.0654	5.31453	Level2	2.44779e-05	2.00337e-05	1.66188e-05	2.68351e-06	2.38617e-06	1.42182e-06	1.48005e-05	2.07737e-05	1.94975e-05	1.8436e-06	2.44566e-06	1.55795e-06	2.67683e-05	1.8281e-05	2.31592e-05	1.36266e-06	1.14437e-06	1.59899e-06	1.67388e-05	1.16358e-05	1.72006e-05	1.28872e-06	1.54895e-06	1.09862e-06	2.08598e-06	1.97993e-06	1.3728e-06	1.30705e-06	3.15692e-06	1.46239e-06
pos_430	Ginsenoside Rh3	40.8	6.26483	C36H60O7	605.445	11.836	Level2	0.00043737	0.00042225	0.000369752	0.000346709	0.000268018	0.000246469	0.000344756	0.000320688	0.000328217	0.000328513	0.000330279	0.00031278	0.00042264	0.000310179	0.000360805	0.000321357	0.000281524	0.000310973	0.000385475	0.00033948	0.000382474	0.00040472	0.000326964	0.00035645	0.000349332	0.000322038	0.000292104	0.000264606	0.000285163	0.000266162
pos_431	2-Methyl-4-propyl-1,3-oxathiane	40.8	-11.5106	C8H16OS	161.098	6.84835	Level2	0.000125753	0.000214719	0.00036522	9.83775e-05	6.56807e-05	5.56309e-05	0.000624572	0.000239846	0.00557572	9.92781e-05	8.33822e-05	7.29565e-05	9.0079e-05	7.88504e-05	8.68801e-05	9.21848e-05	6.93724e-05	6.73123e-05	0.000129195	0.000112576	0.000480268	8.09437e-05	8.4751e-05	6.85081e-05	6.12381e-05	5.90895e-05	5.24964e-05	6.24392e-05	7.389e-05	5.28402e-05
pos_432	3-ketosphinganine	40.8	5.17307	C18H37NO2	300.291	6.70607	Level2	0.000111304	0.000106836	0.000103147	8.12869e-05	7.18859e-05	0.000106274	5.71389e-05	0.000119596	8.03705e-05	2.48223e-05	3.94344e-05	3.96381e-05	7.62231e-05	6.15674e-05	0.000114028	4.88775e-05	8.78884e-05	0.000144841	6.90298e-05	7.18475e-05	6.71864e-05	0.000101677	7.49447e-05	7.76508e-05	3.36512e-06	1.8124e-05	2.51846e-06	0	0	7.52526e-07
pos_433	1,5-Octadien-3-one	40.8	6.38158	C8H12O	125.097	3.69493	Level2	6.8535e-05	3.33023e-05	3.81474e-05	3.73249e-07	0	2.94726e-07	5.34668e-05	4.37939e-05	4.25932e-05	0	0	0	0.000104176	3.74686e-05	5.27006e-05	0	0	2.80903e-07	4.65548e-05	4.9771e-05	4.98983e-05	3.79152e-07	0	0	0	4.69043e-07	3.38197e-07	0	0	0
pos_434	Leptodactylone	40.8	5.13878	C11H10O5	223.061	2.93837	Level2	0.00130352	0.00104611	0.00105854	3.27627e-05	2.84431e-05	3.10617e-05	0.000932977	0.000688605	0.000904647	2.85986e-05	8.66717e-05	1.87894e-05	0.000872997	0.000948966	0.000973327	1.65546e-05	8.53775e-06	2.83982e-05	0.00164871	0.00114752	0.00145167	2.06992e-05	1.80649e-05	2.05964e-05	4.59036e-06	5.47652e-05	9.08619e-07	1.11227e-06	6.61348e-06	1.08013e-06
pos_435	Succinoadenosine	40.8	5.38508	C14H17N5O8	384.117	2.01812	Level2	0.000239902	0.000421912	0.000322909	1.3681e-05	1.85069e-06	3.35412e-06	0.000273334	0.000241021	0.000319066	0	0	0	0.000279562	0.000268908	0.000282658	5.09493e-07	7.45546e-07	4.88312e-06	0.00018725	0.000159074	0.000239755	0	0	0	0	0	0	0	0	0
pos_436	Phe Cys Phe Ala	40.8	-11.5469	C24H30N4O5S	487.195	0.761817	Level2	0.000278194	0.000274159	0.000320223	2.13823e-06	1.61563e-06	2.95718e-06	0.000221731	0.000214198	0.000230607	2.25888e-06	0.000312578	2.72284e-06	0.000355423	0.000197706	0.000249209	0	3.07372e-06	1.96967e-06	0.00015038	0.00014801	0.000186255	0	7.80008e-07	0	0	0	0	0	0	0
pos_437	PG(13:0/14:0)	40.7	8.66745	C33H65O10P	670.469	12.3144	Level2	0.0254952	0.0220104	0.0217475	0.0421128	0.0420414	0.032982	0.0160238	0.0185524	0.0158572	0.0391039	0.0444557	0.0341815	0.0143319	0.0179029	0.0153644	0.02574	0.0295201	0.0297322	0.0194524	0.0179962	0.017587	0.0304696	0.0373548	0.0334957	0.0383916	0.0348722	0.0433073	0.0331378	0.0354156	0.0471103
pos_438	(6beta,22E)-6-Hydroxystigmasta-4,22-dien-3-one	40.7	2.00672	C29H46O2	409.347	8.31852	Level2	0.00200648	0.00169234	0.00202015	0.000455406	0.000397363	0.000362735	0.00141717	0.00180975	0.00192641	0.000181847	0.000891632	0.000938975	0.00174094	0.00164267	0.00254981	0.000231452	0.000249772	0.000759815	0.00377439	0.00332171	0.00244538	0.00025308	0.000183877	0.000424536	5.68569e-05	0.000410178	6.72843e-05	4.77087e-05	7.68409e-05	4.85913e-05
pos_439	PA(14:0/12:0)	40.7	-5.75912	C29H57O8P	587.415	11.2654	Level2	0.000282045	0.000180075	0.000123232	8.07355e-05	8.17332e-05	7.09386e-05	7.69651e-05	6.1043e-05	7.47011e-05	0.000136111	0.000106181	5.21842e-05	0.000113434	7.47806e-05	5.49994e-05	5.27373e-05	0.000126705	8.84305e-05	8.99402e-05	7.16683e-05	9.49105e-05	6.1484e-05	9.5638e-05	7.1671e-05	0.000118542	9.98506e-05	9.95779e-05	6.97105e-05	4.61526e-05	0.000115321
pos_44	Dianthramine	52.6	-23.246	C14H11NO6	290.059	4.90052	Level2	0.000453372	0.000546389	0.000742967	2.1245e-05	9.23943e-06	1.05471e-05	0.000181056	9.19441e-05	0.00040204	1.56357e-05	8.67767e-06	2.14087e-06	0.000172007	0.000259984	0.000286876	0	3.74415e-06	1.09043e-05	0.000282086	0.000285591	0.000676854	6.55883e-07	0	0	0	0	0	0	0	0
pos_440	Flaviolin	40.7	23.903	C10H6O5	248.061	10.4659	Level2	3.54526e-05	3.29429e-05	3.98813e-05	9.6039e-05	0.000108423	0.000111583	3.81851e-05	2.93797e-05	3.28765e-05	0.000116891	0.000111176	0.000111815	2.90181e-05	3.31592e-05	3.97164e-05	0.000104129	8.69918e-05	9.48403e-05	3.78524e-05	3.46551e-05	3.63391e-05	0.000103017	0.000116722	0.000110866	0.000125026	0.000120721	0.000121563	0.00013964	0.000172104	0.000155619
pos_441	Eremolactone	40.7	21.7249	C20H26O2	299.207	7.99747	Level2	6.07482e-06	7.36862e-06	5.96376e-06	5.37046e-06	5.3441e-06	5.84254e-06	5.68022e-06	4.8659e-06	5.62314e-06	3.80975e-06	3.86383e-06	6.62349e-06	5.83352e-06	6.08609e-06	6.93752e-06	4.71616e-06	4.49045e-06	9.60951e-06	1.71376e-05	1.39659e-05	9.32558e-06	1.84727e-05	9.36407e-06	6.70579e-06	2.13198e-06	7.20927e-07	0	0	1.1061e-06	0
pos_442	20-Dihydrodexamethasone	40.7	-0.73313	C22H31FO5	395.223	10.4802	Level2	0.000759131	0.000762428	0.000747432	0.00164936	0.0017516	0.00142867	0.000702503	0.0004636	0.000521651	0.00131826	0.00140841	0.00141607	0.000656745	0.000641758	0.000654872	0.00142899	0.00130396	0.00128993	0.000567631	0.000506616	0.000591895	0.00147366	0.00153212	0.00163601	0.00153261	0.00153952	0.00162584	0.00216679	0.00213697	0.00214772
pos_443	17beta-Hydroxy-4-oxa-5alpha-androstan-3-one acetate	40.7	38.6785	C20H30O4	335.235	5.03638	Level2	5.28911e-05	4.88209e-05	4.64127e-05	4.09424e-06	5.54712e-06	6.84562e-06	5.73856e-05	3.26755e-05	3.60844e-05	6.53247e-06	4.46195e-06	5.41686e-06	4.80965e-05	3.16918e-05	4.39069e-05	2.56911e-06	2.53293e-06	1.54721e-06	2.70101e-05	2.71537e-05	3.09637e-05	2.19614e-06	3.55924e-07	1.54687e-06	6.85718e-07	4.003e-06	6.41527e-07	7.13587e-07	4.62663e-05	0
pos_444	Thr His Thr Arg	40.7	42.3807	C20H35N9O7	514.295	2.58158	Level2	0.000310952	0.000299192	0.000254827	4.08554e-05	3.29806e-05	3.29917e-05	0.00023557	0.000437609	0.00023853	3.25966e-05	3.78745e-05	2.72648e-05	0.000408848	0.000249156	0.000315512	2.16796e-05	2.46684e-05	2.84754e-05	0.000250369	0.00018556	0.000217949	1.91811e-05	2.31731e-05	1.90104e-05	2.06717e-05	2.05339e-05	1.85348e-05	1.98203e-05	2.54602e-05	1.85771e-05
pos_445	Oxindole	40.7	2.77896	C8H7NO	134.06	0.840467	Level2	8.70334e-05	8.78284e-05	0.000106407	4.46539e-05	3.8795e-05	4.60729e-05	8.00985e-05	7.86474e-05	7.04334e-05	2.2486e-05	3.10651e-05	2.13238e-05	8.00178e-05	6.96249e-05	7.74075e-05	3.81147e-05	4.6729e-05	5.11178e-05	5.8902e-05	5.75094e-05	7.22784e-05	2.70863e-05	2.2254e-05	2.06758e-05	4.45045e-06	1.20022e-05	2.69585e-06	4.01922e-06	4.4796e-06	5.65137e-06
pos_446	Met His Lys	40.6	0.378838	C17H30N6O4S	415.212	6.60595	Level2	0.00233908	0.00215174	0.00252876	0.00758145	0.00921466	0.00668093	0.00201196	0.00208286	0.00183096	0.00848812	0.00905802	0.0105332	0.00137858	0.00204514	0.00171664	0.00578097	0.00647818	0.0071153	0.00235975	0.00248371	0.00242407	0.0120148	0.011901	0.00641299	0.0118094	0.0102243	0.012968	0.0129599	0.0128528	0.0184495
pos_447	Isoneorautenol	40.6	5.68432	C20H18O4	323.13	5.67852	Level2	6.84305e-05	0.000100804	9.46758e-05	3.23803e-05	1.99276e-05	2.11665e-05	9.65075e-05	0.000108016	0.00010661	1.32264e-05	2.89764e-05	3.13254e-05	8.28396e-05	5.07687e-05	7.28372e-05	1.77203e-05	2.2938e-05	3.65857e-05	4.85202e-05	5.15711e-05	4.94535e-05	3.15133e-05	2.92972e-05	3.4951e-05	0	1.28852e-06	0	0	2.33483e-06	0
pos_448	alpha,gamma-Onoceradienedione	40.6	3.37547	C30H46O2	439.359	9.8738	Level2	0.00423616	0.00313401	0.00348562	0.00148728	0.00107555	0.00150697	0.00331671	0.00401581	0.00420256	0.00103976	0.00285905	0.00308233	0.00386246	0.00384205	0.00540366	0.00116975	0.00123251	0.00193102	0.00828774	0.00763983	0.00544879	0.000759801	0.000966901	0.00147385	0.000910715	0.00142596	0.000641101	0.000588744	0.00284841	0.000681126
pos_449	(R)-8-Acetoxycarvotanacetone	40.6	-12.5047	C12H18O3	211.13	4.415	Level2	1.47953e-05	1.74328e-05	1.42581e-05	1.46033e-06	0	4.94519e-07	1.39545e-05	1.22744e-05	1.26516e-05	0	5.40388e-07	0	1.52112e-05	1.00834e-05	1.27143e-05	0	1.7383e-06	0	1.28394e-05	1.32971e-05	1.34694e-05	0	4.95798e-07	0	4.6542e-07	0	0	0	0	0
pos_45	Zerumbone oxide	52.4	5.26281	C15H22O2	235.17	6.06323	Level2	0.000225469	0.000280137	0.000266805	3.25407e-05	2.2114e-05	4.32139e-05	0.000364634	0.000257452	0.000321695	2.85015e-05	3.65102e-05	2.21676e-05	0.000111854	0.000136534	0.0001083	1.50616e-05	6.00662e-05	3.67728e-05	0.000185356	0.000188876	0.000425189	3.8004e-05	2.60417e-05	2.52334e-05	9.49396e-06	1.40653e-05	4.8353e-06	7.16586e-06	1.46415e-05	6.79995e-06
pos_450	Araliasaponin II	40.5	1.49747	C47H76O19	945.507	4.57945	Level2	0.00127203	0.00107278	0.000937303	6.29108e-05	4.63968e-05	3.10716e-05	0.0010756	0.00161753	0.00098787	2.97756e-05	0.000126751	4.17497e-05	0.00110099	0.00115811	0.00115724	4.78002e-06	1.17111e-05	7.17145e-05	0.00108071	0.00112032	0.00114013	1.29434e-05	7.27185e-06	1.23231e-05	0	4.46401e-05	0	0	0	0
pos_451	beta-Farnesene	40.5	-70.3202	C15H24	205.197	9.98823	Level2	8.67301e-05	0.000113227	4.87911e-05	9.97887e-05	0.00018511	0.000168961	0.000126138	7.34843e-05	7.2625e-05	0.000111982	0.000125631	0.000177789	9.91395e-05	8.81259e-05	8.83318e-05	0.000173581	0.000115655	0.000174681	0.000118066	0.000109102	0.000106679	0.000120546	9.0583e-05	0.000116695	8.95695e-05	0.00023141	7.61567e-05	0.000215054	0.000258233	0.000133969
pos_452	3beta-Acetoxy-11alpha-methoxy-12-ursen-28-oic acid	40.5	-40.9544	C34H54O5	565.363	10.3451	Level2	0.000129608	9.00502e-05	9.13648e-05	0.000300777	0.000228183	0.000278388	8.79874e-05	5.55617e-05	6.64627e-05	0.000164044	0.000211945	0.000189466	0.000128926	0.000107014	0.000148848	0.000410654	0.000861461	0.00037614	7.00775e-05	7.63799e-05	8.0183e-05	0.000238941	0.000373101	0.000335979	0.00015289	0.000215575	0.000146323	0.000218795	0.000189686	0.000177682
pos_453	Glutarimide	40.5	9.74248	C5H7NO2	114.056	2.08892	Level2	8.44024e-06	1.18571e-05	1.0259e-05	0	0	0	9.90579e-06	1.16981e-05	1.06744e-05	0	0	0	1.13536e-05	7.94352e-06	9.46577e-06	0	0	0	7.74562e-06	6.53456e-06	7.82894e-06	0	0	0	0	0	0	0	0	0
pos_454	(24R)-25-fluoro-1伪,24-dihydroxyvitamin D3 / (24R)-25-fluoro-1伪,24-dihydroxycholecalciferol	40.5	-1.5143	C27H43FO3	435.326	6.52728	Level2	0.000546777	0.000487348	0.000543603	6.96791e-05	6.15349e-05	5.15991e-05	0.0004382	0.000471488	0.000471166	3.35504e-05	0.000201422	0.000245324	0.000448688	0.000459907	0.00056503	3.24232e-05	2.97415e-05	0.000126285	0.000909585	0.000869092	0.000688919	2.74224e-05	3.54154e-05	8.51637e-05	1.21932e-05	7.48673e-05	1.34578e-05	1.31389e-05	1.10522e-05	1.60451e-05
pos_455	Stigmast-4-ene-3,6-dione	40.5	1.19109	C29H46O2	427.358	12.3215	Level2	0.000457919	0.000463398	0.000413915	0.000394891	0.000364075	0.00038298	0.000371592	0.000347154	0.000324295	0.000393563	0.000476175	0.000378551	0.000438043	0.000380809	0.000425917	0.000409668	0.000485688	0.000411593	0.000437844	0.000367027	0.000419833	0.000368218	0.00044448	0.000480974	0.000446056	0.000425537	0.000410747	0.000521493	0.000588574	0.000527925
pos_456	Isolinderanolide	40.5	2.46154	C21H36O3	337.275	12.3787	Level2	2.44119e-05	2.37468e-05	2.71214e-05	3.01287e-05	2.73779e-05	6.01396e-05	5.29417e-05	6.55565e-05	4.28821e-05	6.57686e-05	5.13291e-05	2.83082e-05	3.01129e-05	3.08099e-05	4.35559e-05	3.50127e-05	2.50735e-05	2.59336e-05	4.09724e-05	3.0808e-05	2.66589e-05	2.90328e-05	1.43964e-05	1.82341e-05	2.16395e-05	1.9404e-05	1.97947e-05	1.58782e-05	1.86253e-05	1.61766e-05
pos_457	1-ACETYLPIPERIDINE	40.5	6.81371	C7H13NO	128.108	11.5793	Level2	7.70626e-06	9.67672e-06	5.58065e-06	1.82461e-05	2.4765e-05	1.36343e-05	9.99296e-06	7.59146e-06	5.93752e-06	1.82803e-05	1.81193e-05	2.04617e-05	6.66462e-06	8.9648e-06	6.6903e-06	2.51092e-05	1.46246e-05	1.64777e-05	7.86651e-06	1.08179e-05	8.59331e-06	2.15814e-05	1.60893e-05	1.98266e-05	2.65357e-05	2.71941e-05	1.95926e-05	2.73361e-05	2.50445e-05	3.42154e-05
pos_458	8-Deoxy-11,13-dihydroxygrosheimin	40.5	6.14017	C15H20O5	281.14	7.29098	Level2	9.73509e-05	8.94423e-05	9.32299e-05	0.000222642	0.000275684	0.000217	7.26334e-05	9.79005e-05	8.26013e-05	0.000263714	0.000300261	0.000273456	5.65986e-05	8.42465e-05	7.37268e-05	0.000182432	0.000223946	0.000229845	0.000105652	9.5816e-05	9.71819e-05	0.000208314	0.000322614	0.000183742	0.000318363	0.000280934	0.000347531	0.000321617	0.000324546	0.000479792
pos_459	guaiazulene	40.5	22.4244	C15H18	199.153	5.03638	Level2	3.62363e-05	3.71005e-05	3.57118e-05	4.64073e-05	4.33682e-05	4.22068e-05	6.42328e-05	3.93182e-05	4.03621e-05	4.67575e-05	4.73113e-05	5.12026e-05	3.56466e-05	3.08628e-05	3.43684e-05	4.41852e-05	3.6279e-05	4.33075e-05	5.04763e-05	3.34612e-05	4.40399e-05	4.71644e-05	4.97773e-05	4.79555e-05	5.86081e-05	5.46544e-05	5.65534e-05	7.06112e-05	8.22523e-05	7.03807e-05
pos_46	Ala-TyrMe-OH	52.4	6.30521	C18H18N2O7	375.121	10.6518	Level2	3.68067e-05	4.38809e-05	3.61623e-05	7.25872e-05	9.35924e-05	7.82551e-05	1.35901e-05	1.19504e-05	1.02951e-05	4.91261e-05	4.15216e-05	1.37851e-05	6.67662e-06	9.41944e-06	7.04336e-06	5.01177e-05	1.85207e-05	1.34271e-05	4.01351e-06	6.9583e-06	1.53618e-05	3.43136e-05	2.99445e-05	3.32978e-05	1.37187e-05	3.96907e-06	5.39722e-06	4.35953e-06	4.24502e-06	1.59388e-05
pos_460	1-(2-Furanylmethyl)-1H-pyrrole	40.5	4.81501	C9H9NO	148.076	1.03282	Level2	0.00140592	0.00136173	0.00193101	0.00031632	0.00026973	0.000353471	0.00108136	0.00102241	0.00090912	0.000167626	0.000200867	0.000107259	0.00113081	0.00125618	0.00130915	0.000329694	0.000387271	0.000432525	0.000781733	0.000815602	0.00105905	0.000174413	0.000115498	0.000181143	1.03443e-06	2.29937e-05	6.36185e-07	6.05918e-07	0	0
pos_461	12a-Hydroxypachyrrhizone	40.4	3.38297	C20H14O8	383.077	5.12862	Level2	0.000891263	0.000994384	0.00109876	0.000829319	0.000448392	0.000541353	0.00182847	0.00202229	0.00181874	0.000281042	0.000751272	0.000667791	0.000957869	0.00107074	0.00124846	0.00041347	0.000661538	0.00123836	0.00115412	0.00140762	0.00118492	0.000593014	0.000702926	0.000764401	2.26607e-06	0.000208542	1.4049e-06	0	0	0
pos_462	PI(20:5(5Z,8Z,11Z,14Z,17Z)/0:0)	40.4	2.18761	C29H47O12P	601.279	7.31958	Level2	0.000885188	0.00111706	0.000917013	0.000211915	0.000132131	0.00030413	0.000597693	0.00044644	0.000918583	2.29473e-05	1.68936e-05	4.60005e-05	0.00161002	0.00178479	0.00094136	0.000195139	0.000574458	0.000470883	0.000447361	0.000614632	0.000922354	0.00016616	6.49713e-06	7.51524e-05	1.78645e-06	2.20904e-05	0	0	1.10994e-05	0
pos_463	(Z)-1,5-Tridecadiene	40.4	8.11565	C13H24	181.197	9.98823	Level2	5.76737e-05	7.76315e-05	3.13758e-05	7.3074e-05	0.000133389	0.000122529	8.08385e-05	4.8907e-05	4.68595e-05	8.51855e-05	9.30686e-05	0.000122226	6.36517e-05	5.48361e-05	5.63506e-05	0.000119972	8.24845e-05	0.000125559	7.16901e-05	6.42414e-05	6.57118e-05	8.38543e-05	7.36918e-05	8.35065e-05	6.25647e-05	0.000158571	5.45556e-05	0.000165873	0.000190166	9.53245e-05
pos_464	D-Lysine	40.4	8.08102	C6H14N2O2	147.11	0.54085	Level2	2.47631e-05	2.16022e-05	2.16492e-05	6.44855e-07	0	0	1.99406e-05	2.05013e-05	1.65327e-05	0	0	0	3.01045e-05	2.16243e-05	3.3561e-05	0	2.67623e-07	0	1.2328e-05	1.16303e-05	9.51235e-06	1.94644e-06	0	0	0	0	0	0	0	0
pos_465	LysoPC(P-16:0)	40.4	15.601	C24H50NO6P	480.352	6.43433	Level2	0.000277888	0.000293209	0.000229025	0.000257099	8.86836e-05	8.78981e-05	0.00014235	0.000249792	0.000288867	6.49967e-05	8.2015e-05	6.5773e-05	0.000162897	0.000168693	0.000222562	4.4662e-05	4.55412e-05	6.58415e-05	0.000132844	0.000130682	0.000251381	7.885e-05	4.31311e-05	6.0389e-05	2.8081e-05	2.91335e-05	3.79255e-05	3.13173e-05	4.0895e-05	1.96681e-05
pos_466	(E,E)-3,7,11-Trimethyl-2,6,10-dodecatrienyl nonanoate	40.4	-39.3298	C24H42O2	363.312	13.4063	Level2	3.34158e-05	3.78823e-05	3.99051e-05	0.000125999	0.000129704	0.00010984	3.73005e-05	3.71525e-05	3.75162e-05	0.000138488	0.000145517	0.000140133	3.50738e-05	4.21664e-05	4.44276e-05	0.000133843	0.000114145	0.000121544	4.48671e-05	4.45156e-05	3.90915e-05	0.000143257	0.00014487	0.000156964	0.000178232	0.000174015	0.000168206	0.000223434	0.000243126	0.00022673
pos_467	Linopirdine	40.4	-3.83641	C26H21N3O	392.174	8.36143	Level2	0.000147138	0.000102328	0.000112448	4.07647e-05	2.93937e-05	3.53121e-05	9.39103e-05	8.00575e-05	0.000100602	2.81173e-05	3.80336e-05	1.8031e-05	0.000135742	8.94599e-05	0.000103983	2.90057e-05	3.11777e-05	3.52449e-05	0.000117961	0.000116577	0.000102604	2.57601e-05	2.92675e-05	3.28725e-05	9.62053e-07	2.24611e-05	2.11373e-06	2.27072e-06	2.61577e-06	5.10591e-06
pos_468	Neu5Ac伪2-6LacDiNAc尾-Sp	40.4	-7.62371	C29H48N6O19	785.299	5.72785	Level2	9.02392e-05	5.80524e-05	5.72533e-05	0	0	0	7.41673e-05	9.71739e-05	0.000135557	0	1.38989e-06	6.92373e-06	5.33014e-05	6.98013e-05	4.30218e-05	0	0	0	0.000118891	0.000119693	7.45097e-05	0	0	0	0	0	0	0	0	0
pos_469	Zosterin	40.4	-36.1822	C25H28O12	521.147	5.65707	Level2	8.50095e-05	7.25078e-05	0.000108965	8.91205e-05	5.15012e-05	8.93087e-05	0.000193899	0.000105517	0.000180648	8.84993e-05	0.000194618	0.000255869	0.000180581	0.000147699	0.000138556	0.000135972	0.000204588	0.000565541	0.000108001	0.000112206	0.000140242	0.000135515	0.000215776	0.000247054	7.06103e-06	6.54723e-06	0	0	0	0
pos_47	3,4-Dihydro-5-propanoyl-2H-pyrrole	52.1	4.83643	C7H11NO	126.092	0.797567	Level2	0.000264456	0.000377658	0.000297967	3.89317e-05	3.76309e-05	3.99309e-05	0.000328278	0.000248471	0.000383034	2.01151e-05	2.69338e-05	3.03251e-05	0.000289027	0.000320562	0.000389818	5.12991e-05	9.96859e-05	6.82768e-05	7.7426e-05	0.00012339	0.000188227	6.90063e-06	4.15768e-06	2.25796e-05	0	7.97856e-06	0	0	0	0
pos_470	25-Hydroxyvitamin D2-25-glucuronide	40.4	-4.08031	C34H52O8	589.371	5.15007	Level2	0.000101824	0.000258394	0.000356657	6.01073e-05	7.65789e-05	9.06629e-05	0.000137129	0.000215242	0.000191097	3.29811e-05	7.12862e-05	0.000211836	8.8864e-05	0.000123248	5.17261e-05	6.75953e-06	1.0359e-05	3.15496e-05	1.26514e-05	1.27151e-05	9.625e-06	6.16077e-07	3.59957e-07	1.85118e-05	8.34154e-07	5.96996e-07	2.55498e-07	1.50967e-06	1.20632e-06	5.53931e-06
pos_471	Methyl 1-methoxy-1H-indole-3-carboxylate	40.4	5.69092	C11H11NO3	206.082	3.35242	Level2	8.56857e-05	8.63298e-05	9.19873e-05	5.55318e-06	6.03484e-06	4.70564e-06	9.526e-05	9.75253e-05	9.33608e-05	4.59386e-06	4.65337e-06	7.12571e-06	9.57447e-05	7.113e-05	7.92727e-05	4.03637e-06	5.04015e-06	6.86391e-06	0.000107411	9.40741e-05	9.21142e-05	5.83375e-06	5.57175e-06	7.41556e-06	4.29896e-06	5.05114e-06	3.62267e-06	6.24566e-06	6.97614e-06	6.73987e-06
pos_472	Maltoheptaose	40.4	5.47119	C42H72O36	1153.39	0.662417	Level2	9.77556e-05	0.000100039	6.8688e-05	7.27454e-06	0	8.8049e-06	0.000103709	6.93238e-05	8.53777e-05	5.19014e-06	9.5873e-06	2.16978e-05	0.000104171	9.3859e-05	8.83152e-05	7.70792e-07	1.54327e-05	1.16889e-05	9.04445e-05	0.000129829	0.000117758	0	0	0	1.95947e-05	2.08288e-05	1.74504e-05	0	0	0
pos_473	Chondroitin	40.3	0.318624	C14H21NO11	380.119	4.28698	Level2	1.58003e-05	2.65915e-05	3.85333e-05	2.12385e-06	0	4.18082e-07	3.11506e-05	2.65161e-05	3.63589e-05	1.71236e-06	2.20896e-06	9.18247e-07	1.50174e-05	1.53748e-05	9.94059e-06	0	3.14087e-06	0	5.48011e-05	5.83191e-05	4.51867e-05	3.99997e-06	4.25226e-06	5.58086e-06	8.55023e-07	1.70475e-06	2.42801e-06	2.47119e-06	7.86927e-09	3.86036e-09
pos_474	6-Tridecynoic acid	40.3	5.50638	C13H22O2	211.17	6.04248	Level2	8.12319e-05	8.62327e-05	7.47033e-05	5.40151e-05	5.01719e-05	4.2221e-05	6.22322e-05	5.66423e-05	5.15434e-05	4.87374e-05	5.41425e-05	4.90181e-05	8.52275e-05	5.05854e-05	6.4296e-05	4.68749e-05	3.87164e-05	5.02686e-05	4.85905e-05	4.95738e-05	5.3991e-05	4.25013e-05	5.1856e-05	5.59685e-05	5.95101e-05	5.79289e-05	5.27825e-05	7.18887e-05	8.56734e-05	7.55564e-05
pos_475	2-Arachidonoyl Glycerol-d8	40.3	7.06678	C23H30D8O4	387.337	9.50982	Level2	0.000472696	0.000598054	0.000462668	6.91692e-05	6.55912e-05	9.96e-05	0.000435624	0.000209829	0.000225411	0.000133492	0.000113022	4.09439e-05	0.000510138	0.000441091	0.000361897	4.60148e-05	7.79288e-05	5.61061e-05	0.000342902	0.000353876	0.000429824	5.15161e-05	5.80308e-05	7.04258e-05	5.37604e-05	3.69317e-05	3.08154e-05	3.61244e-05	3.96647e-05	3.36757e-05
pos_476	1-(6-[5]-ladderane-hexanoyl)-2-(8-[3]-ladderane-octanyl)-sn-glycero-3-phospho-(1'-sn-glycerol)	40.3	1.72356	C44H71O9P	775.492	11.2225	Level2	0.000453761	0.000479104	0.000512097	0.00119244	0.00115845	0.000922576	0.000475152	0.000447474	0.000461641	0.0011429	0.00115817	0.00108212	0.000368959	0.000408194	0.000407759	0.000895994	0.000790389	0.000884562	0.00044677	0.000450081	0.000432202	0.00099665	0.000972219	0.00107051	0.001292	0.00123189	0.00117133	0.00148494	0.00160064	0.00145742
pos_477	CPA(18:2(9Z,12Z)/0:0)	40.3	18.891	C21H37O6P	417.248	13.6273	Level2	6.54948e-05	5.47063e-05	6.31139e-05	1.96229e-05	3.80395e-05	1.77325e-05	4.73701e-05	5.13107e-05	3.61312e-05	2.00548e-05	3.02211e-05	1.3182e-05	2.08341e-05	3.14834e-05	1.71467e-05	1.27899e-05	1.14693e-05	1.42401e-05	2.56893e-05	1.94187e-05	1.35148e-05	1.29705e-05	1.40531e-05	2.35805e-05	1.93596e-05	2.11927e-05	1.54408e-05	1.07516e-05	3.07276e-05	9.19568e-06
pos_478	Cer(t18:0/16:0)	40.3	0.97882	C34H69NO4	556.53	9.8738	Level2	0.000729248	0.000538018	0.000461263	0.00415583	0.00320292	0.00452191	0.000370683	0.000717749	0.000465104	0.00198407	0.00225642	0.00186004	0.000308123	0.000485635	0.000467637	0.00569748	0.00495623	0.00456984	0.000536872	0.000539183	0.000467342	0.00269015	0.00224643	0.003649	0.00248169	0.00268434	0.00207874	0.002356	0.00224292	0.00251206
pos_479	LysoPE(0:0/18:3(6Z,9Z,12Z))	40.3	12.6683	C23H42NO7P	476.283	8.76047	Level2	2.03327e-05	2.89414e-05	2.31964e-05	3.23941e-05	2.82639e-05	2.67754e-05	2.1979e-05	2.08659e-05	2.36353e-05	2.84612e-05	3.24943e-05	2.04604e-05	2.40853e-05	2.29635e-05	2.15364e-05	2.80564e-05	2.85634e-05	2.5203e-05	2.05824e-05	2.40076e-05	2.62756e-05	0.00301548	2.62118e-05	2.94477e-05	2.17297e-05	1.75706e-05	2.02938e-05	1.98237e-05	2.59715e-05	2.46558e-05
pos_48	2E,9-Decadienal	52	9.10189	C10H16O	153.129	9.98823	Level2	5.42686e-05	7.53977e-05	2.91291e-05	7.06751e-05	0.000123653	0.00010877	8.38673e-05	4.84068e-05	4.86921e-05	7.52036e-05	8.34073e-05	0.000115825	6.4675e-05	5.91337e-05	5.94963e-05	0.000121918	7.74007e-05	0.000117126	7.74663e-05	7.23103e-05	7.14993e-05	8.02526e-05	6.07394e-05	7.56915e-05	5.53871e-05	0.000155906	4.86316e-05	0.000161815	0.00016871	8.75614e-05
pos_480	2,3-bis (4-Hydroxyphenyl) Propionitrile	40.3	-1.93829	C15H13NO2	240.101	8.21125	Level2	2.07688e-05	2.30773e-05	1.9157e-05	8.40843e-06	2.78385e-06	1.80546e-05	9.96077e-06	6.31539e-06	1.49145e-05	0	0	5.32196e-07	1.63884e-05	2.34341e-05	1.25736e-05	5.80292e-06	1.56201e-05	1.58847e-05	6.94578e-06	1.3039e-05	1.18815e-05	6.637e-07	0	1.42123e-06	0	0	0	0	0	0
pos_481	(9R,10S)-rel-(-)-9,10-bis(Acetyloxy)-9,10-dihydro-5-methoxy-8,8-dimethyl-2-phenyl-4H,8H-benzo[1,2-b:3,4-b']dipyran-4-one	40.3	10.6544	C25H24O8	453.159	5.84942	Level2	8.37301e-06	7.75175e-06	1.4101e-05	1.36058e-06	4.91264e-06	4.79292e-06	2.69708e-05	8.29993e-06	1.97681e-05	6.20693e-06	2.41292e-05	1.25053e-05	1.9755e-05	2.23731e-05	1.76133e-05	1.50029e-05	1.97119e-05	3.84162e-05	1.57654e-05	1.42013e-05	2.32341e-05	1.09258e-05	2.33061e-05	3.14883e-05	0	9.79982e-07	0	0	0	0
pos_482	Gly Cys Lys	40.3	-3.54401	C11H22N4O4S	307.142	4.09392	Level2	0.000151753	0.000130889	9.75416e-05	0	0	2.89578e-06	0.000107335	0.000332862	0.000160345	1.25928e-06	7.83055e-07	6.6255e-07	0.000216481	0.000109746	0.000166608	9.16331e-07	2.10344e-06	1.67512e-06	8.09824e-05	6.98664e-05	7.70732e-05	0	1.05532e-06	4.74202e-06	0	0	0	0	0	0
pos_483	Met Leu	40.3	-5.1934	C11H22N2O3S	263.141	2.69598	Level2	0.000448636	0.000456253	0.000517804	2.0364e-05	1.22722e-05	5.19025e-05	0.000413535	0.000409559	0.000351628	1.98161e-06	6.60969e-06	5.09089e-07	0.000459385	0.000286187	0.000363784	2.10765e-06	8.17218e-06	2.57262e-05	0.000350052	0.000316718	0.000301235	2.82011e-06	2.18123e-06	3.70984e-06	0	0	0	1.25393e-06	0	0
pos_484	Armillaripin	40.2	2.41772	C24H30O6	415.213	7.29098	Level2	0.0161345	0.0150473	0.0155292	0.0374482	0.049266	0.0364334	0.0126818	0.0163123	0.013707	0.0494637	0.0552364	0.048511	0.00965488	0.0148742	0.011861	0.0338748	0.0408887	0.0407431	0.0173685	0.0152794	0.0151708	0.0378361	0.058932	0.0336318	0.0572727	0.0509505	0.0642555	0.0586343	0.0554462	0.087792
pos_485	PC(20:5(5Z,8Z,11Z,14Z,17Z)/0:0)	40.2	1.19765	C28H48NO7P	542.325	7.17657	Level2	0.00982827	0.0115458	0.00832528	0.00502725	0.00309936	0.00875572	0.0049442	0.00291204	0.00808974	0.000446715	0.000317651	0.00151144	0.0139548	0.015851	0.00863874	0.0112422	0.0257605	0.0176393	0.00462297	0.00746586	0.0107082	0.00411858	0.000457554	0.0019172	1.25092e-05	0.000690022	9.98233e-06	6.6831e-06	9.46904e-06	2.75225e-06
pos_486	Propyl 2,4-decadienoate	40.2	6.742	C13H22O2	228.198	10.4731	Level2	0.000264467	0.000262301	0.000276676	0.000810405	0.000948873	0.000781465	0.000316424	0.000250479	0.000256609	0.000916211	0.000951963	0.000933016	0.000274801	0.000306258	0.000313163	0.000953541	0.000814614	0.000827697	0.000299263	0.000287503	0.000301375	0.000945416	0.00100386	0.00104246	0.0011877	0.00112066	0.00111149	0.00142628	0.00155635	0.00147608
pos_487	Asn-Gly-OH	40.2	8.03849	C11H11N3O7	339.119	4.95058	Level2	8.60975e-05	0.000105247	9.48368e-05	4.05392e-05	2.54037e-05	4.44862e-05	0.000117516	0.000104572	0.00011818	3.08332e-05	4.28888e-05	2.64297e-05	9.26602e-05	7.36515e-05	8.28982e-05	7.48611e-06	1.97713e-05	2.96085e-05	0.000134192	0.000129774	9.88204e-05	1.49861e-05	7.26794e-06	1.31224e-05	0	5.63998e-07	0	0	0	0
pos_488	Asp Cys Trp Thr	40.2	-4.88792	C22H29N5O8S	506.168	3.04493	Level2	0.0014828	0.0016522	0.00151852	1.46262e-05	1.31398e-05	1.17276e-05	0.00186876	0.00204415	0.00170007	1.54919e-05	8.75238e-06	1.2005e-05	0.00141722	0.00116742	0.00134887	8.88869e-06	1.03255e-05	1.30391e-05	0.00171025	0.00174344	0.00159251	1.11689e-05	1.3716e-05	1.51583e-05	1.55731e-05	1.22412e-05	1.43842e-05	1.77218e-05	1.98698e-05	2.40735e-05
pos_489	2-Methyl-4-heptanone	40.2	0.321728	C9H18O	143.143	10.1877	Level2	4.15633e-06	2.36184e-06	3.82345e-06	4.84526e-06	2.15334e-06	8.20502e-06	1.23859e-06	2.18328e-06	1.59505e-06	2.67146e-06	2.54338e-06	3.48132e-06	5.20005e-06	4.48297e-06	4.06133e-06	1.14074e-05	1.68896e-05	7.44507e-06	1.52889e-06	1.73512e-06	4.50131e-06	2.61647e-06	1.81799e-06	4.39829e-06	5.72479e-06	4.85556e-06	5.14261e-06	2.73945e-06	8.30798e-06	4.49935e-06
pos_49	INDOLE-3-CARBINOL	51.8	5.61813	C9H9NO	148.077	0.833333	Level2	0.00401788	0.00410682	0.00616528	0.0021914	0.00196823	0.00187316	0.00316535	0.0024947	0.00260647	0.00117128	0.00144637	0.00082374	0.0029057	0.00432304	0.00413262	0.00236242	0.00248125	0.00264158	0.00296239	0.00323845	0.00397964	0.00134744	0.00100438	0.00115533	1.20261e-05	0.000194654	4.1409e-06	1.63073e-05	2.23674e-05	6.4875e-06
pos_490	N-hexadecanoyl-L-Homoserine lactone	40.2	4.23378	C20H37NO3	340.286	9.26028	Level2	0.000474303	0.000344562	0.000239354	0.000577031	0.000106568	0.000138914	0.000224648	0.00014509	0.000173904	0.000133246	0.000159524	0.000143474	0.000309017	0.00043729	0.000229348	0.000218279	0.000263099	0.000117312	0.000157159	0.000187338	0.000296957	0.000119888	0.00011567	0.00095303	8.37029e-05	0.000590659	0.00119434	0.00117798	0.000117744	0.00142049
pos_491	LysoPE(20:4(8Z,11Z,14Z,17Z)/0:0)	40.2	6.83253	C25H44NO7P	502.296	7.44043	Level2	0.000164195	0.000182434	0.000139823	8.54214e-05	6.82285e-05	9.1521e-05	0.000102241	9.58213e-05	0.000118737	3.59377e-05	4.1169e-05	5.13455e-05	0.00031664	0.000421018	0.00015941	0.000134214	0.000298029	0.000245715	7.98922e-05	0.000106113	0.000125118	7.91279e-05	4.00615e-05	5.30982e-05	2.69511e-05	3.36406e-05	2.25689e-05	2.03787e-05	1.70783e-05	2.25681e-05
pos_492	Palmitic amide	50.6	1.59746	C16H33NO	238.253	9.98823	Level2	4.1052e-06	6.42889e-06	1.27361e-06	1.90042e-06	9.36795e-06	1.12805e-05	7.87658e-06	3.04551e-06	2.46648e-06	3.81868e-06	4.55984e-06	7.45702e-06	4.78938e-06	4.59991e-06	3.64282e-06	1.06988e-05	5.23978e-06	7.58796e-06	6.75305e-06	5.2087e-06	5.63353e-06	5.30531e-06	2.18889e-06	2.727e-06	1.52309e-06	1.62145e-05	1.05254e-06	1.27287e-05	1.4242e-05	2.77788e-06
pos_493	Neoacrimarine E	40.2	5.84438	C35H35NO9	614.242	5.70712	Level2	6.32313e-05	5.16061e-05	3.94841e-05	9.73203e-07	0	1.31456e-07	6.86557e-05	5.85056e-05	5.98233e-05	0	3.90775e-06	1.82098e-05	4.65563e-05	4.34296e-05	3.11583e-05	0	0	3.81719e-06	6.18482e-05	6.01235e-05	5.49179e-05	0	0	0	0	0	0	0	0	0
pos_494	7-Carboxynalidixic acid	40.2	-20.1198	C12H10N2O5	263.061	3.94448	Level2	2.62512e-05	3.08937e-05	4.12775e-05	7.24206e-05	6.51487e-05	6.59304e-05	2.85705e-05	1.88143e-05	2.32932e-05	4.88381e-05	4.9219e-05	4.9936e-05	1.56356e-05	1.81691e-05	2.102e-05	3.9359e-05	4.06872e-05	4.23549e-05	2.55985e-05	2.69152e-05	2.07971e-05	3.70144e-05	3.96062e-05	4.03999e-05	4.85154e-05	3.71282e-05	5.14223e-05	5.44315e-05	6.66404e-05	6.96282e-05
pos_495	Gly Phe Arg	40.2	0.665993	C17H26N6O4	379.209	0.526567	Level2	9.9236e-05	0.000103575	9.92919e-05	0	0	0	0.000106993	0.000143316	7.59465e-05	0	0	0	0.000102798	9.71751e-05	0.000143417	0	0	0	7.8323e-05	9.18924e-05	7.86224e-05	0	0	0	0	0	0	0	0	0
pos_496	Loratadine	45.8	2.6637	C22H23ClN2O2	347.132	5.72785	Level2	0.000347542	0.000395917	0.0002649	2.45869e-05	5.29756e-06	1.77247e-05	0.000234406	0.000139313	0.000113439	6.13193e-06	8.05388e-06	4.7495e-06	0.000174748	9.65698e-05	0.00012372	9.89668e-07	3.1431e-06	1.16486e-05	0.000112555	0.000116348	0.000108478	9.31331e-06	1.8327e-06	8.9275e-06	0	3.24485e-06	1.14129e-06	6.37602e-07	1.59409e-05	2.10285e-06
pos_497	Trp Ala	40.1	-33.2487	C14H17N3O3	293.152	0.833333	Level2	0.00622922	0.00623142	0.00682674	0.000362894	0.000251797	0.000427298	0.00545208	0.00499185	0.00608442	0.000454054	0.000538959	0.000183187	0.00614554	0.00502816	0.00551494	0.000134154	0.000241403	0.000207246	0.00402586	0.00391583	0.00651021	0.000148374	6.29474e-05	0.000129062	8.15307e-05	0.000116378	7.29802e-05	9.09835e-07	3.7298e-06	5.54421e-06
pos_498	Farnesal	40.1	1.30066	C15H24O	203.18	5.42107	Level2	6.12223e-05	7.23556e-05	5.90468e-05	2.71305e-05	2.16788e-05	2.49394e-05	8.3174e-05	4.03993e-05	6.10872e-05	2.56874e-05	1.95269e-05	2.16186e-05	5.81115e-05	4.24557e-05	5.38555e-05	1.88821e-05	1.56638e-05	2.64677e-05	7.84156e-05	4.19458e-05	5.01819e-05	1.81684e-05	2.15586e-05	2.10136e-05	2.28419e-05	2.23236e-05	2.59545e-05	2.84934e-05	5.23883e-05	3.45381e-05
pos_499	Lys Cys His	40.1	0.703805	C15H26N6O4S	369.171	6.40573	Level2	0.00015627	8.87168e-05	9.72619e-05	3.94302e-05	1.50951e-05	2.11867e-05	0.000166264	0.00011796	0.000130626	3.45869e-05	4.34204e-05	3.3572e-05	0.000162021	9.7146e-05	0.000111418	5.68861e-06	1.04668e-05	3.15812e-06	0.000180478	0.000179393	0.000194952	2.87319e-06	1.49483e-05	1.00269e-05	2.95905e-05	3.15946e-05	2.37914e-05	5.8773e-06	3.4002e-05	1.35513e-05
pos_5	Heptanoic acid	53.8	5.21393	C7H14O2	95.0862	8.03322	Level1	6.53639e-05	4.47922e-05	4.41741e-05	2.58668e-05	8.72757e-06	1.04726e-05	3.19067e-05	3.22993e-05	3.26506e-05	6.13004e-06	9.67649e-06	7.46468e-06	7.23878e-05	4.73846e-05	5.12836e-05	6.00806e-06	9.40635e-06	9.7355e-06	3.34166e-05	3.80633e-05	3.97385e-05	5.10345e-06	5.75408e-06	8.71619e-06	0	4.65509e-06	0	1.86648e-06	0	4.43136e-07
pos_50	Scytalone	51.6	36.2019	C10H10O4	195.072	13.1203	Level2	1.15624e-05	1.43138e-05	2.09407e-05	1.5952e-06	9.87889e-07	1.86266e-06	6.46743e-06	9.53019e-06	1.36122e-05	1.1117e-06	2.10332e-06	2.72791e-06	6.30258e-06	1.12835e-05	1.50626e-05	8.61749e-07	1.80487e-06	3.51545e-07	4.07431e-06	5.27795e-06	1.63824e-06	8.56898e-07	5.38437e-07	9.88482e-07	6.92888e-07	2.59295e-06	2.03813e-06	2.46077e-06	1.07884e-06	1.94435e-06
pos_500	1-(5-Acetyl-2-hydroxyphenyl)-3-methyl-1-butanone	40.1	8.11435	C13H16O3	221.119	7.51912	Level2	0.000119496	0.000121932	0.000133857	0.000393675	0.000398633	0.000356683	0.000130184	0.000116159	0.000120826	0.000411118	0.000406588	0.000436651	0.000109583	0.000120099	0.000128604	0.000392147	0.000331597	0.000375152	0.000126284	0.000127168	0.000130977	0.000400986	0.000432237	0.000469243	0.000530565	0.000482242	0.000519019	0.00060815	0.00071572	0.000659542
pos_501	(3b,16a,20R)-3,16,20,22,25-Pentahydroxy-5-cucurbiten-11-one 3-[rhamnosyl-(1->4)-[glucosyl-(1->6)]-glucoside]	40.1	-17.2018	C48H80O20	977.515	10.6089	Level2	0.00043105	0.000855995	0.00165932	0.000991412	0.000919257	0.00667749	0.000338598	0.000349825	0.000214187	0.000583019	0.000300306	0.0102558	0.00480441	0.00246754	0.00664377	0.00149897	0.00611996	0.0070849	0.000944155	0.00129827	0.000771127	0.000572724	0.000519039	0.00171959	0.000499782	0.000582181	0.000390144	0.000526348	0.000633969	0.000609994
pos_502	Ala Val Pro Trp	40.1	-55.9599	C24H33N5O5	472.229	8.6396	Level2	2.7628e-05	2.78703e-05	1.60295e-05	0	3.00319e-09	2.53459e-06	1.97815e-05	1.2924e-05	2.93461e-05	2.56722e-07	3.78118e-07	0	4.51307e-05	1.87579e-05	2.46161e-05	1.69293e-06	5.29508e-06	0	6.14247e-06	1.13704e-05	1.96134e-05	1.70327e-07	0	6.73741e-07	0	3.21181e-07	0	0	0	0
pos_503	Ustiloxin C	40.1	-11.489	C23H34N4O10S	559.2	6.40573	Level2	1.8693e-05	7.38322e-06	9.27861e-06	0	0	4.82793e-08	1.62786e-05	6.03358e-06	8.39783e-06	0	0	0	7.18969e-06	1.57756e-06	3.21036e-06	0	0	0	8.4219e-06	9.86243e-06	1.18174e-05	0	0	0	0	0	0	0	0	0
pos_504	3-Acrylamidopropyl trimethylammonium	40.1	4.28879	C9H18N2O	171.15	4.33705	Level2	0.000419497	0.000406922	0.00041977	0.00111264	0.00116961	0.00106767	0.000403463	0.000351553	0.000371803	0.00115083	0.00119065	0.00127962	0.000383265	0.000407868	0.000425335	0.00114383	0.00113727	0.00115247	0.000446317	0.000395065	0.000411424	0.00106839	0.00123259	0.00131641	0.00153544	0.00135507	0.00150518	0.00175211	0.00197771	0.00195781
pos_505	Thr Cys Trp Thr	40.1	-7.65273	C22H31N5O7S	510.198	2.68885	Level2	0.0263706	0.0194179	0.017212	0.00306682	0.00201857	0.0027658	0.0196346	0.0411145	0.0248743	0.00181777	0.00292597	0.0010598	0.0301706	0.0247618	0.0257064	0.00145686	0.00191721	0.00253462	0.0249673	0.0187077	0.023102	0.000989884	0.000599667	0.00100076	3.83521e-05	0.00144014	0	0	8.48242e-06	0
pos_506	4-O-Methylmelleolide	40	2.38537	C24H30O6	415.213	7.38393	Level2	0.00707129	0.00635381	0.00665715	0.0149926	0.0201646	0.0153635	0.00540457	0.00754193	0.00618926	0.0203615	0.0232875	0.0200483	0.00426773	0.00661954	0.00525301	0.0136315	0.0172569	0.0170696	0.00766425	0.00664701	0.00680844	0.0154469	0.0255755	0.0131476	0.0233067	0.0205397	0.0261052	0.023159	0.0210202	0.03568
pos_507	Kojibiose	40	3.46703	C12H22O11	325.115	0.669583	Level2	0.00120719	0.00115136	0.00108531	0.000552091	0.000394532	0.000543283	0.00149667	0.00131917	0.00132153	0.00102615	0.00124508	0.000991848	0.000969988	0.00103052	0.00100082	0.000158268	0.000204176	0.000212687	0.00171312	0.00131081	0.00125861	0.000239058	0.000223486	0.000226571	0.00063646	0.000755313	0.000527438	8.37681e-05	0.000126744	8.80315e-05
pos_508	DMPO	40	2.06915	C6H11NO	136.076	0.711767	Level2	0.0010366	0.0011166	0.00125208	0.000364696	0.00028879	0.000331189	0.00130198	0.00130749	0.00108017	0.000328926	0.000406003	0.000231459	0.00112077	0.0010046	0.0012271	0.000204498	0.00019288	0.000264539	0.000689512	0.000735526	0.000792396	0.000207502	0.000162213	0.000168438	1.67847e-05	0.000129099	1.58568e-05	1.14682e-05	1.2836e-05	1.76631e-05
pos_51	Verbascose	51.5	4.3736	C30H52O26	829.286	0.655267	Level2	0.000397374	0.000490658	0.000388721	0.000146724	6.56133e-05	5.86649e-05	0.000522128	0.00035576	0.000554758	3.68757e-05	7.57817e-05	0.000178164	0.000429664	0.000510301	0.000454632	2.20883e-05	5.70828e-05	0.00018037	0.000373186	0.000431957	0.000496386	3.807e-06	9.53361e-06	1.35606e-05	4.96237e-05	8.78528e-05	4.32498e-05	0	0	0
pos_510	1- (2-METHOXYPHENYL)PIERAZINE	40	1.0842	C11H16N2O	193.134	2.45287	Level2	1.43642e-05	1.90437e-05	1.71079e-05	0	0	6.29601e-07	9.64187e-06	9.71708e-06	6.7305e-06	0	0	0	1.42047e-05	1.21383e-05	1.20356e-05	0	0	0	9.71642e-06	1.18773e-05	8.87831e-06	0	0	0	0	0	0	0	0	0
pos_511	Queuine	50	-17.3135	C12H13N5O3	293.131	4.36563	Level4	1.15403e-05	1.34358e-05	1.23112e-05	0	1.2563e-06	5.41448e-06	1.66269e-05	7.79393e-06	2.10229e-05	0	7.92015e-07	2.04318e-06	2.48682e-05	1.78088e-05	7.07871e-06	0	3.75727e-07	1.72277e-06	4.90036e-06	1.21045e-05	8.70832e-06	4.97347e-07	0	1.73015e-06	1.78823e-07	1.26858e-06	9.41037e-07	6.49658e-07	1.53194e-06	2.09253e-06
pos_513	DEXAMETHASONE ACETATE	40	3.25521	C24H31FO6	435.219	9.51697	Level2	2.88361e-05	3.21369e-05	3.62986e-05	3.96404e-05	3.25192e-05	5.38182e-05	4.57298e-05	4.31674e-05	3.68334e-05	4.25284e-05	5.82219e-05	3.92709e-05	4.5651e-05	2.86155e-05	3.22883e-05	6.37117e-05	0.000293263	5.22962e-05	2.0722e-05	2.69246e-05	3.30446e-05	4.95902e-05	5.06255e-05	4.17289e-05	3.5413e-05	2.50196e-05	3.7915e-05	3.58913e-05	4.6428e-05	5.73682e-05
pos_514	3-Hydroxy-4-isopropylbenzyl alcohol 3-glucoside	40	3.08157	C16H24O7	329.16	9.28173	Level2	0.000892156	0.000901269	0.00103323	0.00309433	0.00324016	0.00285968	0.000995992	0.000924367	0.000977486	0.00347592	0.00350596	0.00384912	0.000909259	0.00106703	0.00115962	0.00348918	0.00301205	0.00339457	0.00109705	0.00102768	0.00118073	0.00348472	0.00381355	0.00427719	0.00476117	0.00435702	0.00487172	0.00561437	0.0064282	0.00632187
pos_515	Glu Arg Arg Arg	40	-28.0052	C23H45N13O7	616.347	7.61207	Level2	0.000898853	0.000659056	0.000770205	5.15614e-05	2.29204e-05	3.53794e-05	0.000679281	0.000649231	0.00142008	4.41491e-05	6.38414e-05	2.2851e-05	0.000888123	0.000658402	0.00104275	5.27327e-06	1.8056e-05	7.84866e-05	0.00137362	0.0004535	0.00116129	3.43982e-05	2.71584e-06	7.79672e-05	0	0	0	0	0	0
pos_516	PE(9:0/9:0)[U]	40	-8.14595	C23H46NO8P	496.299	7.50482	Level2	8.74363e-05	9.05052e-05	8.72256e-05	0.000377246	0.000220178	0.000245916	6.86169e-05	5.19239e-05	5.13025e-05	9.81406e-05	0.000219866	0.000178963	4.66786e-05	4.91847e-05	4.27462e-05	0.000393072	0.000232225	0.00016164	0.000156393	8.28265e-05	5.78221e-05	0.000170917	4.56461e-05	0.000194405	0.000223677	6.18513e-05	1.38598e-05	1.34365e-06	1.53507e-05	2.19814e-06
pos_517	4-(3,4-Dihydroxyphenyl)-2,3-dihydro-2,3-dihydroxy-1H-phenalen-1-one	40	18.1857	C19H14O5	323.097	5.40677	Level2	0.000210058	0.000176495	0.00021586	4.47713e-05	4.58263e-05	3.46967e-05	0.000219987	0.00022617	0.000248944	1.74396e-05	9.64972e-05	0.000132203	0.000146917	0.000184181	0.000136722	1.39904e-05	2.13655e-05	5.82828e-05	0.000297255	0.000305928	0.00022048	7.01932e-05	6.41167e-05	3.65552e-05	0	1.00757e-05	0	1.70413e-06	5.55216e-07	4.36915e-06
pos_518	2-Hydroxy-6-oxo-(2'-aminophenyl)-hexa-2,4-dienoate	40	-18.6303	C12H11NO4	234.072	5.2645	Level2	4.40738e-06	1.64061e-06	2.26269e-06	8.61338e-07	0	0	1.63747e-06	4.02663e-06	7.89086e-06	3.97716e-07	1.31404e-07	0	1.42999e-06	1.93875e-06	6.24316e-07	0	1.29864e-07	1.30752e-07	1.37605e-05	1.21346e-05	3.97866e-06	0	0	0	0	0	0	0	0	4.30651e-07
pos_519	7,4'-Dihydroxy-3'-methoxyflavan	40	16.2226	C16H16O4	273.117	5.16438	Level2	7.28336e-05	5.30145e-05	7.63895e-05	5.37554e-06	1.62674e-06	4.20324e-06	9.06377e-05	7.13029e-05	8.49517e-05	0	5.15473e-06	2.06695e-05	5.34754e-05	5.08676e-05	4.43399e-05	1.83823e-08	3.60823e-06	8.94835e-06	0.000124762	0.000131386	0.000103074	5.67728e-06	8.78626e-06	7.43774e-06	0	0	0	0	1.31274e-06	0
pos_52	Polyethylene, oxidized	51.5	-2.37841	C12H20O5	245.138	10.6018	Level2	8.39597e-06	1.07873e-05	1.02258e-05	1.92793e-05	2.03327e-05	2.07701e-05	1.0382e-05	7.07484e-06	9.90863e-06	1.95657e-05	1.93886e-05	1.969e-05	8.55399e-06	6.69625e-06	8.486e-06	1.54262e-05	2.05213e-05	1.89569e-05	1.16522e-05	9.9996e-06	8.92961e-06	1.87719e-05	1.65983e-05	1.5749e-05	2.23969e-05	2.09407e-05	2.19035e-05	2.38578e-05	2.18036e-05	2.55396e-05
pos_520	2-Hydroxy-7-hydroxymethylchromene-2-carboxylate	40	4.8187	C11H10O5	223.061	3.08068	Level2	0.00132717	0.00103792	0.00136171	5.61157e-05	2.93532e-05	3.52486e-05	0.00230134	0.00281296	0.00194144	1.96873e-05	0.000153713	3.14658e-05	0.00137958	0.00175259	0.00168589	1.14757e-05	1.20744e-05	2.38635e-05	0.00637375	0.00471292	0.00468438	4.64245e-05	1.84287e-05	1.26592e-05	8.94209e-06	7.06356e-05	1.57691e-06	2.84235e-06	3.67232e-06	1.3781e-06
pos_521	4-(3-Pyridyl)-3-butenoic acid	40	5.42171	C9H9NO2	164.071	0.840467	Level2	0.00125906	0.00144965	0.00201841	0.000698672	0.000569792	0.000747426	0.00100641	0.000764434	0.000951849	0.000252502	0.000386024	0.000260228	0.00107296	0.00138344	0.00149734	0.000692186	0.000918639	0.00109148	0.00118535	0.00133085	0.00155893	0.000529754	0.000396743	0.000448851	1.83931e-05	5.44413e-05	1.27944e-05	3.63467e-05	6.43304e-06	5.79905e-06
pos_522	trans-2,4-Nonaidenal	57.9	-3.29526	C9H14O	121.101	5.44252	Level4	8.81101e-07	3.38339e-06	2.10013e-06	7.33394e-08	2.11021e-07	4.20963e-07	3.0563e-05	1.54952e-06	1.43715e-05	2.03068e-07	5.75696e-07	8.41157e-08	1.35025e-06	4.18391e-07	1.02333e-06	2.21644e-07	0	8.8338e-08	2.56524e-05	4.2443e-06	7.73689e-06	3.37065e-09	4.38584e-07	5.84794e-08	0	0	0	0	0	0
pos_523	2-Octaprenyl-3-methyl-6-methoxy-1,4-benzoquinol	57.7	-1.24728	C38H60O3	587.443	6.29205	Level4	0.000396966	0.00012985	0.000171488	7.18727e-07	1.87158e-06	2.62224e-06	0.000361595	0.000182367	0.000706958	0	0	0	0.00077334	0.000193981	0.000231321	0	0	0	0.000176143	0.000457055	0.00016833	0	0	8.69127e-07	0	0	0	0	0	0
pos_524	rCdRP	57.4	-0.656961	C12H15NO9P-3	349.055	2.63163	Level4	9.01279e-06	1.40062e-05	2.29502e-05	1.74729e-06	8.66218e-07	5.48972e-06	2.61729e-05	0	2.60589e-06	0	0	0	1.56813e-10	4.36228e-06	2.47378e-06	0	0	0	1.29765e-05	1.45105e-05	1.72997e-05	0	0	0	0	0	0	0	0	0
pos_525	3-Hydroxy-7,8-dihydro-beta-ionol	57.4	3.12676	C13H20O2	191.144	2.88117	Level4	1.55873e-05	1.76483e-05	1.54115e-05	0	0	3.26678e-07	1.69171e-05	1.74679e-05	1.89433e-05	0	0	4.35153e-07	1.59563e-05	1.05588e-05	1.2378e-05	0	1.86255e-07	7.69039e-07	2.9394e-05	2.14715e-05	2.23872e-05	0	5.89683e-07	3.61521e-07	0	7.52101e-07	0	0	5.07924e-07	1.01393e-06
pos_526	vitispirane	57.3	1.78757	C13H20O	175.148	6.04248	Level4	0.000123483	0.000137304	0.000136739	0.000106941	0.000116089	9.35272e-05	0.000114184	9.83849e-05	0.000101227	0.000112264	0.000111046	0.000112872	0.000131607	8.47792e-05	9.99516e-05	0.000107648	9.12671e-05	0.000105526	9.12849e-05	9.57135e-05	0.000106648	0.000107871	0.000119956	0.000123781	0.000127259	0.000126262	0.000123099	0.000161479	0.00019676	0.00015757
pos_527	3-beta-Hydroxy-4-beta-methyl-5-alpha-cholest-7-ene-4-alpha-carboxylate	57.2	0.221733	C29H48O3	427.357	12.0434	Level4	0.000502372	0.000603351	0.000582087	0.000589578	0.000488592	0.000503182	0.000677294	0.00067108	0.000470993	0.000560586	0.000692725	0.000596649	0.000424041	0.000378328	0.00041035	0.000504822	0.00052684	0.00068981	0.00102622	0.000778738	0.000584885	0.000829844	0.000914736	0.000921862	0.000466968	0.000531162	0.000406853	0.000373993	0.000415078	0.000391019
pos_528	Alpha-Linolenic acid	57.2	1.70482	C18H30O2	320.259	2.88833	Level4	2.39185e-05	3.54564e-05	5.05899e-05	1.70197e-05	3.41941e-06	8.12563e-06	1.6668e-05	1.06733e-05	1.41291e-05	0	0	0	3.55109e-05	3.57179e-05	5.47101e-05	2.40259e-06	4.24016e-06	6.10463e-06	9.9815e-06	1.18429e-05	4.72942e-05	7.52238e-07	7.20334e-07	0	0	0	0	0	0	0
pos_529	Phenylacetaldehyde	57.2	5.36799	C8H8O	103.055	1.93947	Level4	0.00109117	0.00112598	0.00109425	0.000209356	0.000177382	0.000255877	0.000777972	0.000852563	0.000741755	7.4217e-05	9.5743e-05	7.58706e-05	0.00132273	0.000951347	0.00102526	0.000151174	0.000279398	0.00022246	0.00043404	0.000404783	0.000371379	6.54576e-05	5.40888e-05	4.64869e-05	2.05107e-05	5.44583e-05	2.12095e-05	1.49519e-05	1.11884e-05	1.15723e-05
pos_53	Cystophorene	51.5	5.00451	C11H18	151.149	9.98823	Level2	0.000136109	0.000171617	8.17546e-05	0.000180993	0.000278681	0.000253296	0.000180518	0.000114393	0.000111219	0.000181702	0.000192791	0.0002608	0.000145259	0.000136239	0.000136546	0.000281658	0.000191108	0.000268868	0.00016531	0.000157124	0.000157589	0.000192482	0.000151815	0.000193818	0.000135602	0.000326352	0.000113054	0.000330506	0.000359294	0.000189328
pos_530	cumene hydroperoxide	57.1	5.45989	C9H12O2	135.081	7.38393	Level4	5.39111e-05	5.08572e-05	5.48591e-05	0.000113401	0.000139701	0.000101039	3.91153e-05	5.1902e-05	4.37388e-05	0.000125586	0.000149326	0.000126083	3.04337e-05	4.23463e-05	3.66467e-05	8.77245e-05	0.000103887	0.000103504	5.09746e-05	4.52297e-05	4.67721e-05	9.91903e-05	0.000145631	8.09008e-05	0.000143146	0.000121808	0.00015816	0.00014784	0.000130518	0.000210337
pos_531	N-Acetylmuramic acid 6-phosphate	56.9	-1.68564	C11H20NO11P	338.063	4.90052	Level4	0.000399956	0.000469674	0.000628691	1.76352e-05	7.90896e-06	3.62776e-06	0.000148318	2.85786e-05	0.000300318	4.6633e-06	2.13971e-06	3.42436e-06	0.000101182	0.000192797	0.000208321	0	1.15259e-06	9.60543e-06	0.000232933	0.00024012	0.000565309	9.39239e-07	2.8369e-06	4.07591e-07	0	0	0	0	0	0
pos_533	4-Hexanolide	56.6	5.58063	C6H10O2	97.0654	3.52332	Level4	8.30536e-06	3.94538e-06	4.75571e-06	5.99734e-08	3.69486e-08	7.56889e-08	4.80852e-06	4.76264e-06	5.28312e-06	3.1561e-07	8.07317e-08	3.88547e-08	7.46909e-06	3.91527e-06	3.74961e-06	3.69633e-08	2.94982e-09	0	4.06867e-06	5.17736e-06	3.86123e-06	2.53143e-08	3.95324e-10	2.84658e-10	1.37318e-09	3.06003e-08	2.79588e-09	4.45043e-08	9.53158e-09	0
pos_535	3-Hexenyl butanoate	56.5	3.34557	C10H18O2	135.117	6.71323	Level4	1.92546e-05	2.2209e-05	2.00956e-05	4.77487e-06	5.61135e-07	6.51121e-07	1.46341e-05	1.42868e-05	1.48062e-05	0	8.73027e-07	7.88838e-07	2.16802e-05	1.2257e-05	1.48031e-05	8.77067e-08	2.94609e-06	1.48846e-06	1.35694e-05	1.44102e-05	1.52338e-05	0	7.97777e-09	0	0	0	0	3.08017e-07	0	0
pos_536	L-Valine	56.4	4.94813	C5H11NO2	100.076	1.99667	Level4	4.99621e-05	5.7549e-05	5.26429e-05	4.24913e-05	4.12538e-05	4.6004e-05	6.77792e-05	5.09949e-05	4.76104e-05	3.82207e-05	4.5606e-05	4.3033e-05	4.76112e-05	3.86952e-05	4.10832e-05	5.40815e-05	6.56103e-05	7.10295e-05	5.26911e-05	5.29685e-05	5.01435e-05	3.69627e-05	4.0969e-05	3.83636e-05	4.51077e-05	4.0845e-05	4.1704e-05	5.31607e-05	5.55847e-05	5.4428e-05
pos_538	5-Methyltetrahydropteroyltri-L-glutamic acid	56.4	-3.6534	C25H36N8O12	641.25	5.10002	Level4	0.00357887	0.00314592	0.00240014	0.00017503	0.000117213	0.000108091	0.00319221	0.0030881	0.00346171	6.6084e-05	0.0005773	0.000634917	0.00172167	0.00261571	0.00125928	2.78802e-05	5.50345e-05	0.000175502	0.00510876	0.00562295	0.0033027	0.000122737	0.000217951	6.27861e-05	0	4.38166e-05	0	0	0	0
pos_539	Benzaldehyde-cyanohydrin	56.4	5.54656	C8H7NO	134.061	2.12468	Level4	0.000902296	0.00124465	0.00128533	0.000671062	0.000142865	0.000461216	0.000683144	0.000597696	0.00160524	7.72178e-05	9.93647e-05	4.06984e-05	0.0012525	0.00187799	0.000992764	0.000541172	0.000490443	0.000614192	0.000442224	0.00108423	0.00107239	0.000349996	0.000276388	0.000236077	2.90946e-06	4.09097e-05	0	0	4.39237e-07	2.16394e-06
pos_54	5,7alpha-Dihydro-1,4,4,7a-tetramethyl-4H-indene	51.5	-4.7652	C13H18	175.147	6.52728	Level2	4.72762e-05	5.27009e-05	7.70443e-05	6.04646e-05	5.57391e-05	5.03637e-05	5.06945e-05	4.48487e-05	5.93855e-05	6.34261e-05	6.47691e-05	6.62168e-05	5.1865e-05	4.25388e-05	5.19968e-05	5.76983e-05	5.02711e-05	5.83358e-05	6.12881e-05	7.11993e-05	5.96852e-05	5.68346e-05	6.76187e-05	6.71471e-05	6.81719e-05	7.13429e-05	6.62688e-05	8.00345e-05	0.000145096	8.99236e-05
pos_540	Thymidine	56.3	5.01862	C10H14N2O5	281.055	12.3215	Level4	9.03695e-07	9.86707e-07	8.41529e-07	6.36096e-06	7.25707e-06	5.81253e-06	6.21614e-07	5.95014e-07	7.43282e-08	5.44511e-06	5.47649e-06	4.24236e-06	3.68821e-07	9.146e-07	5.99603e-07	4.86087e-06	4.44923e-06	4.37797e-06	5.36063e-07	8.58076e-07	7.20426e-07	6.4632e-06	3.87683e-06	4.10911e-06	5.03966e-06	4.481e-06	1.88468e-06	8.13565e-06	8.53264e-06	8.61221e-06
pos_541	N-alpha-acetyl lysine methyl ester	56.2	-1.37966	C9H18N2O3	185.128	6.04248	Level4	2.54335e-05	2.98834e-05	2.69626e-05	3.05519e-05	3.20606e-05	2.69085e-05	2.29124e-05	1.99167e-05	1.92837e-05	3.16957e-05	2.79283e-05	2.86077e-05	2.58486e-05	1.82658e-05	2.08775e-05	2.74036e-05	2.3406e-05	2.72233e-05	1.86841e-05	2.12329e-05	2.33303e-05	2.77689e-05	3.04038e-05	3.1214e-05	3.27893e-05	3.21093e-05	3.12411e-05	4.49729e-05	6.25111e-05	4.69029e-05
pos_542	Acetyllysine	56.2	5.46381	C8H16N2O3	171.114	2.80252	Level4	0.000101633	9.47725e-05	8.99066e-05	1.95639e-05	1.75267e-05	1.57851e-05	9.37894e-05	0.000117914	8.04341e-05	1.7909e-05	1.98072e-05	2.00556e-05	9.55963e-05	7.23274e-05	8.6097e-05	1.61076e-05	1.21027e-05	1.50472e-05	0.000118593	9.16807e-05	8.82887e-05	1.71654e-05	1.77908e-05	1.83036e-05	2.3421e-05	2.25422e-05	2.37815e-05	2.76533e-05	2.8684e-05	3.07245e-05
pos_543	Astringin	56.1	8.42422	C20H22O9	371.116	4.6724	Level4	9.3575e-05	9.05933e-05	0.000104113	1.37298e-05	1.41867e-05	9.81018e-06	9.17362e-05	8.16276e-05	0.000150825	1.06807e-06	0.000106724	7.80932e-05	5.78165e-05	5.44582e-05	4.68158e-05	0	0	2.03907e-05	0.000169356	0.000162928	7.00567e-05	1.50863e-05	5.24171e-05	1.52022e-05	0	1.05486e-05	9.78253e-07	0	2.50091e-06	0
pos_544	7,8-Dihydroneopterin	56.1	-6.22848	C9H13N5O4	297.129	7.04857	Level4	1.4159e-06	1.47702e-06	3.9801e-07	4.34156e-06	1.74009e-06	1.30973e-06	4.29891e-06	3.00889e-07	2.92603e-07	1.99724e-06	1.76695e-06	3.55794e-06	0	1.15752e-06	0	0	2.91428e-06	1.97173e-06	3.01594e-07	3.47217e-07	6.07771e-07	1.0826e-06	1.52943e-06	0	2.33003e-06	3.6791e-07	3.9665e-06	4.32663e-06	0	2.63471e-06
pos_545	gabaculine	56	6.42853	C7H9NO2	178.027	2.55298	Level4	7.34203e-05	5.9496e-05	7.67657e-05	1.27757e-05	1.09077e-05	1.38147e-05	5.27826e-05	5.48854e-05	6.76565e-05	1.34305e-05	2.21645e-05	1.60545e-05	4.23826e-05	4.28808e-05	4.66501e-05	5.40688e-06	4.53396e-06	7.28643e-06	3.14637e-05	3.19746e-05	3.65875e-05	1.01751e-06	1.60496e-06	1.72092e-06	0	5.76605e-06	0	0	0	0
pos_546	2-pentylfuran	55.9	-0.543148	C9H14O	121.101	8.45368	Level4	1.35088e-05	1.19553e-05	1.10562e-05	1.06578e-05	9.40466e-06	7.06985e-06	9.57253e-06	7.95996e-06	8.49968e-06	5.02031e-06	6.73364e-06	6.31634e-06	1.58637e-05	1.09616e-05	1.12661e-05	1.11237e-05	9.41725e-06	3.08064e-06	9.53504e-06	9.37166e-06	1.20088e-05	6.11214e-06	4.45107e-06	1.16329e-05	2.71444e-06	5.62852e-06	3.86789e-06	7.16138e-06	4.65213e-06	4.1806e-06
pos_547	Hexa-2,4-dienol	55.8	7.50896	C6H10O	81.0706	8.03322	Level4	2.63868e-05	1.71833e-05	1.71963e-05	9.75112e-06	2.46867e-06	3.67722e-06	1.19338e-05	1.31522e-05	1.38039e-05	1.74033e-06	3.58715e-06	5.54877e-07	3.02463e-05	1.85831e-05	1.98254e-05	1.07014e-06	3.21312e-06	3.83783e-06	1.25014e-05	1.47464e-05	1.61901e-05	1.15294e-07	1.40229e-06	3.21716e-06	0	0	0	1.58171e-07	0	0
pos_548	N5-methyl-L-glutamine	55.8	-3.38685	C6H12N2O3	143.081	1.99667	Level4	4.94306e-05	5.94407e-05	6.90217e-05	2.50414e-05	1.0111e-05	1.16018e-05	5.88434e-05	5.92993e-05	5.75717e-05	1.74639e-05	3.85945e-06	3.88002e-06	5.85548e-05	4.98218e-05	5.79593e-05	1.46446e-05	1.58316e-05	1.62219e-05	6.27648e-05	4.94778e-05	5.68227e-05	9.75155e-06	5.04178e-06	2.04275e-06	0	1.42251e-06	2.58834e-06	1.78026e-06	4.121e-06	3.67253e-06
pos_549	Propyl alcohol	55.5	13.2516	C3H8O	102.092	9.65285	Level4	1.26967e-05	1.19416e-05	1.18706e-05	2.71307e-05	2.66619e-05	2.09266e-05	9.10601e-06	8.70768e-06	9.11748e-06	2.12954e-05	2.2568e-05	2.20736e-05	7.79384e-06	8.48194e-06	8.55292e-06	2.24528e-05	1.84571e-05	1.86295e-05	8.58361e-06	9.21097e-06	8.88915e-06	2.0187e-05	2.36606e-05	2.0954e-05	2.34246e-05	2.27216e-05	2.28893e-05	2.89e-05	3.23481e-05	2.98793e-05
pos_55	Ethyl salicylate	51.4	9.9856	C9H10O3	167.071	7.14797	Level2	0.000215537	0.000238919	0.000250164	0.000782049	0.000776573	0.000709078	0.000267168	0.00024077	0.000233889	0.000830821	0.000818453	0.00092358	0.000214253	0.000236047	0.000267324	0.000820596	0.000672941	0.000751832	0.000260222	0.00024218	0.00027057	0.000824113	0.000829389	0.000908844	0.00103361	0.000998401	0.0010555	0.00128778	0.00143896	0.00137562
pos_550	amiclenomycin	55.4	5.69683	C10H16N2O2	179.119	3.4518	Level4	0.000174232	9.15396e-05	0.000114099	4.39529e-05	3.18275e-05	3.08311e-05	0.000144213	0.000123975	0.000127658	4.93233e-05	4.2759e-05	3.18225e-05	0.000166561	0.000102918	0.000131525	4.43487e-05	3.13223e-05	3.35034e-05	0.000106565	0.000117038	0.000119929	3.62154e-05	3.48813e-05	2.62082e-05	2.03085e-05	1.8649e-05	5.49635e-06	6.12733e-06	6.61427e-06	5.43564e-06
pos_551	Oxidized glutathione	55.4	-1.82134	C20H32N6O12S2	577.137	5.46398	Level4	8.17684e-05	8.37671e-05	0.000157534	0.000138001	0.000102483	9.84464e-05	8.57424e-05	7.09671e-05	0.000104147	4.9686e-05	9.52524e-05	0.000115593	5.93625e-05	6.46079e-05	5.80701e-05	4.79181e-05	7.1628e-05	0.000175301	5.47637e-05	4.38597e-05	3.92461e-05	4.30619e-05	7.05741e-05	3.69978e-05	0	9.8912e-06	7.63882e-07	0	0	0
pos_552	1-[2,6,6-Trimethyl-1,3-cyclohexadien-1-yl]-2-buten-1-one	55.4	5.97395	C13H18O	173.134	8.98212	Level4	1.82664e-05	1.68608e-05	1.80749e-05	4.55769e-05	4.8955e-05	5.17184e-05	1.82894e-05	1.50101e-05	1.80243e-05	5.42488e-05	5.18853e-05	5.78305e-05	1.80775e-05	2.10815e-05	1.96367e-05	4.81465e-05	5.68036e-05	4.88954e-05	2.26074e-05	2.03339e-05	2.02346e-05	0.000315092	5.18288e-05	5.87206e-05	7.7858e-05	6.70726e-05	6.28909e-05	7.98866e-05	9.3219e-05	9.81001e-05
pos_553	3-Oxo-beta-ionone	55.4	3.94518	C13H18O2	189.128	6.06323	Level4	1.63044e-05	2.0599e-05	1.9996e-05	8.86565e-06	6.21299e-06	5.37614e-06	2.47425e-05	1.52727e-05	1.5569e-05	1.01371e-05	7.25831e-06	7.62923e-06	1.24578e-05	1.23022e-05	1.22793e-05	7.18296e-06	8.95162e-06	7.16512e-06	1.58643e-05	1.50462e-05	1.92449e-05	8.23862e-06	1.04654e-05	1.09024e-05	8.10478e-06	1.08052e-05	8.43585e-06	1.04088e-05	2.02579e-05	9.37339e-06
pos_554	fructoselysine-6-phosphate	55.3	-7.27355	C12H23N2O10P	387.113	4.43643	Level4	2.68013e-05	3.12173e-05	3.00264e-05	5.34037e-06	5.45501e-07	1.49437e-06	4.29528e-05	4.27736e-05	5.83418e-05	9.24746e-07	1.20981e-05	3.17563e-05	2.48319e-05	1.82776e-05	2.45333e-05	7.19501e-08	2.61266e-06	8.96904e-06	9.33584e-05	8.08266e-05	4.55618e-05	4.95323e-06	6.9108e-06	1.1472e-05	0	0	0	0	0	0
pos_555	N7-Pan	55.3	-9.81098	C16H32N2O4	281.219	7.10505	Level4	2.53981e-05	3.40108e-05	3.08281e-05	1.52639e-05	1.08737e-05	1.18492e-05	3.1177e-05	2.56728e-05	2.18757e-05	6.45345e-06	9.89077e-06	9.21858e-06	1.92329e-05	1.95771e-05	1.89639e-05	1.82001e-05	2.91208e-05	2.17353e-05	2.76967e-05	2.19592e-05	2.19242e-05	2.04689e-05	8.89218e-06	2.01379e-05	1.48865e-05	5.91548e-06	9.34288e-06	8.1169e-06	1.09714e-05	8.44478e-06
pos_556	Butyl 2-methyl propanoate	55.2	5.4788	C8H16O2	109.102	7.20517	Level4	2.05198e-05	1.58194e-05	1.5662e-05	7.59263e-06	4.78807e-06	4.33938e-06	1.15212e-05	1.08415e-05	1.0553e-05	3.39855e-06	4.77825e-06	2.43152e-06	2.55244e-05	1.47881e-05	1.65262e-05	5.4323e-06	5.72275e-06	3.76702e-06	1.12728e-05	1.12834e-05	1.192e-05	2.68519e-06	2.00043e-06	3.38586e-06	0	2.38846e-06	0	9.28435e-07	1.87514e-06	3.95589e-06
pos_557	4beta-methylzymosterol-4alpha-carboxylic acid	55.1	7.33749	C29H46O3	425.345	12.4996	Level4	0.000792291	0.000756621	0.000669174	0.000193659	0.000156663	0.000210382	0.000490205	0.000360571	0.000319494	0.000153304	0.000178298	0.000154638	0.000562618	0.000502615	0.000562598	0.000176091	0.000219463	0.000235182	0.000614522	0.000620044	0.000565978	0.000225435	0.000285907	0.000262034	0.000181789	0.000179512	0.000153878	0.000186966	0.000231396	0.000198647
pos_558	cis-3-hexen-1-ol	55.1	4.16672	C6H12O	83.0859	10.1806	Level4	4.25535e-06	4.05874e-06	4.39159e-06	7.7565e-06	2.64532e-06	6.25407e-06	1.95872e-06	2.05151e-06	2.28531e-06	1.84738e-06	2.07331e-06	7.22454e-07	4.07201e-06	3.45881e-06	2.45967e-06	6.83939e-06	1.00219e-05	4.40838e-06	1.73009e-06	2.31065e-06	3.53074e-06	1.83477e-06	3.46233e-07	1.95308e-06	2.24102e-07	2.90229e-07	0	0	5.86907e-08	0
pos_559	ergosteryl 3-beta-D-glucoside	55.1	-6.65748	C34H54O6	600.422	9.89525	Level4	0.000371113	0.000245938	0.000308175	0.000137998	0.00120409	7.43096e-05	0.000353748	0.000676208	0.000511333	0.000141291	0.000161513	0.000144972	0.000583911	0.000762802	0.000728183	0.000160729	0.000123739	9.79665e-05	0.000178365	0.000232097	0.000307721	9.51949e-05	9.03784e-05	8.46279e-05	0.000288733	0.000107602	8.32966e-05	8.88849e-05	0.000107277	7.06515e-05
pos_56	Sedoheptulose 1,7-bisphosphate	51	-15.6519	C7H16O13P2	371.008	2.02527	Level2	8.81314e-05	0.000113076	8.27752e-05	0	0	0	9.2349e-05	7.28227e-05	8.00843e-05	0	0	0	0.000102746	9.18206e-05	7.80096e-05	0	0	0	0.000118953	9.47312e-05	0.000117283	0	0	0	0	0	0	0	0	0
pos_560	3-Oxo-alpha-ionol	55.1	5.02955	C13H20O2	191.144	6.4272	Level4	4.04329e-05	5.72098e-05	5.27441e-05	2.12606e-05	1.82109e-05	1.51682e-05	6.37004e-05	4.32722e-05	4.68467e-05	1.78669e-05	1.97965e-05	1.68468e-05	4.37665e-05	2.8339e-05	3.56666e-05	1.36365e-05	1.44535e-05	1.95359e-05	3.81707e-05	3.42757e-05	3.68269e-05	1.44876e-05	1.73193e-05	1.63783e-05	1.90995e-05	1.82786e-05	1.74859e-05	1.9473e-05	3.97321e-05	2.19962e-05
pos_561	3,5-tetradecadienoate	55	-11.5764	C14H24O2	189.161	3.27375	Level4	9.86057e-06	9.32274e-06	6.94578e-06	0	0	0	1.83781e-05	9.48724e-06	1.23947e-05	0	0	0	1.24646e-05	6.07039e-06	8.0571e-06	0	0	0	5.856e-05	1.50372e-05	2.0372e-05	0	0	0	0	0	0	0	0	0
pos_562	Isochorismate	54.9	8.48457	C10H10O6	268.083	1.96092	Level4	5.76286e-05	9.79231e-05	5.33463e-05	0	1.58907e-06	2.70693e-06	5.36327e-05	4.79711e-05	7.50275e-05	1.0438e-06	7.77704e-08	7.8686e-07	0.000178668	0.000122927	0.000168143	0	4.29826e-06	3.83437e-06	3.36885e-05	3.55471e-05	9.5918e-05	0	1.40292e-10	0	0	0	0	0	0	0
pos_564	2,5-Diamino-6-(5'-phosphoribosylamino)-4-pyrimidineone	54.9	6.79619	C9H16N5O8P	724.186	4.75037	Level4	6.81562e-06	3.22166e-06	7.09205e-06	0	0	0	8.10252e-06	7.04578e-06	8.59874e-06	0	1.10183e-06	5.94689e-06	0	5.65477e-06	1.65407e-06	0	0	0	9.09294e-06	9.13375e-06	7.27696e-06	0	0	0	0	0	0	0	0	0
pos_565	D-Sedoheptulose 7-phosphate	54.9	12.5804	C7H15O10P	329.007	6.64172	Level4	6.45095e-05	6.94833e-05	7.30435e-05	0.000301671	0.000332175	0.000298945	7.54194e-05	6.32652e-05	6.261e-05	0.000314495	0.000315632	0.000357987	5.62881e-05	6.75469e-05	7.30828e-05	0.000307242	0.000265989	0.000299098	6.50075e-05	6.48933e-05	7.11985e-05	0.000285117	0.000359812	0.000366195	0.000436189	0.000398061	0.000435348	0.000533494	0.000580474	0.000575366
pos_566	2-ethylfuran	54.7	9.77605	C6H8O	97.0654	5.03638	Level4	1.13747e-05	9.50997e-06	8.50116e-06	1.42511e-06	1.26102e-06	2.99802e-07	9.48354e-06	1.32957e-05	1.04653e-05	2.61847e-07	9.36387e-07	9.3074e-07	1.11926e-05	9.98546e-06	1.10597e-05	5.33849e-07	7.7374e-07	6.09835e-07	7.84841e-06	6.2237e-06	9.29823e-06	7.2596e-07	9.14298e-07	7.2516e-07	8.61631e-07	1.21229e-06	8.88473e-07	8.9549e-07	2.09566e-06	1.59718e-06
pos_568	PS(18:1(11Z)/19:0)	54.7	-14.8264	C43H82NO10P	768.542	13.5557	Level4	0.00269169	0.0020036	0.00221014	0.0066548	0.00715527	0.00547617	0.00184481	0.0023484	0.00194727	0.00649692	0.00770001	0.00598321	0.001173	0.00217323	0.00167897	0.00417809	0.00486369	0.00535374	0.00258899	0.00232659	0.00210107	0.00498816	0.00668891	0.00620333	0.00725762	0.00695566	0.00855393	0.00561333	0.00578172	0.00796046
pos_569	palmitoleic acid	54.6	7.70881	C16H30O2	237.223	11.5865	Level4	4.80099e-06	5.48694e-06	3.24901e-06	8.65967e-06	1.25519e-05	6.84739e-06	4.01348e-06	4.23251e-06	2.8921e-06	7.95409e-06	7.27499e-06	7.20896e-06	3.70758e-06	4.07629e-06	3.58994e-06	1.44679e-05	5.28228e-06	6.08374e-06	3.37547e-06	4.78139e-06	4.2712e-06	1.1577e-05	7.27995e-06	1.02576e-05	1.14658e-05	1.20932e-05	9.46379e-06	1.06802e-05	1.0579e-05	1.36185e-05
pos_57	13-HOTE	50.9	3.97101	C18H30O3	277.217	8.44652	Level2	0.00825935	0.00680455	0.0056118	0.00112518	0.000558011	0.000917852	0.00375392	0.00268023	0.00326473	0.000470992	0.000663021	0.0003655	0.010446	0.00619433	0.00644176	0.000520417	0.000792844	0.000730131	0.00355173	0.00406314	0.0055959	0.000397314	0.000346429	0.000814947	0.000122349	0.000651414	0.000381078	0.000581106	0.000143885	0.000306212
pos_570	N-amino DAP	54.6	4.61444	C7H14N3O4-	204.099	9.11012	Level4	9.09979e-06	5.53013e-06	7.69201e-06	2.22579e-05	1.4058e-05	2.33048e-05	3.72544e-06	2.73546e-06	3.40148e-06	3.68202e-06	6.03986e-06	4.73936e-06	5.8869e-06	5.23919e-06	3.86645e-06	1.17469e-05	2.27171e-05	9.56661e-06	2.55358e-06	3.06748e-06	3.99813e-06	3.69203e-06	1.74415e-06	4.20997e-06	3.88532e-06	4.05437e-06	2.31137e-06	3.66236e-06	4.43822e-06	3.92399e-06
pos_571	Ethyl heptanoate	54.4	5.24144	C9H18O2	123.118	9.34608	Level4	9.61599e-06	1.61362e-05	5.23684e-06	1.7148e-05	3.37656e-05	3.26302e-05	1.12523e-05	1.05108e-05	9.31944e-06	1.75705e-05	1.79573e-05	2.05809e-05	1.68137e-05	1.20671e-05	1.1971e-05	3.84019e-05	2.68939e-05	3.51235e-05	1.71099e-05	8.93078e-06	1.35862e-05	2.00332e-05	1.17441e-05	1.81127e-05	8.93612e-06	4.76651e-05	9.55799e-06	4.31022e-05	4.53963e-05	1.85796e-05
pos_572	Palmitic acid	54.4	4.86231	C16H32O2	274.275	11.2725	Level4	1.8581e-05	1.91538e-05	1.90147e-05	4.19483e-05	3.53089e-05	4.16154e-05	1.55491e-05	1.26632e-05	1.39111e-05	2.69313e-05	2.59336e-05	2.94853e-05	1.91319e-05	1.91278e-05	2.21548e-05	5.37429e-05	5.16242e-05	5.29241e-05	1.09808e-05	1.20049e-05	1.62612e-05	2.92005e-05	2.98139e-05	3.92023e-05	2.68218e-05	3.2721e-05	2.50864e-05	3.6294e-05	3.03079e-05	3.6209e-05
pos_574	2-Methylbutyl acetate	54.3	6.98459	C7H14O2	95.0864	9.34608	Level4	8.50935e-06	1.42488e-05	5.50213e-06	1.97138e-05	3.07305e-05	2.77881e-05	1.03635e-05	1.03151e-05	9.32114e-06	1.98252e-05	2.04217e-05	2.63399e-05	1.41264e-05	1.18294e-05	1.15884e-05	3.45758e-05	2.24007e-05	3.18699e-05	1.52769e-05	9.02454e-06	1.33865e-05	2.32886e-05	1.69926e-05	2.09349e-05	1.58469e-05	4.3283e-05	1.762e-05	4.31596e-05	4.69774e-05	2.4224e-05
pos_576	Ferulic acid	54.3	8.0745	C10H10O4	177.056	11.4649	Level4	2.22814e-05	3.09883e-05	2.48711e-05	2.704e-06	0	5.59316e-07	2.182e-05	2.44733e-05	2.51356e-05	4.94888e-06	3.05262e-06	5.31928e-07	1.4216e-05	1.71288e-05	2.35927e-05	0	0	0	1.62573e-05	1.21237e-05	1.57673e-05	1.12891e-06	1.98722e-09	0	0	4.55471e-09	3.7988e-09	0	0	0
pos_577	Undecalactone	54.2	7.41527	C11H22O2	228.197	12.4781	Level4	7.27771e-06	8.06032e-06	7.15663e-06	2.5879e-05	2.92641e-05	2.4717e-05	7.441e-06	6.83794e-06	6.10481e-06	2.85837e-05	2.66045e-05	3.0892e-05	6.55688e-06	7.5918e-06	6.77728e-06	2.9677e-05	2.36994e-05	2.55812e-05	7.21826e-06	8.39603e-06	7.55714e-06	3.06851e-05	2.97143e-05	2.84434e-05	3.56905e-05	2.89122e-05	3.31409e-05	3.87928e-05	4.8143e-05	4.37571e-05
pos_578	Ocimenol	54.2	6.31304	C10H18O	177.126	3.41605	Level4	2.49031e-05	2.93088e-05	3.53932e-05	8.34448e-06	9.49745e-06	7.54917e-06	2.91425e-05	2.1832e-05	2.79302e-05	1.10902e-05	1.14873e-05	6.86368e-06	2.52515e-05	1.93522e-05	2.11055e-05	8.05679e-06	7.3433e-06	9.56644e-06	5.91116e-05	2.45762e-05	2.81223e-05	1.29051e-05	1.08744e-05	1.07069e-05	2.63721e-06	3.41857e-06	1.47211e-06	2.5494e-06	2.16797e-06	8.11042e-07
pos_579	Carvone	54.1	6.77194	C10H14O	301.218	8.0897	Level4	7.57106e-07	1.49335e-06	2.21576e-06	1.48512e-05	6.25399e-06	0	2.00405e-08	0	0	8.65296e-08	9.93033e-10	0	2.64992e-07	1.58721e-07	4.4753e-07	4.08164e-05	2.65762e-06	7.40409e-07	2.30935e-08	2.78545e-07	2.99394e-08	1.13293e-05	0	3.57432e-06	0	1.55497e-09	0	0	0	0
pos_58	Leucodopachrome	50.9	37.4827	C9H9NO4	196.061	2.14612	Level2	0.000517061	0.000594224	0.000569543	0.000207477	0.000149021	0.000232681	0.000291882	0.000282103	0.000836816	0.000129506	0.000143507	0.000179728	0.000611627	0.000628687	0.000435216	0.000156739	0.000195561	0.000235603	0.000281378	0.000368027	0.000559938	0.000116428	0.000101059	0.000102773	1.42458e-05	2.41188e-05	1.28007e-05	1.76167e-05	1.70085e-05	1.70401e-05
pos_580	L-Arogenate	53.9	-9.28584	C10H13NO5	192.063	4.68672	Level4	2.14586e-05	1.9173e-05	2.05481e-05	2.78127e-06	4.83939e-06	4.95266e-06	2.44166e-05	1.64913e-05	2.09283e-05	5.44404e-06	8.85766e-06	1.36179e-05	1.26428e-05	1.52484e-05	1.03575e-05	2.798e-06	3.75268e-06	4.30865e-06	3.92832e-05	4.37834e-05	3.31764e-05	2.72192e-06	4.75912e-06	4.54362e-06	5.92136e-06	4.9196e-06	4.04572e-06	5.55261e-06	5.44774e-06	5.61997e-06
pos_581	Cer 18:0;3/18:0;1	53.9	12.9395	C36H73NO5	582.553	9.91672	Level4	0.000157667	0.000135605	8.36054e-05	0.000563738	0.000149616	0.00103276	6.32118e-05	6.45124e-05	7.47299e-05	0.00019558	0.000198078	0.00018457	0.00016937	0.00017599	0.000172731	0.000801802	0.001457	0.000841021	5.92772e-05	8.8123e-05	0.000128694	0.000171005	0.00020655	0.000363951	0.000187785	0.000186331	0.000179812	0.000255548	0.00026393	0.000239946
pos_582	4-alpha-Methyl-5-alpha-cholest-7-en-3-beta-ol	53.9	-4.60344	C28H48O	423.358	11.6294	Level4	9.25436e-05	0.000108891	0.000103958	0.000153937	0.00012334	0.000141381	9.15824e-05	7.73685e-05	8.26439e-05	0.000159714	0.000157364	0.000135221	8.19662e-05	7.09618e-05	8.03333e-05	0.000129752	0.000159817	0.000141756	9.38944e-05	9.51913e-05	9.14773e-05	0.000122125	0.000167797	0.000180057	0.00016963	0.000145996	0.000159762	0.000170661	0.000200866	0.000180434
pos_583	Methyl octanoate	53.9	22.3234	C9H18O2	181.123	7.92597	Level4	1.32559e-05	1.78475e-05	1.45321e-05	0	0	0	1.26769e-05	1.34996e-05	1.22841e-05	0	0	0	8.47946e-06	6.58519e-06	7.44004e-06	0	0	5.63819e-07	7.64074e-06	7.60904e-06	8.43379e-06	2.55891e-07	0	0	0	0	0	0	0	0
pos_584	Dimethyl-L-arginine	53.8	18.0898	C8H18N4O2	244.18	2.88117	Level4	2.92082e-06	3.5548e-06	3.0953e-06	0	0	0	2.67594e-06	2.52296e-06	1.96559e-06	0	0	0	2.84339e-06	1.11807e-06	3.15883e-06	0	0	0	8.86865e-07	9.20887e-07	5.75782e-08	0	0	0	0	0	0	0	0	0
pos_585	ethyl-2-methylacetoacetate	53.8	9.66526	C7H12O3	109.066	5.43537	Level4	1.22944e-09	6.51255e-07	5.87676e-07	1.62885e-06	5.58558e-07	0	1.65399e-05	6.86e-07	7.31073e-06	4.74907e-07	0	0	1.70793e-07	5.12186e-08	5.90983e-09	3.63829e-07	0	0	1.33572e-05	2.41484e-06	4.08054e-06	0	0	0	0	0	0	0	0	7.82286e-07
pos_586	thiolactomycin	53.8	-7.09806	C11H14O2S	210.069	2.67453	Level4	9.19049e-05	0.000106116	0.000106971	0.00015557	0.00016146	0.000180545	9.13779e-05	0.000102416	0.000104002	0.000150091	0.000125694	7.42571e-05	0.000106434	0.000102587	0.000124348	5.98776e-05	7.37195e-05	8.84071e-05	6.23305e-05	5.4267e-05	8.49238e-05	6.10815e-05	3.39963e-05	4.26406e-05	1.77954e-05	3.99705e-05	1.5086e-05	7.6428e-06	2.46856e-05	6.03406e-06
pos_587	PI(14:1(9Z)/16:0)	53.7	-6.13478	C39H73O13P	798.509	10.7584	Level4	0.0120486	0.0126871	0.0134324	0.0367831	0.0358388	0.0305881	0.0125419	0.0111491	0.0115537	0.0360782	0.0360226	0.0357924	0.0110328	0.0122519	0.0126315	0.0352299	0.0300297	0.0311459	0.011879	0.0119945	0.0126681	0.0332255	0.0341657	0.0359763	0.0372746	0.0348355	0.0336493	0.0401567	0.0440235	0.0393101
pos_588	2'-Deoxyinosine	53.7	1.82894	C10H12N4O4	543.136	3.74427	Level4	1.82289e-05	1.92615e-05	1.74403e-05	2.75971e-05	2.06664e-05	2.72535e-05	1.80789e-05	1.20506e-05	1.9196e-05	2.1734e-05	1.72935e-05	5.47608e-06	1.59027e-05	2.1754e-05	1.84298e-05	5.9154e-06	1.34881e-05	1.86041e-05	1.37179e-05	1.33778e-05	2.08171e-05	1.32041e-05	0	5.69892e-06	0	9.06732e-06	0	0	0	0
pos_589	Myricetin	53.7	-20.7612	C15H10O8	336.065	4.90052	Level4	0.00117603	0.00139546	0.00193286	5.4266e-05	3.18869e-05	1.60205e-05	0.000431164	4.62037e-05	0.0008612	1.87153e-05	1.13758e-05	2.35138e-06	0.000312994	0.000572435	0.000646134	6.45569e-07	1.76409e-06	4.04476e-05	0.000655126	0.000698989	0.00166097	6.9124e-06	1.35035e-06	1.36028e-06	0	0	0	0	0	0
pos_590	4-alpha-Methyl-5-alpha-cholest-7-en-3-one	53.7	5.95376	C28H46O	437.32	9.03218	Level4	6.13604e-05	7.90668e-05	0.000107337	1.81819e-05	2.21029e-05	3.99711e-05	6.89394e-05	5.47514e-05	5.94558e-05	2.25644e-05	2.26474e-05	2.00599e-05	6.12626e-05	5.37815e-05	5.78047e-05	1.91652e-05	4.84786e-05	3.41613e-05	8.53156e-05	8.43819e-05	6.77984e-05	2.05687e-05	4.61184e-05	3.73081e-05	9.64583e-06	1.40799e-05	1.19728e-05	1.45594e-05	2.75208e-05	1.9074e-05
pos_591	N1-Acetylspermidine	53.7	-8.48919	C9H21N3O	397.323	7.01282	Level4	0	1.23304e-06	3.44707e-06	0	0	0	6.39257e-06	7.85763e-07	4.31043e-06	0	0	0	1.31337e-06	1.81328e-06	2.05332e-06	0	0	0	4.23078e-05	2.10967e-05	2.94687e-06	0	0	0	0	0	0	0	0	5.59432e-06
pos_592	PE(14:0/19:0)	53.7	-7.27576	C38H76NO8P	670.512	6.17048	Level4	3.20209e-05	2.86815e-05	3.06042e-05	9.46685e-05	8.87189e-05	5.84805e-05	2.45707e-05	2.27377e-05	2.03747e-05	7.87894e-05	7.21032e-05	5.56337e-05	1.37489e-05	1.62349e-05	1.68945e-05	5.6177e-05	4.13476e-05	5.82603e-05	1.8241e-05	1.92587e-05	2.06848e-05	6.96019e-05	6.87611e-05	5.55535e-05	7.89156e-05	6.11193e-05	8.89414e-05	9.39985e-05	9.28076e-05	0.000106717
pos_593	6-Phosphogluconic acid	53.6	-4.93901	C6H13O10P	294.057	3.33812	Level4	1.46671e-05	1.71793e-05	1.30161e-05	2.61721e-05	2.36757e-05	2.11075e-05	1.93536e-05	1.53799e-05	1.61186e-05	6.87428e-05	5.75178e-05	3.36783e-05	6.85729e-06	9.99464e-06	7.10188e-06	7.2041e-06	6.48705e-06	1.29505e-05	1.93298e-05	1.8999e-05	2.09195e-05	2.11541e-05	1.46036e-05	2.17643e-05	5.8208e-06	1.48645e-05	3.1678e-06	0	0	0
pos_594	2-Oxo-4-methylthiobutanoic acid	53.6	-13.9039	C5H8O3S	149.025	6.40573	Level4	5.65051e-06	5.60968e-06	6.21741e-06	2.06056e-05	2.07825e-05	1.77847e-05	7.23069e-06	5.84064e-06	6.10188e-06	2.53462e-05	2.37595e-05	2.3859e-05	4.83488e-06	5.63029e-06	6.31801e-06	2.03632e-05	1.63219e-05	2.18142e-05	6.15372e-06	6.94608e-06	7.37689e-06	2.25727e-05	2.59659e-05	2.67729e-05	3.08277e-05	2.5894e-05	2.83109e-05	3.49742e-05	3.96503e-05	3.54728e-05
pos_595	(R)-Pantoate	53.6	16.9341	C6H12O4	149.083	12.5997	Level4	7.20668e-05	7.95207e-05	7.89353e-05	0.000256668	0.000265816	0.000221273	8.09632e-05	6.88253e-05	7.09096e-05	0.000272246	0.000260839	0.000265551	6.65687e-05	7.52906e-05	7.97981e-05	0.000258937	0.000215365	0.000237043	7.93723e-05	7.81389e-05	7.98996e-05	0.000254722	0.000290778	0.000289304	0.000346515	0.000313606	0.000326678	0.000398148	0.00045889	0.000417862
pos_596	D-fructofuranose 2-phosphate	53.6	-12.1579	C6H13O9P	278.06	5.73502	Level4	1.53672e-05	1.56884e-05	7.18348e-06	1.92714e-06	0	1.34256e-06	1.07037e-05	3.10046e-05	2.49456e-05	6.57546e-06	4.81048e-06	1.62163e-06	1.93202e-05	1.22185e-05	1.25178e-05	0	0	0	8.90361e-06	7.14357e-06	1.7694e-05	0	0	0	0	0	0	0	0	0
pos_597	Sorbic acid	53.6	7.91329	C6H8O2	77.0395	5.31453	Level4	6.42555e-06	5.57953e-06	4.10932e-06	5.74619e-07	0	0	4.70413e-06	5.53554e-06	5.4515e-06	0	0	0	6.79703e-06	5.04181e-06	5.88633e-06	0	0	0	4.60428e-06	3.31014e-06	5.15744e-06	0	0	0	0	0	0	0	0	0
pos_598	5'-Phosphoribosyl-N-formylglycinamide	53.5	4.48644	C8H15N2O9P	314.052	5.02208	Level4	2.02514e-05	6.20996e-05	4.01864e-05	0	0	0	8.45942e-05	1.36412e-05	1.96777e-05	1.8074e-06	0	0	9.2561e-06	1.73177e-05	1.55315e-05	0	0	0	5.47809e-05	3.99046e-05	5.74361e-05	0	0	0	0	0	0	0	0	0
pos_599	4beta-(hydroxymethyl)-4alpha-methyl-5alpha-cholest-7-en-3beta-ol	53.5	-5.93309	C29H50O2	395.365	13.0781	Level4	4.781e-05	6.27955e-05	4.17901e-05	0.000145218	7.12997e-05	5.58596e-05	2.09728e-05	3.94633e-05	5.72544e-05	0.000223602	5.17065e-05	6.80579e-05	9.52935e-06	4.37593e-05	6.68697e-05	0.000208294	3.17322e-05	3.40615e-05	1.03466e-05	9.86142e-05	8.61462e-05	0.000216643	2.61808e-05	3.37196e-05	5.04287e-05	8.47599e-06	1.91224e-05	4.10202e-06	4.25745e-06	6.54477e-09
pos_60	m-Coumaric acid	50.8	5.63358	C9H8O3	147.045	7.51912	Level2	7.88945e-05	8.61809e-05	9.00925e-05	0.000283063	0.000297289	0.000269342	8.99782e-05	7.75148e-05	8.28237e-05	0.00031411	0.000304866	0.000326881	6.91139e-05	8.41398e-05	8.79794e-05	0.00028786	0.000254252	0.000283828	8.52941e-05	8.71766e-05	9.09677e-05	0.00029467	0.000332432	0.000343102	0.000387065	0.000363716	0.000393366	0.000446695	0.000543995	0.000495289
pos_601	Cyclopentyl methanol	53.1	2.88217	C6H12O	83.0858	9.33893	Level4	1.74462e-06	3.46767e-06	1.06889e-06	3.37535e-06	4.44869e-06	4.83095e-06	2.3504e-06	2.37239e-06	1.56706e-06	2.67519e-06	2.57636e-06	3.4488e-06	2.55018e-06	2.84181e-06	1.90111e-06	5.87895e-06	4.392e-06	6.82038e-06	2.96263e-06	1.5302e-06	2.17881e-06	2.86014e-06	2.40459e-06	1.43788e-06	3.28425e-07	7.4851e-06	6.0915e-07	5.2451e-06	5.57703e-06	2.5974e-06
pos_602	9-[6(S),9-diamino-5,6,7,8,9-pentadeoxy-beta-D-ribo-nonafuranosyl]-9H-purin-6-amine	53.1	3.94754	C14H25N7O3+2	381.237	6.96992	Level4	9.81791e-06	1.06976e-05	1.11333e-05	0	0	0	3.97414e-05	1.02942e-05	1.25007e-05	0	0	0	1.01536e-05	6.8222e-06	7.98712e-06	0	5.60732e-07	0	8.31427e-06	1.1361e-05	1.06878e-05	0	0	0	0	0	0	0	0	1.02131e-06
pos_603	tryptophanhydroxamate	53.1	18.437	C11H13N3O2	219.104	4.22263	Level4	8.30959e-05	6.14015e-05	6.74923e-05	7.93701e-06	8.72001e-06	6.35637e-06	6.95094e-05	6.72954e-05	6.96711e-05	6.40552e-06	1.03368e-05	9.15847e-06	6.18318e-05	5.1759e-05	5.14686e-05	9.65836e-06	1.43415e-05	1.02418e-05	9.5847e-05	9.91918e-05	7.35226e-05	6.77094e-06	7.43723e-06	1.03699e-05	7.81017e-06	1.01417e-05	8.76722e-06	8.48496e-06	1.33371e-05	1.59747e-05
pos_604	Cholesterol	53	-25.3219	C27H46O	425.308	9.96677	Level4	0.000122874	0.000138841	0.000200451	3.28827e-06	1.08193e-06	3.82401e-07	3.73495e-05	6.8186e-06	6.93154e-06	3.78654e-08	3.95475e-06	0	6.51565e-05	2.57902e-05	4.7474e-05	6.04296e-07	3.07663e-06	1.47205e-07	2.04016e-05	4.02839e-05	5.22931e-05	2.31009e-07	6.45601e-07	6.25e-07	1.84265e-06	0	3.12348e-07	1.68316e-05	0	2.57278e-06
pos_605	zymosterol intermediate 1a	53	-7.31844	C28H46O2	415.354	6.1419	Level4	6.80322e-06	8.68091e-06	1.15518e-05	3.97672e-06	3.87193e-06	6.54698e-06	6.7042e-06	5.05414e-06	5.65005e-06	0	0	4.93809e-07	1.12795e-05	1.03785e-05	9.29999e-06	1.6023e-06	1.12043e-05	1.43102e-05	9.97928e-06	7.36522e-06	2.28902e-05	5.30406e-06	1.67563e-06	5.42945e-06	0	0	0	0	0	0
pos_606	6,7-Dimethyl-8-(1-D-ribityl)lumazine	52.9	-15.5525	C13H18N4O6	291.104	5.22873	Level4	1.03236e-05	2.41383e-05	1.90148e-05	1.30517e-06	1.25087e-06	3.08672e-06	3.15107e-05	2.07501e-05	2.73359e-05	1.45866e-06	1.42254e-06	2.97871e-06	1.63344e-05	8.68418e-06	1.21285e-05	3.15953e-07	3.14107e-06	4.78862e-06	1.22948e-05	1.59657e-05	1.32976e-05	2.67352e-06	2.25373e-06	3.29053e-06	0	0	0	0	9.12588e-07	0
pos_607	(1R,6R)-6-Hydroxy-2-succinylcyclohexa-2,4-diene-1-carboxylate	52.9	17.1963	C11H12O6	223.064	3.40175	Level4	6.05741e-06	5.11711e-06	5.51734e-06	1.53116e-08	2.06864e-07	3.85002e-07	9.26953e-06	1.18687e-05	9.14078e-06	0	4.6857e-07	4.84685e-08	8.16232e-06	8.14975e-06	7.59708e-06	6.48495e-07	1.13845e-07	7.48664e-09	1.57886e-05	1.59255e-05	2.09446e-05	1.1689e-07	8.90602e-07	6.53685e-07	4.46752e-08	4.51329e-08	7.46653e-07	2.14516e-07	0	1.24789e-06
pos_608	trans-Isohumulone	52.9	-13.1742	C21H30O5	345.201	1.60412	Level4	0.000902331	0.000831581	0.000808382	9.13842e-06	4.59481e-06	1.80287e-05	0.000658347	0.00103329	0.000788418	1.19716e-06	1.44156e-06	6.40582e-07	0.00103085	0.000802041	0.00104126	3.3076e-06	1.96067e-05	2.81094e-05	0.000497219	0.000413912	0.000508072	1.9188e-06	7.4682e-07	0	0	0	0	0	0	0
pos_61	alpha-Vetivone	50.7	5.88308	C15H22O	219.176	6.04248	Level2	0.00132237	0.00159965	0.00285493	0.00352907	0.00368496	0.00315778	0.00266002	0.00169041	0.00201351	0.00386308	0.00378981	0.0039976	0.00148973	0.00143617	0.00152172	0.00367034	0.00316349	0.00339435	0.00215197	0.00219908	0.00183479	0.00365616	0.00412895	0.00424905	0.00480911	0.00450757	0.00470382	0.00576227	0.00672775	0.00606929
pos_610	Spermine	52.8	-21.7669	C10H26N4	241.175	7.09077	Level4	0.000990316	0.00104445	0.00112984	0.00341784	0.00353515	0.00309419	0.0010677	0.000939614	0.00099696	0.00356082	0.00349199	0.00378065	0.000937568	0.00103761	0.00113583	0.00344905	0.00286112	0.00323799	0.00106285	0.00102568	0.00111204	0.00332909	0.00371339	0.00388646	0.00445044	0.00411279	0.00439274	0.00525056	0.00598791	0.00574622
pos_612	lignoceric acid	52.7	-29.6681	C24H48O2	368.354	8.26132	Level4	0.000105468	0.000114494	8.52738e-05	9.55612e-06	2.47751e-06	1.17256e-05	3.32935e-05	2.54925e-05	4.43976e-05	3.18191e-06	1.08473e-05	5.37506e-06	0.000115488	0.00011883	8.60191e-05	6.16225e-06	1.48957e-05	3.11446e-06	1.83009e-05	2.89239e-05	6.17488e-05	8.42768e-07	2.97167e-06	4.49278e-06	1.27964e-06	3.17185e-06	4.52647e-06	3.41462e-06	9.81514e-06	5.8042e-06
pos_613	PA(16:1(9Z)/18:1(9Z))	52.7	26.1573	C37H69O8P	637.477	11.7009	Level4	0.000229802	0.000374092	0.000271105	0.000557644	0.000167258	0.000148025	0.000125575	0.000227666	0.000397089	0.000690727	0.000200023	0.000186233	0.000218105	0.000406039	0.000351758	0.000888689	0.000133768	0.000202197	0.00010679	0.000644201	0.00047343	0.000999842	0.000135497	0.000164806	0.000170744	0.000166755	0.000136765	0.000150566	0.000125975	0.000108061
pos_614	Porphyrin-ring	52.7	-30.16	C20H16N4	312.127	5.23588	Level4	0.000127049	0.000204777	0.000329593	0	0	0	0.000286573	3.45145e-05	7.26466e-05	0	5.94564e-07	5.16368e-06	3.6875e-05	7.80335e-05	6.57156e-05	0	0	0	0.000144474	0.000172788	0.000119505	0	1.07444e-06	0	0	0	0	0	0	0
pos_615	2,4,5-Trimethyl-1,3-dioxolane	52.6	7.1078	C6H12O2	81.0707	5.03638	Level4	8.02183e-06	5.69308e-06	4.30926e-06	4.15057e-07	0	0	6.19043e-06	8.69313e-06	7.33602e-06	0	0	0	7.32261e-06	5.08852e-06	6.3565e-06	0	0	0	5.30356e-06	3.62717e-06	5.95227e-06	0	0	0	0	0	0	0	0	0
pos_616	5-Methyl-2-furanmethanethiol	52.5	-19.3549	C6H8OS	146.061	2.37422	Level4	0.000118524	0.000324765	0.000403329	8.75417e-05	8.18731e-05	0.000114589	0.000327663	0.000400937	0.000286093	4.7535e-05	7.58659e-05	6.01509e-05	0.000662193	0.000584872	0.000652839	8.00441e-05	0.000143247	0.00013229	0.00036103	0.000271963	0.000222457	5.46419e-05	3.91387e-05	4.61307e-05	2.07761e-05	3.84481e-05	1.94846e-05	1.78128e-05	1.77786e-05	1.77158e-05
pos_617	Ethyl 3-methyl butanoate	52.5	6.94736	C7H14O2	95.0864	10.1877	Level4	2.43452e-05	2.05646e-05	2.10581e-05	4.44873e-05	2.83078e-05	4.8244e-05	1.32084e-05	1.35449e-05	1.38635e-05	2.22812e-05	1.73296e-05	1.72231e-05	2.7896e-05	2.66253e-05	2.05972e-05	4.2589e-05	6.86617e-05	3.92788e-05	1.27683e-05	1.7723e-05	2.3942e-05	2.30258e-05	1.83888e-05	2.99722e-05	1.24629e-05	1.65638e-05	1.1196e-05	1.39405e-05	1.58264e-05	1.03337e-05
pos_618	4-hydroxyhexan-3-one	52.4	4.88627	C6H12O2	99.081	8.30422	Level4	7.95666e-06	6.74507e-06	5.86743e-06	6.86469e-06	6.34017e-06	5.28471e-06	4.79094e-06	4.95138e-06	4.76133e-06	8.86627e-06	8.44154e-06	1.06658e-05	9.21727e-06	6.30997e-06	7.04786e-06	1.04546e-05	8.55544e-06	1.18525e-05	6.776e-06	7.41591e-06	7.46643e-06	1.15908e-05	1.26105e-05	1.53918e-05	1.53132e-05	1.51532e-05	1.73781e-05	2.45142e-05	2.18968e-05	2.53534e-05
pos_619	N-Acetyl-DL-serine	52.4	25.0795	C5H9NO4	295.121	6.48438	Level4	7.37753e-06	8.09887e-06	5.8729e-06	1.33311e-05	1.28608e-05	1.14023e-05	6.89569e-06	8.74701e-06	6.57881e-06	1.92748e-05	1.85964e-05	1.90656e-05	5.54007e-06	4.32177e-06	4.57293e-06	1.17077e-05	1.25884e-05	1.41647e-05	5.42377e-06	6.69836e-06	6.45583e-06	1.47524e-05	2.41506e-05	1.41617e-05	2.16866e-05	2.29285e-05	2.39318e-05	2.22274e-05	2.4044e-05	3.53245e-05
pos_62	N,N'-Dicyclohexylurea	50.6	4.14024	C13H24N2O	225.197	6.08468	Level2	0.000984443	0.00103241	0.00110587	0.00332418	0.00352886	0.00308258	0.0010309	0.000933169	0.000970669	0.00358561	0.00353841	0.00380591	0.000875681	0.000984376	0.00107444	0.00338732	0.00284448	0.00328058	0.00101038	0.00100634	0.00107655	0.00340369	0.00372859	0.0040306	0.00451029	0.00408539	0.00450693	0.00532039	0.00620901	0.00591097
pos_620	Galactosylglycerol	52.4	-4.97545	C9H18O8	277.088	4.26553	Level4	0	0	3.80613e-07	0	0	0	1.41746e-06	1.76452e-06	2.67085e-06	0	0	0	0	0	0	0	0	0	1.09258e-05	9.01032e-06	2.17307e-06	0	0	0	0	0	0	0	0	0
pos_621	S-adenosyl-L-ethionine	52.4	11.2609	C16H25N6O5S+	436.155	2.9956	Level4	5.65927e-05	6.60613e-05	6.97559e-05	6.25933e-06	0	1.13833e-05	6.60058e-05	5.76386e-05	7.29426e-05	0	0	9.59053e-06	7.94287e-05	6.94327e-05	8.07171e-05	1.19296e-05	1.50269e-06	8.35282e-06	9.85158e-05	8.20824e-05	7.66256e-05	0	0	0	0	0	0	0	0	0
pos_622	Cytidine monophosphate	52.3	17.9306	C9H14N3O8P	324.065	3.11643	Level4	0.000934631	0.00111834	0.000978985	0.000563023	0.000244247	0.00024744	0.00162618	0.00116188	0.00121307	0.000142053	0.000264697	0.000181591	0.000674658	0.000861075	0.000897994	5.69354e-05	0.000104695	0.00026497	0.00111591	0.0010804	0.000974053	9.58432e-05	4.31529e-05	7.34575e-05	9.71415e-07	6.86531e-05	6.39225e-07	0	0	0
pos_623	di-trans,poly-cis-pentaprenyl diphosphate	52.3	8.2045	C25H44O7P2	536.294	6.8555	Level4	1.28282e-05	1.2463e-05	1.38902e-05	3.42517e-06	3.20521e-05	5.6615e-05	1.03957e-05	2.60888e-06	5.33682e-06	2.33994e-05	3.50511e-05	4.12304e-05	9.30598e-06	8.06193e-06	5.86405e-06	8.20144e-07	6.84546e-07	1.80927e-05	4.44197e-06	9.3363e-06	1.01659e-05	2.85743e-06	0	0	1.01154e-05	5.03412e-05	2.89069e-05	0	1.91689e-05	8.02267e-06
pos_624	S-(Hydroxymethyl)glutathione	52.3	-24.8155	C11H19N3O7S	355.12	5.24303	Level4	2.68648e-05	2.87057e-05	2.58594e-05	6.24933e-07	0	5.44546e-09	3.43598e-05	3.26006e-05	3.59776e-05	0	1.4126e-10	0	1.71363e-05	1.87774e-05	1.66925e-05	0	0	0	5.39071e-05	5.90749e-05	3.22044e-05	6.51405e-07	3.81811e-09	0	0	0	0	0	1.87736e-09	0
pos_625	5-Aminopentanal	52.2	16.5744	C5H11NO	203.179	3.3946	Level4	2.07295e-05	2.22206e-05	1.97383e-05	8.68639e-07	7.00494e-07	4.60667e-07	2.7486e-05	1.78509e-05	2.68923e-05	1.47387e-06	2.74652e-07	8.66467e-07	1.99878e-05	1.54424e-05	1.58583e-05	1.19679e-06	1.39242e-06	1.43162e-06	6.87511e-05	2.50673e-05	2.62541e-05	1.01294e-06	2.00733e-06	1.89398e-06	4.03612e-07	7.71702e-07	1.20714e-06	1.1878e-06	1.13293e-06	1.24471e-06
pos_626	L-Leucine	52.2	24.1843	C6H13NO2	149.132	8.30422	Level4	3.8772e-05	3.20683e-05	3.33345e-05	1.10768e-05	3.64992e-06	4.7695e-06	2.46563e-05	2.49392e-05	2.7162e-05	3.38568e-06	1.15141e-05	4.78589e-06	3.7803e-05	2.59822e-05	2.85851e-05	7.61733e-06	1.17035e-05	4.83679e-06	3.51183e-05	3.54958e-05	3.33231e-05	1.99428e-06	2.21204e-06	9.32234e-06	1.24464e-06	2.45695e-06	1.5393e-06	2.77519e-06	3.4919e-06	3.16121e-06
pos_627	8-Amino-7-oxononanoic acid	52.1	12.7936	C9H17NO3	413.21	6.62023	Level4	1.66228e-06	7.22232e-06	7.3128e-06	3.96854e-06	4.67667e-06	3.91383e-06	2.6632e-05	1.05164e-07	6.34695e-06	5.96359e-06	7.98346e-06	4.63318e-06	2.16913e-06	8.01342e-06	3.56073e-06	2.55918e-06	2.82298e-06	3.88931e-06	9.47938e-06	1.55452e-05	1.88231e-05	1.95234e-06	6.82535e-06	1.78355e-06	6.36429e-06	4.29339e-06	7.42115e-06	1.03189e-05	1.11029e-05	6.26194e-06
pos_628	5,10-Methenyltetrahydrofolate	52.1	-14.0392	C20H22N7O6+	479.146	5.42823	Level4	9.27835e-05	9.01145e-05	9.1715e-05	0.000239493	0.000240538	0.000200178	7.64388e-05	5.77687e-05	6.23245e-05	0.000193186	0.00018812	0.00019141	4.34025e-05	5.27659e-05	4.71829e-05	0.000149675	0.00012624	0.000141513	5.03252e-05	5.38248e-05	5.56081e-05	0.000136004	0.000149842	0.000145099	0.000166314	0.000150547	0.000159663	0.000196783	0.000207129	0.000210036
pos_629	phenylalaninol	52.1	34.055	C9H13NO	303.217	4.5437	Level4	3.6182e-06	7.52263e-06	6.10197e-06	0	0	0	3.00845e-06	2.18423e-06	3.47145e-06	0	0	0	1.07726e-06	1.19868e-06	1.23079e-06	0	0	0	0	0	1.1302e-06	0	0	0	0	0	0	0	0	0
pos_63	LysoPE(0:0/16:0)	50.5	4.55528	C21H44NO7P	454.294	7.89737	Level2	0.00154341	0.00106506	0.00150868	0.000454543	0.000405113	0.000470525	0.00109046	0.00172966	0.0019113	0.000267482	0.000284064	0.000316349	0.00249688	0.00148286	0.00264689	0.000562471	0.000738266	0.00184479	0.00188433	0.000732644	0.00093147	0.000392649	0.000355388	0.000852843	7.85491e-05	9.14728e-05	5.41414e-05	5.13476e-05	4.559e-05	4.51496e-05
pos_630	4-acetamidobutanal	52	4.79942	C6H11NO2	281.148	2.06032	Level4	0.000329778	0.000324308	0.000323622	1.44505e-05	3.65211e-05	4.21031e-05	0.000244079	0.000268979	0.00027463	0.000983804	0.000467125	0.000207434	0.000351217	0.000208401	0.000239846	3.49423e-06	1.17416e-05	1.35341e-05	0.000186068	0.000170022	0.000224835	3.84208e-06	6.98367e-06	1.00617e-05	7.80042e-06	1.14233e-05	4.7912e-06	5.32436e-06	4.39065e-06	8.10699e-06
pos_631	taurocholic acid	52	20.92	C26H45NO7S	538.292	3.3803	Level4	0.000494239	0.000523231	0.000447371	0.000227098	0.00018948	0.000168135	0.000452349	0.000797016	0.000481246	0.000142109	0.000204429	0.0001531	0.000639792	0.00039254	0.000454565	9.1232e-05	8.7833e-05	0.000146477	0.000709385	0.000594298	0.00048818	7.75051e-05	8.00546e-05	7.99856e-05	3.36994e-05	4.964e-05	4.29988e-05	3.60963e-05	3.51736e-05	3.76305e-05
pos_632	4,4-Dimethyl-5a-cholesta-8,24-dien-3-b-ol	52	0.224718	C29H48O	435.36	12.6355	Level4	4.52737e-05	4.6277e-05	4.21991e-05	0.000107411	9.86792e-05	9.39831e-05	3.95342e-05	3.48704e-05	4.41969e-05	0.000118254	0.000130014	0.000120511	3.87674e-05	4.56749e-05	4.92571e-05	0.000124372	0.00011209	0.000117141	5.02112e-05	5.19053e-05	4.87168e-05	0.000138763	0.000151096	0.00015398	0.000169445	0.000156156	0.000171604	0.000211102	0.000227182	0.000195841
pos_633	D-Phenylalanine	51.9	35.2225	C9H11NO2	183.119	8.98212	Level4	4.04918e-06	4.15159e-06	3.93211e-06	4.22158e-06	7.23063e-07	8.57701e-06	2.2805e-06	7.45166e-07	2.30947e-06	0	0	0	7.30275e-06	7.784e-06	6.3242e-06	7.51244e-06	2.18418e-05	9.19811e-06	2.30279e-06	3.93445e-06	5.48088e-06	0	1.18437e-07	2.99131e-06	0	0	0	0	0	0
pos_634	N-acetylmuramate(beta-methyl)-L-alanyl-D-glutamate	51.9	-36.0123	C20H31N3O12-2	470.159	11.5507	Level4	6.15443e-06	4.64744e-06	1.16989e-06	9.74655e-06	0.00015789	0.000186937	3.18258e-05	1.96893e-05	9.05613e-06	1.43454e-05	5.7828e-06	6.88938e-06	3.51611e-07	1.27557e-07	5.50081e-08	8.7745e-05	5.99603e-06	1.63597e-05	6.79758e-07	3.08945e-05	0	1.29839e-06	0.000158014	5.09351e-07	8.00343e-06	6.13511e-06	3.88541e-08	9.94589e-07	1.13187e-05	3.14547e-06
pos_635	L-Ala-gamma-D-Glu-Dap	51.9	3.46331	C13H19N5O4	619.297	12.0791	Level4	7.76816e-06	2.86182e-05	2.74004e-05	0.000105399	4.60066e-05	2.90402e-05	1.12517e-05	1.93624e-05	2.5572e-05	0.000101275	4.80442e-05	5.54412e-05	2.67236e-06	2.11934e-05	2.32749e-05	8.12357e-05	2.7651e-05	2.98147e-05	4.56812e-06	2.26734e-05	1.64634e-05	8.98704e-05	1.86888e-05	2.04064e-05	5.80898e-05	4.03235e-05	5.68576e-05	7.24059e-05	5.53078e-06	7.22251e-06
pos_636	Agmatine	51.9	-11.3209	C5H14N4	299.204	5.77792	Level4	4.74279e-05	6.14716e-05	3.85773e-05	4.45751e-06	4.2635e-06	8.0492e-06	3.96147e-05	3.10522e-05	2.3598e-05	6.01682e-06	5.82735e-06	4.87389e-06	3.9637e-05	2.6985e-05	2.55129e-05	5.32695e-06	5.32021e-06	1.02957e-05	1.29964e-05	2.02409e-05	3.0039e-05	7.92579e-06	3.48433e-06	6.58568e-06	1.34625e-05	7.76975e-06	9.48092e-06	7.08617e-06	2.94675e-05	9.801e-06
pos_638	Methyl succinate	51.8	2.11512	C7H12O2	93.0701	3.70208	Level4	1.29878e-05	1.03831e-05	1.02859e-05	0	3.82999e-07	4.76542e-07	1.23372e-05	1.01457e-05	1.05234e-05	0	2.59948e-07	0	1.83156e-05	8.16868e-06	1.04359e-05	1.97105e-07	0	0	1.55382e-05	1.19099e-05	1.14594e-05	0	2.6573e-07	0	0	0	0	0	0	0
pos_639	Dodecenoylcarnitine	51.7	1.9574	C19H35NO4	342.265	4.40068	Level4	4.59799e-05	3.70774e-05	4.0167e-05	6.45191e-05	2.16753e-05	3.2144e-05	2.6455e-05	2.11302e-05	1.87512e-05	6.04125e-06	1.2e-05	9.96859e-06	3.66059e-05	3.02457e-05	2.31763e-05	5.14683e-05	3.49083e-05	1.39652e-05	2.69259e-05	3.99092e-05	2.89385e-05	8.24055e-06	2.19746e-06	2.34197e-05	4.14874e-06	1.71849e-06	1.32664e-06	1.81114e-06	5.03684e-06	3.38935e-06
pos_64	3-Methylcyclopentene	50.5	8.09282	C6H10	83.0862	8.02608	Level2	4.58812e-06	3.06731e-06	3.45467e-06	4.95774e-07	0	0	2.29514e-06	2.92907e-06	2.85598e-06	1.41787e-08	0	0	5.44754e-06	3.38462e-06	4.30325e-06	0	0	1.11536e-10	1.722e-06	2.47036e-06	2.45204e-06	0	0	4.56043e-09	0	0	0	0	0	0
pos_640	DG(16:1(9Z)/16:1(9Z)/0:0)	51.7	13.7414	C35H64O5	603.446	11.472	Level4	5.85739e-05	5.27883e-05	5.5304e-05	8.2894e-05	6.09926e-05	5.45896e-05	4.47138e-05	5.02607e-05	4.97674e-05	7.86321e-05	8.96838e-05	6.38405e-05	4.51288e-05	4.11392e-05	5.05864e-05	6.59781e-05	5.81879e-05	6.45138e-05	4.9754e-05	5.24103e-05	5.80666e-05	8.33964e-05	8.99403e-05	8.91086e-05	7.12521e-05	6.3353e-05	7.1198e-05	5.5494e-05	4.7898e-05	4.86576e-05
pos_641	L-Asparagine	51.7	6.18904	C4H8N2O3	97.0405	7.59062	Level4	5.25843e-06	5.57438e-06	5.61937e-06	1.63698e-05	1.71718e-05	1.46666e-05	5.86507e-06	5.06168e-06	5.64406e-06	1.77358e-05	1.83429e-05	1.77986e-05	4.91797e-06	5.84298e-06	5.49347e-06	1.77841e-05	1.51796e-05	1.45675e-05	6.14746e-06	4.90841e-06	5.83903e-06	1.6713e-05	1.80564e-05	1.79595e-05	2.10069e-05	1.97722e-05	2.18613e-05	2.62777e-05	3.20755e-05	2.57702e-05
pos_642	Novobiocin	51.6	26.6226	C31H36N2O11	595.245	5.34313	Level4	0.00094703	0.000561287	0.000691584	6.94459e-05	6.27795e-05	2.95942e-05	0.000621456	0.000662483	0.000887436	1.05686e-05	0.000228685	0.000357201	0.000602158	0.000876623	0.000458623	2.07707e-05	1.82662e-05	0.00013835	0.00114721	0.000710579	0.000512023	4.4547e-05	5.49754e-05	1.09839e-05	0	4.71223e-05	0	0	0	0
pos_644	7,8-dihydroneopterin 3'-phosphate	51.5	-11.0424	C9H14N5O7P	336.067	5.40677	Level4	1.2512e-05	1.09977e-05	1.0288e-05	9.44973e-07	9.37193e-07	0	1.14249e-05	1.3922e-05	1.46901e-05	0	4.51048e-06	4.91757e-06	8.59776e-06	1.10414e-05	7.44395e-06	0	0	5.04491e-07	1.56758e-05	1.75174e-05	1.53384e-05	6.36159e-07	1.72524e-06	0	0	0	0	0	0	0
pos_645	L-Rhamnulose	51.5	-2.95099	C6H12O5	351.125	6.8126	Level4	6.44936e-05	8.49447e-05	7.98468e-05	3.10476e-05	1.57023e-05	2.01374e-05	9.74179e-05	0.000107618	8.48533e-05	1.82799e-05	2.62267e-05	1.16617e-05	6.06942e-05	4.23704e-05	6.25565e-05	1.01701e-05	2.05417e-05	2.78143e-05	5.19411e-05	5.22385e-05	5.6437e-05	3.27539e-05	3.09933e-05	3.93038e-05	0	0	0	0	8.3845e-09	0
pos_646	Tetradecenoylcarnitine	51.4	-27.563	C21H39NO4	411.312	8.79622	Level4	2.03422e-05	2.24729e-05	1.91059e-05	1.12161e-05	1.33193e-05	1.65834e-05	1.32156e-05	1.11093e-05	8.84534e-06	5.42423e-06	1.68024e-05	1.16138e-05	1.90566e-05	1.7298e-05	1.53887e-05	1.63059e-05	2.50006e-05	2.68279e-05	1.11642e-05	1.58727e-05	1.39879e-05	1.10846e-05	7.83413e-06	1.47388e-05	4.20189e-06	1.06192e-06	1.06352e-06	6.55167e-06	9.08739e-06	6.20465e-06
pos_647	(2-trans,6-trans)-Farnesol	51.4	10.961	C15H26O	240.235	10.9229	Level4	1.06862e-05	1.18815e-05	7.60744e-06	2.86261e-05	3.4715e-05	2.10984e-05	1.45404e-05	9.88205e-06	1.01886e-05	2.83868e-05	2.30687e-05	2.85209e-05	9.12343e-06	1.2467e-05	1.0203e-05	3.3039e-05	2.27844e-05	2.04139e-05	1.06723e-05	1.24717e-05	9.50137e-06	2.95306e-05	2.27171e-05	2.74986e-05	3.25119e-05	3.23164e-05	2.68989e-05	3.61472e-05	3.55743e-05	3.91896e-05
pos_649	5'-deoxyuridine	51.4	-45.0129	C9H12N2O5	193.051	8.7676	Level4	0.000175259	0.000116776	0.000141613	3.36541e-05	1.93611e-05	9.63838e-06	0.000117006	0.000146873	0.00011986	4.37532e-05	4.12875e-05	3.30101e-05	0.000121387	0.0001223	0.000166415	4.71902e-05	3.5976e-05	3.42713e-05	0.000114549	9.14968e-05	0.000116675	5.92972e-05	6.02954e-05	5.29888e-05	5.95344e-05	5.64677e-05	4.55681e-05	5.54394e-05	6.425e-05	5.39929e-05
pos_65	DEHYDRO (11,12)URSOLIC ACID LACTONE	50.4	-10.3876	C30H46O3	437.343	7.99033	Level2	0.00170974	0.00139967	0.00160882	0.000299072	0.000202804	0.000330666	0.00141894	0.00171781	0.00203062	0.000143235	0.000674163	0.00163984	0.00147698	0.0015315	0.00227119	0.000340356	0.000188804	0.000611796	0.00655461	0.00527525	0.003025	0.000224781	0.000232945	0.000462137	5.24273e-05	0.00028443	5.9218e-05	6.36291e-05	4.59121e-05	0.000185695
pos_650	3-Oxo-7,8-dihydro-alpha-ionol	51.4	-1.29616	C13H22O2	438.357	8.12545	Level4	4.99931e-05	6.93986e-05	5.4641e-05	1.88601e-06	0	7.03265e-06	4.34945e-05	2.17082e-05	2.94699e-05	1.58996e-06	2.34854e-06	6.51912e-07	3.94089e-05	4.8188e-05	4.21955e-05	1.94863e-05	3.52124e-06	1.86866e-05	2.82198e-05	2.42012e-05	4.28163e-05	4.21696e-06	2.20513e-06	4.05745e-05	0	0	0	0	0	0
pos_651	2-Heptanone	51.4	28.7905	C7H14O	137.097	6.04248	Level4	0.000105571	0.000119794	0.000100424	1.6739e-05	1.19689e-05	8.75911e-06	7.61325e-05	7.21603e-05	6.31484e-05	3.18331e-06	9.16388e-06	4.66133e-06	0.00012398	5.72237e-05	8.29926e-05	4.1888e-06	4.66223e-06	9.77405e-06	5.43341e-05	6.10738e-05	6.45983e-05	5.85151e-06	5.24668e-06	6.67447e-06	1.28105e-06	5.63344e-06	7.32708e-07	1.45529e-06	4.40393e-06	2.8377e-06
pos_652	(2R,3R)-2,3-Dihydroxy-3-methylpentanoate	51.4	-20.3388	C6H11O4-	295.133	1.98952	Level4	0.000201954	0.000204703	0.000203603	0	0	0	0.000167669	0.000156247	0.000133972	0	0	0	0.000215406	0.000123496	0.000141703	0	0	0	0.00011355	9.76968e-05	0.000113287	0	0	0	0	0	0	0	0	0
[truncated: 272 more rows]
