# Supplementary material for: Integrative analysis of microbiome and metabolome revealed the effect of microbial inoculant on microbial community diversity and function in rhizospheric soil under tobacco monoculture
Source: Microbiol Spectr. 2024 Jul 11;12(8):e04046-23. doi: 10.1128/spectrum.04046-23 (PMC11302352; doi:10.1128/spectrum.04046-23)
Supplement: Table S4 — Soil metabolites detected by negative ion mode. [file spectrum.04046-23-s0008.xlsx]

## Sheet: Sheet1
Supplementary Table 4. Soil metabolites detected by negative ion mode "
ID	name	Total score	Mass Error (ppm)	Formula	mz	Retention time (min)	Levels	CCN-RS1	CCN-RS2	CCN-RS3	CCN-SS1	CCN-SS2	CCN-SS3	CCY-RS1	CCY-RS2	CCY-RS3	CCY-SS1	CCY-SS2	CCY-SS3	NCN-RS1	NCN-RS2	NCN-RS3	NCN-SS1	NCN-SS2	NCN-SS3	NCY-RS1	NCY-RS2	NCY-RS3	NCY-SS1	NCY-SS2	NCY-SS3	CC-Base1	CC-Base2	CC-Base3	NC-Base1	NC-Base2	NC-Base3
neg_100	2-Hydroxymyristic Acid	42.6	7.83843	C14H28O3	243.198	8.49548	Level2	0.000385062	0.00034543	0.000418468	0.000255698	0.000144581	0.000312551	0.000411828	0.000264157	0.000304671	0.000163253	0.000142357	0.000125947	0.000499998	0.000442928	0.000399579	0.00013484	0.00010104	0.000237288	0.00039225	0.000333551	0.00043124	0.000240732	0.000151012	0.000249322	0.000120095	0.000118609	0.000131476	0.000138531	4.28065e-05	0.000140235
neg_101	Leptomycin B	42.6	0.309189	C33H48O6	539.338	8.6099	Level2	0.000124089	0.000372922	0.000591669	0.000876274	0.000320579	0.00096104	0.000138647	0.000330765	0.000220021	0.000312621	0.000333381	0.00527138	0.000596522	0.0014002	0.00117967	0.000369955	0.000870412	0.00381279	6.50508e-05	0.000101554	3.56654e-05	0	5.47305e-05	0.00123232	0	0	0	0	0	0
neg_102	TyrMe-TyrMe-OH	42.6	-21.2213	C26H26N2O8	493.151	5.8629	Level2	2.92001e-05	1.62488e-05	4.5627e-05	5.05297e-05	3.58786e-05	7.44873e-05	0.000110562	5.77813e-05	0.00011038	0.000106066	0.000405921	0.000195813	7.95879e-05	9.13454e-05	9.50788e-05	0.000219191	0.00032604	0.00104301	4.78505e-05	4.70746e-05	8.43261e-05	0.000246671	0.000205454	0.00061183	0	0	0	0	0	0
neg_103	Ser Leu Glu Asp	42.6	22.0278	C18H30N4O10	461.199	2.65985	Level2	0.000339252	0.000414258	0.00036964	1.79825e-05	0	0	0.00053493	0.00048618	0.000396081	0	0	0	0.000451037	0.000318384	0.00040002	0	0	2.12038e-05	0.000658734	0.000539688	0.000547909	0	0	0	0	0	0	0	0	0
neg_104	N-3-oxo-tetradecanoyl-L-Homoserine lactone	42.5	3.11017	C18H31NO4	324.219	5.54185	Level2	3.54323e-05	9.49986e-05	4.73675e-05	2.33972e-05	0	0	0.000149641	2.91695e-05	3.91702e-05	0	0	0	4.05631e-05	2.18161e-05	3.55557e-05	0	0	0	3.5374e-05	6.85508e-05	9.07026e-05	0	0	0	0	0	0	3.1402e-05	0	0
neg_105	15(R)-15-methyl Prostaglandin A2	42.5	-6.64314	C21H32O4	347.22	7.13268	Level2	0.000148628	0.000306289	0.000190598	9.04896e-05	2.37868e-05	2.65905e-05	0.000108458	7.87641e-05	5.28571e-05	0	0	0	0.000185071	0.000121053	0.000113657	0	0	4.90636e-05	3.24758e-05	5.00296e-05	0.000102146	0	0	7.64967e-05	0	0	0	0	0	0
neg_106	TyrMe-Ile-OH	42.4	23.7556	C22H26N2O7	429.177	2.93795	Level2	3.28346e-07	6.50488e-07	0.000151365	0	0	0	1.17763e-06	2.52184e-06	2.36006e-06	0	0	0	1.17115e-06	3.0806e-07	8.15867e-07	0	0	0	3.19404e-06	1.35786e-06	1.84535e-06	0	0	0	0	0	0	0	0	0
neg_108	Ser Tyr Glu Asp	42.3	-3.46915	C21H28N4O11	511.166	2.80212	Level2	7.50682e-05	6.97807e-05	6.08026e-05	0	0	0	9.28548e-05	9.66892e-05	7.87347e-05	0	0	0	5.60661e-05	5.09204e-05	7.5913e-05	0	0	0	0.000121999	9.54181e-05	0.000105675	0	0	0	0	0	0	0	0	0
neg_109	Lys-Lys-OH	42.2	-6.99273	C17H26N4O6	381.175	10.5934	Level2	0.0339698	0.0357642	0.0322309	0.013565	0.00378875	0.0536136	0.0218776	0.00396678	0.0090618	0.00294261	0.002463	0.00383069	0.059119	0.0603927	0.0555164	0.160666	0.317175	0.137095	0.00521189	0.0170433	0.0386927	0.0437099	0.00523225	0.0583669	0.000589156	0.00388058	0.0022481	0.00446364	0.00027281	0.00200689
neg_112	D-Lactic acid	42.1	12.3274	C3H6O3	89.0255	0.776017	Level2	3.5075e-05	3.32551e-05	3.36788e-05	0	0	0	3.88646e-05	5.3169e-05	4.06003e-05	0	0	0	4.91745e-05	4.3253e-05	5.4833e-05	0	0	0	2.83084e-05	1.11178e-05	1.93447e-05	0	0	0	0	0	0	0	0	0
neg_113	ethyl 2-cyano-3-(1h-indol-3-yl)prop-2-enoate	42	-16.5293	C14H12N2O2	539.139	0.633733	Level2	0.000460289	0.000425729	0.000458516	0.0011941	0.000954454	0.000678993	0.000532518	0.000445459	0.000369258	0.00262181	0.00349972	0.0019308	0.000491762	0.000482894	0.00058207	0.000359402	0.000408893	0.000781367	0.000491039	0.000476637	0.000462035	0.00119156	0.000802987	0.00103833	0.000872538	0.00135366	0.00105749	0	4.04558e-05	0.000105524
neg_114	His Phe Glu Asp	41.9	-9.15831	C24H30N6O9	581.202	4.96415	Level2	3.27511e-05	2.28753e-05	4.49047e-05	0	0	0	5.91061e-05	6.86441e-05	0.000114462	0	0	9.94082e-06	1.40952e-05	2.97892e-05	1.5241e-05	0	0	0	0.000403627	0.000330991	0.000109049	0	0	0	0	0	0	0	0	0
neg_116	N-Acetyl-5-aminosalicylic acid	41.8	5.86902	C9H9NO4	194.047	1.64678	Level2	1.3814e-05	1.67213e-05	1.81093e-05	0	0	0	3.88798e-06	1.18324e-05	2.26735e-05	0	0	0	1.91935e-06	1.36665e-05	4.00273e-06	0	0	0	7.30472e-06	2.66761e-06	2.01488e-05	0	0	0	0	0	0	0	0	0
neg_118	3-Phenoxypropionic acid	41.7	5.99693	C9H10O3	165.057	2.63125	Level2	1.4734e-06	4.33446e-06	3.89663e-06	0	0	0	2.19392e-05	1.43445e-05	2.23276e-05	0	0	0	1.63612e-05	1.63259e-05	1.98712e-05	0	0	0	3.16763e-05	1.91401e-05	3.19237e-05	0	0	0	0	0	0	0	0	0
neg_119	Glycerophosphocholine	41.7	0.33432	C8H20NO6P	292.072	0.619433	Level2	2.94209e-05	5.56588e-05	5.45605e-05	3.39331e-05	1.01505e-05	3.39014e-05	5.1314e-05	2.52454e-05	1.79104e-05	5.27112e-05	4.58312e-05	7.51219e-06	4.295e-05	3.32252e-05	4.21306e-05	0	7.82392e-06	0	1.00496e-05	1.58085e-05	2.20169e-05	0	0	0	0	3.26525e-05	0	0	0	0
neg_120	FENAMIDONE	41.6	24.7357	C17H17N3OS	310.11	3.60858	Level2	0.000696094	0.000930289	0.00146302	0.000244879	9.23104e-05	4.23791e-05	0.0009825	0.000888966	0.00177517	6.57634e-05	0.000905724	0.000994804	0.000675315	0.000421655	0.000719849	0	6.63862e-05	0.00011929	0.00493751	0.00384358	0.00294617	0.000614749	0.000343876	6.68684e-05	0	0.000236405	0	0	0	0
neg_121	ORSELLINIC ACID, ETHYL ESTER	41.5	6.49462	C10H12O4	195.068	2.81642	Level2	2.63664e-05	2.87295e-05	4.45602e-05	0	0	0	3.71564e-05	2.30978e-05	3.90274e-05	0	0	0	2.02023e-05	2.37535e-05	2.72541e-05	0	0	0	2.69443e-05	3.21779e-05	3.34255e-05	0	0	0	0	0	0	0	0	0
neg_122	Trp derivative	41.5	11.9044	C11H13NO4	222.08	2.38102	Level2	0	0	0	0	0	0	0	0	5.32021e-06	0	0	0	8.4853e-07	0	3.20076e-06	4.03667e-05	5.90555e-05	0.000126211	1.62561e-06	3.94815e-06	1.97454e-06	0	3.95498e-05	4.55324e-05	0	0	0	0	0	0
neg_123	(-)-Tylocrebrine	41.4	-14.2179	C24H27NO4	392.181	2.9594	Level2	4.90428e-05	5.61834e-05	5.08865e-05	0	0	0	5.04071e-05	3.69276e-05	4.1171e-05	0	0	0	4.69519e-05	4.00553e-05	4.67092e-05	0	0	0	6.97295e-05	3.04238e-05	4.21404e-05	0	0	0	0	0	0	0	0	0
neg_125	Succinic acid	41.4	9.74986	C4H6O4	117.02	1.42517	Level2	0.000394119	0.00052953	0.000587242	0	0	0	0.00043623	0.00047471	0.00047806	0	0	0	0.000557383	0.000470254	0.000558157	0	0	0	0.000389555	0.000326666	0.000577163	0	0	0	0	0	0	0	0	0
neg_126	TyrMe-His-OH	41.3	-14.3916	C22H22N4O7	453.135	5.18507	Level2	1.64684e-05	0.0109396	1.02939e-05	0	0	0	1.01861e-05	1.87905e-05	3.92662e-05	0	0	0	0	8.30036e-06	4.79912e-06	0	0	0	4.75666e-05	4.59624e-05	1.6358e-05	0	0	0	0	0	0	0	0	0
neg_127	6k-PGF1伪-d4	41.3	-8.37018	C20H30D4O6	373.25	3.69437	Level2	0.00825681	0.00364426	0.00402605	0	0	0	0.00745355	0.0052315	0.0042888	0.000148893	0	0	0.0144565	0.00415443	0.00582078	1.21751e-05	0	0	0.00455864	0.00598028	0.0051542	0	0	0	0	0	0	0	0	0
neg_128	Practolol	41.3	-23.9119	C14H22N2O3	265.149	7.81763	Level2	0.00990365	0.00792905	0.0093206	0.0622308	0.0621209	0.0418157	0.00966441	0.00864974	0.13105	0.102372	0.0718489	0.0673316	0.00691013	0.00781556	0.00908783	0.0525514	0.0413129	0.0537541	0.0151531	0.0102164	0.00950585	0.21013	0.0707534	0.0997786	0.165631	0.106926	0.150832	0.198447	0.188239	0.265513
neg_129	Phe-HoPhe-OH	41.3	1.97506	C24H22N2O6	433.141	2.203	Level2	5.3875e-05	5.16442e-05	5.54997e-05	0	0	0	4.8743e-05	5.77048e-05	4.92849e-05	0	0	0	7.02811e-05	3.25525e-05	4.95107e-05	0	0	0	4.50079e-05	3.53741e-05	5.2223e-05	0	0	0	0	0	0	0	0	0
neg_131	Kynurenic acid	41.1	6.73089	C10H7NO3	188.037	3.3662	Level2	0.000124269	0.000116751	9.27274e-05	1.6111e-05	0	1.65997e-05	8.35854e-05	7.23444e-05	8.74858e-05	0	0	0	0.000120652	8.9078e-05	7.14996e-05	1.61015e-05	5.64615e-05	0.000107686	4.5849e-05	6.2356e-05	7.5613e-05	0	0	0	0	0	0	0	0	0
neg_132	ST638	41.1	22.0883	C19H18N2O3S	353.104	5.68485	Level2	0.000211732	0.000250077	0.000213206	0	0	0	0.000335522	0.000377062	0.000273055	0	0	0	0.000189627	0.000296403	0.000416833	0	0	0	0.000271724	0.000189089	0.000324751	0	0	0	0	0	0	0	0	0
neg_133	N-HISTIDYL-2-AMINONAPHTHALENE (尾NA)	41.1	-1.89041	C16H16N4O	279.125	4.7711	Level2	1.68495e-05	2.92273e-05	3.76999e-05	1.34169e-05	0	0	5.46158e-05	1.97472e-05	3.45004e-05	0	0	0	1.44368e-05	1.75266e-05	2.30073e-05	0	0	0	2.96861e-05	1.93823e-05	9.6619e-05	0	0	0	0	0	0	0	0	0
neg_134	Ser Ile Ala Asp	41	10.7918	C16H28N4O8	403.188	3.25895	Level2	0.000124614	0.000153195	0.000164086	0	0	0	0.000109366	0.000130904	9.26589e-05	0	0	0	0.000137287	0.000120462	0.000147375	0	0	1.04838e-05	0.000124742	9.78786e-05	0.000157615	0	0	0	0	0	0	0	0	0
neg_136	Benzyloxyphenylisoserine Methylester	40.8	4.6744	C17H17NO4	298.11	3.86523	Level2	0.00132804	0.00130616	0.000704208	7.65745e-05	7.89261e-05	4.05733e-05	0.00110987	0.00077174	0.00117931	0.000168587	0.00011848	0.000180044	0.000828603	0.000975032	0.000448561	5.19508e-05	6.26661e-05	7.76192e-05	0.0019891	0.00149135	0.000735675	6.30046e-05	0.000122358	6.6412e-05	0.000223899	0.000153647	0.000298023	0.000188286	0.000289695	0.000310091
neg_137	Koparin	40.8	-2.3101	C16H12O6	299.055	3.60143	Level2	1.76587e-05	2.78625e-05	1.78552e-05	1.87222e-06	6.75305e-06	5.37816e-07	2.89995e-05	4.56864e-05	2.81668e-05	6.58929e-06	4.73819e-06	1.37125e-05	2.81215e-05	3.1687e-05	3.03695e-05	1.36372e-06	1.23591e-06	9.52853e-06	4.69547e-05	6.81487e-05	7.40375e-05	5.02819e-06	9.13257e-07	8.83941e-06	3.2949e-07	2.08437e-05	6.94362e-08	1.70224e-05	2.91072e-05	3.08786e-05
neg_138	Riboflavin (Vitamin B2)	40.7	8.24283	C17H20N4O6	375.134	2.86645	Level2	0.000268058	0.000279952	0.000324061	7.31972e-05	6.48499e-05	0.000103315	0.000322554	0.000296155	0.000243929	1.58763e-05	7.82631e-05	2.66356e-05	0.000538423	0.00042326	0.000547225	0.000123799	0.000262893	0.000474533	0.000343285	0.00032721	0.000383925	0.000201569	4.73041e-05	6.15539e-05	0	0	0	0	0	0
neg_139	Robustic acid	40.7	-0.206564	C22H20O6	379.119	0.818917	Level2	0.00122518	0.00102	0.00135912	0	0	0	0.00106242	0.0007374	0.00100335	0	0	0	0.00130158	0.00144276	0.00155346	0	0	0	0.00048787	0.000382668	0.00078176	0	0	0	0	0	0	0	0	0
neg_140	Phe Ala Arg Asp	40.7	22.2302	C22H33N7O7	506.248	2.40247	Level2	0.000216089	0.000215737	0.000210468	0	0	0	0.000167453	0.000184108	0.000168439	0	0	0	0.000243619	0.000122248	0.00017102	0	0	0	9.79871e-05	8.45754e-05	0.000180153	0	0	0	0	0	0	0	0	0
neg_141	Ala His Val Asp	40.7	0.260831	C18H28N6O7	439.195	3.23752	Level2	0.000207072	0.000243693	0.000220191	0	0	0	0.000179268	0.000215735	0.000152767	0	2.89431e-05	0	0.000243797	0.000164471	0.000208269	0	0	0	0.000147584	9.50238e-05	0.000139818	0	0	0	0	0	0	0	0	0
neg_142	DIACETYLDIDEISOVALERYL-RHODOMYRTOXIN	40.7	3.32217	C18H16O7	343.083	7.11123	Level2	5.14356e-06	2.15416e-05	9.09968e-06	0	1.38939e-05	1.02801e-07	0	7.41247e-06	7.95862e-06	0	3.84154e-05	0	9.33742e-05	3.00183e-05	2.53401e-06	0	0	3.36407e-05	6.81082e-05	0.000290552	1.73611e-05	0	0	0	0	0	0	0	0	0
neg_143	Ala His Phe Asp	40.6	16.59	C22H28N6O7	509.224	3.25895	Level2	0.000342982	0.00042386	0.00037091	0	0	0	0.00045852	0.000493999	0.000311718	0	0	0	0.000359109	0.000249816	0.000293464	0	0	7.86248e-06	0.000517186	0.000383299	0.000414271	0	0	0	0	0	0	0	0	0
neg_144	Ser Tyr His Asp	40.6	11.1439	C22H28N6O9	519.19	3.63002	Level2	0.000275385	0.000322936	0.00032674	0	0	0	0.000503821	0.000533588	0.000451729	0	4.67659e-05	0	0.000312611	0.000265661	0.000306014	0	0	0	0.00275611	0.000803478	0.000737695	0	0	0	0	0	0	0	0	0
neg_145	CAY10650	40.6	-0.709923	C28H25NO6	470.161	4.2649	Level2	9.65943e-05	0.00017442	0.000247019	6.0573e-05	0	0	0.000348463	0.000391914	0.000494003	0	0.000138623	0.000180635	0.000116385	9.59873e-05	0.00011394	0	0	2.61999e-05	0.00133322	0.00102487	0.000455192	1.8061e-05	0	0	0	0	0	0	0	0
neg_146	(卤)-Catechin	40.6	0.959781	C15H14O6	289.072	5.7063	Level2	0	0	0	9.13044e-10	0	0.000111611	0	0	0	2.19702e-05	0	0	0	0	0	0	0	3.71212e-05	0	0	0	0	0.000114968	2.84467e-05	0	6.10994e-05	0	5.27503e-05	0.000133029	0
neg_147	Thr Lys Gln Lys	40.6	-10.8939	C21H41N7O7	502.294	7.9249	Level2	0.000947277	0.00104482	0.000916959	0.000973732	0.000595792	0.00103494	0.000438166	0.000473065	0.000708329	9.70412e-05	0.000124238	0.000437072	0.00186674	0.00312516	0.0011706	0.00217893	0.00560799	0.00434453	0.000410694	0.000496635	0.000794217	0.00137325	0.00011211	0.000664137	0	0.00011454	0	0	0	0
neg_148	2'-beta-Dihydroxychalcone	40.6	6.98728	C15H12O3	239.073	5.406	Level2	5.61838e-05	4.18082e-05	5.77777e-05	0	0	0	5.72621e-05	6.63822e-05	6.38883e-05	0	3.74885e-05	9.63996e-05	3.20542e-05	5.32144e-05	4.53452e-05	0	0	7.44426e-06	9.50558e-05	9.2667e-05	8.34489e-05	0	0	0	0	0	0	0	0	0
neg_150	3,5-DINITROCATECHOL (OR-486)	40.5	0.955962	C6H4N2O6	199	3.92243	Level2	0.000716919	0.000827312	0.00114983	0.000768554	0.000964479	0.00060398	0.00112614	0.000278906	0.000417946	0.00171577	0.00135974	0.00124615	0.000234557	0.000600436	0.000515397	0.000492021	0.000355763	0.00062147	0.00103381	0.00115618	0.0010635	0.00137194	0.000849319	0.00136547	0.000850021	0.00107902	0.00106977	0.000771657	0.000841599	0.0007584
neg_151	Eicosapentaenoyl Serotonin	40.5	19.0816	C30H40N2O2	459.31	9.64452	Level2	3.01157e-05	5.41021e-05	5.31686e-05	0	0	0	3.27408e-05	3.67609e-05	4.0257e-05	0	0	0	5.17419e-05	5.37412e-05	5.2956e-05	0	0	0	3.53578e-05	2.45661e-05	4.38534e-05	0	0	0	0	0	0	0	0	0
neg_152	O-BENZYL-l-SERINE	40.5	4.11415	C10H13NO3	194.083	2.1601	Level2	2.0385e-05	2.74359e-05	5.17119e-05	0	0	0	3.19093e-06	0	8.49938e-06	0	0	0	0	0	1.0236e-05	0	0	0	1.34884e-05	2.23386e-05	4.73109e-05	0	0	0	0	0	0	0	0	0
neg_153	3-hydroxy-hexadecanoic acid	40.4	5.63136	C16H32O3	271.229	9.18763	Level2	0.00123367	0.000844519	0.00140562	0.0319609	0.0145284	0.0113218	0.000725115	0.000754879	0.000618295	0.011098	0.0214915	0.0113429	0.00106212	0.00207472	0.00106631	0.0139631	0.00694491	0.00252326	0.000784483	0.000861912	0.001628	0.00643053	0.00445213	0.0270807	0.00129094	0.00642586	0.00802156	0.00477501	0.000669592	0.00294427
neg_154	11(R)-HEPE	40.4	4.60014	C20H30O3	317.214	7.7676	Level2	0.00112913	0.00194433	0.00145841	0.000780129	0.000415577	0.0011198	0.000731525	0.000490569	0.000421258	0.000494275	0.000284894	0.000157434	0.00139615	0.00147849	0.00123269	0.00118576	0.00202668	0.00220958	0.000309279	0.000420104	0.00103502	0.000952486	0.000159349	0.000696216	0	0.000259802	0	0	0	0
neg_155	2-METHYL-3-HYDROXYETHYLENEPYRAN-4-ONE	40.4	8.87174	C8H8O3	151.041	4.07185	Level2	0.000275736	0.000254108	0.000250588	0	0	0	0.000228618	0.000367319	0.000304985	0	0	0	0.000424128	0.000323592	0.000374419	0	0	0	0.000138851	0.000120802	0.000153756	0	0	0	0	0	0	0	0	0
neg_156	D-Glucoheptose	40.4	6.29779	C7H14O7	209.068	0.725983	Level2	0.000207613	0.000185118	0.000232394	0	0	1.83218e-05	0.000226359	0.000232771	0.000208343	0	0	0	0.000337214	0.000261881	0.000329201	0	0	0	0.000276178	0.00016443	0.000202479	0	0	0	0	0	0	0	0	0
neg_157	(卤)-Enterolactone	40.3	77.6489	C18H18O4	343.141	3.79373	Level2	0.000398551	0.000367078	0.000408891	0.00267525	0.00299062	0.00169452	0.000374425	0.000467115	0.000368634	0.00532063	0.00385807	0.00378316	0.00026467	0.00036663	0.000317971	0.00207623	0.0023169	0.00285177	0.000420331	0.000409533	0.000401187	0.00352323	0.00403104	0.00372082	0.00921349	0.00678343	0.012046	0.00911053	0.0115274	0.0140053
neg_158	[6]-Gingerdiol 3,5-diacetate	40.3	-2.95447	C21H32O6	379.211	6.9618	Level2	3.34163e-05	2.88543e-05	2.75294e-05	0	0	0	2.7876e-05	1.94174e-05	1.37378e-05	0	0	0	4.13242e-05	2.43373e-05	2.60186e-05	0	0	0	2.01858e-05	1.40785e-05	2.04764e-05	0	0	0	0	0	0	0	0	0
neg_160	1-heptadecanoyl-sn-glycero-3-phosphocholine	40.3	0.922499	C25H52NO7P	508.341	9.96555	Level2	0.000420103	0.000491258	0.000976838	0.00263481	0.00158825	0.00271341	0.000783557	0.000964918	0.000980113	0.000569305	0.000394584	0.00115064	0.000472705	0.00053659	0.000570755	0.00335688	0.0041945	0.00342997	0.000685754	0.000491705	0.000420596	0.00244137	0.000475356	0.00271436	0	0.000339716	0	0	0	0
neg_162	Pantothenic Acid	40.2	5.92395	C9H17NO5	218.105	2.05287	Level2	0.00230574	0.00260617	0.00291075	0.00100944	0.000817928	0.00093851	0.00241576	0.00233244	0.00222299	0.000718977	0.00074649	0.000589189	0.00375657	0.00303222	0.00324839	0.000773855	0.00107465	0.00200779	0.0024274	0.0019679	0.00233995	0.000731014	0.000279145	0.000591183	0	0.00032226	0	0	0	0
neg_163	HU-331	40.2	10.7777	C21H28O3	327.2	7.882	Level2	8.4011e-05	2.98096e-05	5.24624e-05	2.91042e-05	6.50276e-05	0.000175657	6.19028e-05	5.82519e-05	3.65156e-05	9.06417e-06	0	0	7.0623e-05	0.000200491	6.8644e-05	1.90089e-05	0	0	4.72315e-05	9.75455e-05	7.46161e-05	0.000120383	0.000322379	0	0	0	0	0	0	0
neg_164	12(S)-hydroxy-16-Heptadecynoic Acid	40.2	7.64944	C17H30O3	281.214	8.69568	Level2	2.8992e-05	1.55916e-05	4.23515e-05	0	0	0	3.2191e-05	2.08976e-05	3.39177e-05	0	0	0	1.76814e-05	1.49092e-05	2.93028e-05	0	0	0	6.99985e-05	6.10407e-05	2.59487e-05	0	0	0	0	0	0	0	0	0
neg_166	Veratric acid	40.2	8.89224	C9H10O4	181.052	2.70918	Level2	3.45978e-05	3.14884e-05	3.29728e-05	0	0	0	7.74549e-05	9.13195e-05	7.25789e-05	0	0	0	8.76832e-05	6.11135e-05	7.40211e-05	0	0	2.12221e-05	8.12191e-05	8.07553e-05	0.000103758	0	0	0	0	0	0	0	0	0
neg_167	Tfa-VAL-TYR-VAL-OH	40.2	-16.085	C21H28F3N3O6	474.178	2.03857	Level2	1.28384e-05	1.58652e-05	2.01017e-05	0	0	0	4.01266e-06	1.56796e-05	1.16837e-05	0	0	0	5.05558e-05	2.37214e-05	2.33055e-05	0	0	0	7.5266e-06	1.0353e-05	2.26888e-05	0	0	0	0	0	0	0	0	0
neg_168	20-hydroxy LTB4	40.1	3.31139	C20H32O5	351.219	6.22682	Level2	0.000139163	0.000266988	0.000177736	1.48633e-05	0	5.96758e-05	9.44798e-05	8.15519e-05	6.80438e-05	0	0	0	0.000168969	0.000171433	0.000146159	7.15112e-05	0.00014753	9.8941e-05	2.14799e-05	3.5768e-05	0.000100809	0	0	0	0	0	0	0	0	0
neg_169	Parthenolide	40.1	7.6417	C15H20O3	247.136	4.39287	Level2	0	0	0	0	0	0	0	0	7.45404e-05	0	0	0	0	0	0	0	0	0	0	0	0	0	0	0	0	0	0	0	0	0
neg_170	5'-CMP	40.1	13.7222	C9H14N3O8P	322.049	4.05042	Level2	1.99873e-05	2.30102e-05	2.46672e-05	3.01576e-05	1.49469e-05	2.55318e-05	4.9216e-05	7.09587e-05	4.51501e-05	0	4.47182e-05	0	2.55741e-05	4.07504e-05	3.48824e-05	8.17475e-06	2.53273e-05	6.31003e-05	4.8477e-05	4.61836e-05	4.04823e-05	2.31398e-05	1.06563e-05	0	0	0	0	0	0	0
neg_171	N-Phenylacetylphenylalanine	40	5.05901	C17H17NO3	282.115	4.25773	Level2	0.0128319	0.00703476	0.0109789	0.00231383	0.00159653	0.00054796	0.00614735	0.00785182	0.0107391	0.000612204	0.0104946	0.00713086	0.00866488	0.0104355	0.00644259	0.000630885	0.000258138	0.00333727	0.0155946	0.0149687	0.00805253	0.00114408	0.000736283	0.000310467	5.1859e-05	0.00288213	0	0	0	0
neg_172	Ala Val Lys Arg	40	12.4845	C20H40N8O5	471.311	9.48722	Level2	0.00240907	0.00338434	0.00376864	0.0150757	0.00192437	0.00335916	0.00204162	0.00171096	0.00192305	0.00318434	0.0032508	0.00563485	0.00135905	0.00154432	0.00172135	0.00112793	0.00212687	0.00309808	0.00195687	0.00189416	0.00214249	0.00345953	0.0016551	0.00301143	0.000953094	0.000907959	0.000688503	0.000859955	0.000764811	0.000787072
neg_173	Pinolenic Acid	40	6.23679	C18H30O2	277.219	8.03213	Level2	0.00062381	0.000404443	0.000473991	0.000543324	9.20017e-05	0.000103877	0.000317134	0.000312392	0.000270763	3.07777e-05	0.0001301	5.47742e-05	0.000765721	0.000494034	0.000603128	5.80762e-06	8.93574e-05	0.000170306	0.000268301	0.000322618	0.000381766	3.06353e-05	7.74648e-06	0.000158964	0	1.82034e-05	1.34598e-06	4.14172e-07	0	0
neg_31	Indole-3-carboxylic acid	56.9	9.56479	C9H7NO2	160.042	3.82948	Level2	9.32123e-05	9.11274e-05	7.55496e-05	3.51647e-05	2.88335e-05	9.15075e-05	6.50566e-05	6.25975e-05	5.1124e-05	0	3.45166e-05	0	6.73454e-05	5.63842e-05	5.62915e-05	4.96674e-05	8.5601e-05	0.000111633	2.82931e-05	4.2332e-05	5.16457e-05	6.17457e-05	2.64791e-05	6.05518e-05	0	0	0	0	0	0
neg_32	Isoscopoletin	56.7	6.50681	C10H8O4	191.036	2.65272	Level2	0.0206309	0.0180672	0.0223715	0.00807463	0.00460335	0.00447031	0.0152886	0.0142025	0.0128012	0.00875754	0.0130898	0.0044708	0.018742	0.0175136	0.0182167	0.00286771	0.00169374	0.00479014	0.0232044	0.02103	0.0252311	0.0052167	0.00234976	0.00679388	0.000976534	0.0114973	0.000610354	0.000673094	0.00070016	0.000442192
neg_34	13S-HpOTrE(gamma)	55.7	1.46578	C18H30O4	309.208	8.4526	Level2	0.00047533	0.000575535	0.000486658	0.000178313	0.000156186	0.000137637	0.000758945	0.0010269	0.000637597	0.00024229	0.00024026	0.000247536	0.000290076	0.000265286	0.000337675	0.000151733	0.000135075	0.000155517	0.000323899	0.000247386	0.000319994	0.000166844	0.000209568	0.000319269	0.00032447	0.00028828	0.000403542	0.000553146	0.000419244	0.000437795
neg_35	9(S)-HpOTrE	54.7	1.34288	C18H30O4	309.208	6.63363	Level2	0.00547817	0.00413136	0.00417815	0.00122804	0.000645522	0.000449928	0.00431926	0.00422212	0.0034832	0.000705444	0.000939174	0.000567869	0.00560229	0.00409149	0.00522337	0.00056252	0.000543393	0.00100424	0.00488348	0.00428908	0.00389202	0.000884284	0.000530115	0.00144301	0.000465696	0.00112817	0.000579215	0.000736959	0.000617604	0.000704261
neg_36	Syringic acid	54.4	8.41733	C9H10O5	197.047	2.19585	Level2	6.08607e-05	6.23582e-05	6.58127e-05	0	0	0	0.000120212	0.000158668	0.000120917	0	0	0	7.04998e-05	7.15763e-05	8.25507e-05	0	0	0	0.000162829	0.000143641	0.000140075	0	0	0	0	0	0	0	0	0
neg_37	13(S)-HpODE	53.9	3.1738	C18H32O4	311.224	6.71228	Level2	0.0277992	0.0317429	0.0317756	0.0180273	0.0101552	0.00897552	0.0231276	0.022445	0.0178015	0.007792	0.00939758	0.00625446	0.0275117	0.0175312	0.0227814	0.00838744	0.00812612	0.0116242	0.0158753	0.0162069	0.019158	0.00967327	0.00565674	0.0168468	0.000413272	0.00717872	0.00434228	0.00701018	0.000165224	0.0035778
neg_38	2-hydroxyhexadecanoic acid	53	6.39603	C16H32O3	271.23	9.52297	Level2	0.0271266	0.0265865	0.0206924	0.00736207	0.00442297	0.00376141	0.0196068	0.020568	0.0229188	0.00751007	0.00496508	0.00343946	0.0323069	0.0240614	0.0292569	0.00361463	0.00171809	0.00322153	0.0236849	0.0150955	0.0239266	0.00795756	0.00311046	0.00427775	0.00343865	0.00388238	0.00407763	0.00407488	0.0035507	0.00314763
neg_40	DL-2-hydroxy stearic acid	52.5	6.07824	C18H36O3	299.261	10.4082	Level2	0.00135011	0.00133717	0.00123221	0.00182243	0.00173712	0.000667594	0.00140886	0.00215096	0.00228331	0.00262797	0.00242344	0.00160118	0.00207165	0.00177826	0.00167519	0.000710109	0.000382941	0.000604716	0.00118336	0.000420496	0.000764988	0.00122152	0.000893186	0.00125486	0.00122729	0.00128913	0.00142462	0.00186888	0.00188346	0.00124378
neg_41	Xanthine	51.3	10.8762	C5H4N4O2	303.078	1.74617	Level2	6.05039e-05	7.7257e-05	7.66681e-05	0	0	0	5.74143e-05	6.0863e-05	5.8745e-05	0	0.000217459	0	0.000102583	4.53287e-05	6.062e-05	0	0	0	4.51721e-05	5.68674e-05	6.61965e-05	0	0	0	0	0	0	0	0	0
neg_42	5-trans PGF2伪	51	2.97051	C20H34O5	353.234	5.6491	Level2	0.000240922	0.000224039	0.000201364	0.000313497	0.000206693	0.000338676	0.000182906	0.000210554	0.000104318	0.000539659	0.00041593	0.000167651	0.000262243	0.000155587	0.000116763	0.000229097	0.00033402	0.000349489	7.37755e-05	0.000123983	0.00011003	0.000143892	6.80645e-05	0.000274266	0	2.50039e-05	0	0	0.00312967	0
neg_44	15(S)-HpEDE	49.9	3.48041	C20H36O4	339.255	8.23878	Level2	3.66428e-06	5.31025e-06	3.51899e-06	0.000502202	0.000130632	0.00018864	6.10719e-08	9.08419e-10	1.00221e-09	0	5.35115e-05	2.69354e-05	1.91995e-08	6.82054e-06	1.7958e-07	0.00053437	0.000343751	8.08812e-06	4.80202e-08	3.65108e-09	1.54528e-06	0	0	0.000268394	0	0	0	0	1.70036e-07	0
neg_45	Ser Asp Arg Asp	49.8	-6.45499	C17H29N7O10	490.187	4.8712	Level2	0.00641191	0.00399114	0.00498104	0.00173724	0.00100936	0.000487924	0.00811435	0.0103915	0.0122563	0.000843394	0.00668046	0.0131115	0.00340748	0.00500986	0.00397401	0.000138982	0.000411855	0.00186201	0.0246197	0.0197814	0.00847989	0.001805	0.00214229	0.00287901	0	0.00153027	0	0	0	0
neg_46	C75	49.3	9.33049	C14H22O4	253.147	6.09812	Level2	9.97249e-06	8.89437e-06	9.62414e-06	0.000125115	0.00010978	6.33887e-05	1.37559e-05	1.32158e-05	1.12607e-05	0.000130126	0.000115553	9.11045e-05	1.00348e-05	1.33732e-05	1.63381e-05	0.000106941	7.45007e-05	8.32266e-05	1.48288e-05	1.09975e-05	1.09243e-05	0.000191969	0.000115136	0.000219416	0.000286801	0.000189871	0.000307695	0.000379361	0.000358502	0.00033575
neg_47	CAY10397	49.1	2.41155	C17H16N2O5	327.099	2.203	Level2	8.10341e-05	9.32795e-05	0.000106684	0	0	0	7.1712e-05	7.90248e-05	7.22388e-05	0	0	0	9.83992e-05	9.66387e-05	8.78576e-05	0	0	0	8.25199e-05	7.31697e-05	0.000111111	0	0	0	0	0	0	0	0	0
neg_48	p-Salicylic acid	48.8	10.22	C7H6O3	137.026	2.72347	Level2	0.000313067	0.000380386	0.000333634	0.00011586	0.000114264	0.000124706	0.000264537	0.000275823	0.000305263	8.11016e-05	0.000149519	0.00011991	0.000270126	0.000250506	0.00029838	7.96908e-05	9.39459e-05	0.00017892	0.000220193	0.000252075	0.000358776	0.000156337	0.000105539	0.000173593	0.000168969	0.000202214	0.000118924	0.000144832	0.000119694	0.000162852
neg_49	伪-CEHC	48.7	9.99615	C16H22O4	277.147	8.3961	Level2	2.58999e-05	3.77216e-05	3.80228e-05	0.000351008	0.000383905	0.000305809	6.9694e-05	5.70257e-05	5.58151e-05	0.000665193	0.000405238	0.000414031	3.83602e-05	5.7621e-05	5.05623e-05	0.000374968	0.000223815	0.000302409	4.14788e-05	6.79006e-05	4.23311e-05	0.000549547	0.000548117	0.000606072	0.000832702	0.00074867	0.00104728	0.00136453	0.00109061	0.00124023
neg_50	trans-EKODE-(E)-Ib	48.4	4.34876	C18H30O4	309.208	5.03565	Level2	0.000770966	0.000512224	0.00052479	5.5677e-05	1.52495e-05	0	0.000726537	0.000876138	0.000540272	0	1.51111e-05	0	0.000679796	0.000584466	0.000747935	0	0	0	0.000495281	0.000333585	0.000596484	0	0	0	0	9.11655e-05	0	0	0	0
neg_51	Ala-Asp-OH	48.3	14.4575	C12H12N2O8	311.057	6.23397	Level2	3.23603e-06	6.01217e-05	4.06099e-05	6.15553e-07	2.83888e-06	7.67696e-07	1.24055e-06	1.82012e-06	7.23758e-07	5.29904e-06	1.12608e-06	6.77983e-06	4.0142e-07	1.36907e-06	6.27805e-05	2.2856e-06	2.85228e-06	9.26057e-07	0.00068267	0.000371142	0.000590676	9.61134e-06	4.4083e-06	4.30679e-06	2.14735e-05	1.39927e-05	2.80901e-07	1.65669e-06	2.38883e-06	2.56489e-05
neg_52	Ala Thr Asp Glu	48.1	36.3327	C16H26N4O10	433.173	3.17318	Level2	0.000365149	0.000364051	0.00034839	0	0	0	0.000327982	0.0005711	0.000368581	0.000114744	0	0	0.000333057	0.000242552	0.000320508	0	0	0	0.000345648	0.000267903	0.000279989	0	0	0	0	0	0	0	0	0
neg_53	5(S),12(S)-DiHETE	48	4.22518	C20H32O4	335.224	7.16128	Level2	0.000186448	0.000272454	0.000180144	0.000119046	8.79014e-06	0.000170498	0.00015689	0.000104752	7.65826e-05	5.62934e-05	8.44324e-05	6.14062e-05	0.000192186	0.000147899	0.000148165	0.000157999	0.000215366	0.000181322	5.50199e-05	6.72571e-05	0.000144767	0.0107861	1.43734e-05	0.000197403	0.000709975	0.000118487	1.42718e-05	3.91479e-05	0	1.67231e-05
neg_54	9(S)-HODE	47.8	2.73087	C18H32O3	295.229	8.025	Level2	0.0589494	0.0400622	0.0457152	0.0590012	0.0147359	0.0184829	0.0311307	0.0292684	0.025745	0.0136276	0.0186057	0.0109228	0.0650082	0.0444831	0.0562701	0.00725813	0.0150224	0.0245861	0.0268974	0.0296197	0.0361361	0.0133098	0.0103022	0.0268189	0.0051707	0.015809	0.0074068	0.00786675	0.00130871	0.00472399
neg_55	5-Hydroxyferulate	47.8	6.28765	C10H10O5	209.047	3.33045	Level2	0.000134814	0.000121965	0.000164092	0	2.03851e-11	1.69504e-07	0.000428267	0.000163975	0.000200136	0	0	1.19962e-05	0.000198524	0.000171522	0.000223854	6.60826e-06	1.69498e-05	7.78284e-05	0.000171134	0.00015402	0.000206765	1.93291e-10	1.42102e-06	2.15086e-05	0	0	0	0	0	0
neg_56	Gluconolactone	47.2	7.44278	C6H10O6	177.042	0.633733	Level2	0.000225515	0.000224147	0.000263102	9.61827e-06	1.28373e-05	0	0.000301223	0.000329411	0.00030049	0	0	1.36475e-06	0.000258997	0.000269653	0.000309133	0	0	6.36017e-06	0.000257321	0.000158691	0.000248164	0	1.85859e-08	0	0	0	0	0	0	0
neg_57	(卤)12,13-DiHOME	47.2	2.08986	C18H34O4	313.239	6.96895	Level2	0.00221732	0.00269791	0.00321603	0.00876384	0.00458172	0.00416926	0.00171073	0.00203058	0.00205095	0.0036993	0.00530219	0.00405481	0.00155357	0.00161342	0.00162924	0.00740412	0.00478938	0.00308325	0.00124132	0.00142455	0.00159576	0.00354731	0.00237799	0.0111502	0.000749325	0.00287522	0.00340315	0.0037107	0.000288344	0.00229121
neg_58	ANHYDROBRAZILIC ACID	47.1	2.43899	C12H10O5	233.046	3.8152	Level2	1.50854e-05	2.38465e-05	2.96296e-05	0	1.94337e-06	8.01603e-09	4.85087e-05	3.16301e-05	4.09971e-05	0	1.54695e-05	1.1396e-07	2.86879e-05	2.1219e-05	3.25126e-05	9.10181e-07	2.20866e-07	1.92844e-06	3.66984e-05	4.48247e-05	4.60132e-05	3.72346e-07	0	1.7107e-07	5.1438e-07	0	4.02225e-07	1.97624e-08	3.70456e-08	0
neg_59	Aconitic acid	47	7.20944	C6H6O6	173.01	1.06127	Level2	0.00015512	0.000122913	0.00019284	0	0	0	9.4181e-05	0.000351342	0.000203293	0	0	0	0.000696471	0.000321898	0.000481853	0	0	0	3.24151e-05	1.26022e-05	3.06396e-05	0	0	0	0	0	0	0	0	0
neg_60	Gamma-Glu-Leu	46.9	4.31492	C11H20N2O5	259.131	2.17442	Level2	0.000781094	0.000718366	0.000742618	0	0	0	0.000652473	0.000609083	0.000484462	0	0	0	0.000971582	0.000466396	0.00061923	0	0	0	0.000485876	0.000384873	0.00040773	0	0	0	0	0	0	0	0	0
neg_61	PGF3伪	46.3	3.26224	C20H32O5	351.219	5.4489	Level2	0.000874111	0.001436	0.000742395	0.000406361	0.000166282	0.000553776	0.000677533	0.000744383	0.000425603	0.000306908	0.0001552	3.43463e-05	0.000878209	0.000658713	0.000728449	0.000417026	0.000719981	0.00102474	0.000199825	0.000256749	0.000544846	0.000227998	6.6774e-05	0.000289494	0	0.000572969	0	0	0.00172137	3.75108e-05
neg_62	KOPARIN 2'-METHYL ETHER	46.3	6.77218	C17H14O6	313.074	3.80805	Level2	3.40075e-06	3.82711e-06	2.44093e-06	0	0	0	8.19812e-06	7.44274e-06	4.37706e-06	0	0	0	7.79127e-06	7.7067e-06	8.67352e-06	0	0	0	3.56355e-05	7.51372e-06	3.34591e-05	0	0	0	0	0	0	0	0	0
neg_63	Methylgingerol	46.1	2.88221	C18H28O4	307.192	7.40367	Level2	3.51585e-05	2.89592e-05	2.6044e-05	0	0	0	2.16608e-05	3.24343e-05	2.03032e-05	0	0	0	3.22707e-05	2.12743e-05	2.1822e-05	0	0	0	2.4741e-05	2.42384e-05	3.25385e-05	0	0	0	0	0	0	0	0	0
neg_65	(卤)7-epi Jasmonic Acid	45.6	7.77735	C12H18O3	209.12	7.40367	Level2	1.9573e-05	1.56373e-05	6.68543e-06	0	0	0	1.1656e-05	0.000133475	7.17968e-05	0	0	0	8.53489e-05	1.11265e-05	2.15604e-05	0	0	0	1.24436e-05	2.62578e-05	9.55913e-06	0	0	0	0	0	0	0	0	0
neg_66	9-OxoOTrE	45.3	4.67347	C18H28O3	291.198	6.63363	Level2	0.000294186	0.000208088	0.000204338	0	0	0	0.000229791	0.000226111	0.00018314	0	0	0	0.000296661	0.00021313	0.000268175	0	0	0	0.000251876	0.00022274	0.000209577	0	0	0	0	0	0	0	0	0
neg_68	ESCULETIN	45.1	6.52413	C9H6O4	177.02	2.89507	Level2	0.000479828	0.000494788	0.000757316	1.91502e-05	1.57915e-05	3.75326e-06	0.000825268	0.0002647	0.000393224	1.11968e-05	3.26389e-05	1.4842e-05	0.000281576	0.000502426	0.000506672	2.76627e-06	2.94395e-06	3.06747e-05	0.000871322	0.000962419	0.00106256	8.41253e-06	1.08683e-05	3.55619e-05	0	9.16178e-06	1.62823e-05	0	0	8.98502e-06
neg_69	5,6-dehydro Arachidonic Acid	44.9	14.6827	C20H30O2	301.222	7.17558	Level2	5.59644e-05	7.67176e-05	5.68807e-05	0.00014861	0	0.000127284	2.31892e-05	2.21383e-05	5.06106e-05	0	1.40534e-05	0	9.59383e-05	0.000140434	6.4288e-05	0.000260468	0.000459126	0.000276607	1.83005e-05	4.46604e-05	6.25035e-05	2.19047e-05	0	1.48263e-05	0	0	0	0	0	0
neg_70	9,12-Octadecadiynoic Acid	44.5	2.59449	C18H28O2	275.202	7.52522	Level2	0.00180328	0.000777277	0.000949825	0.000641399	5.9257e-05	3.54534e-05	0.00109772	0.0013379	0.000931987	0.000142301	0.000148328	0.000161856	0.00188795	0.00140923	0.00192069	0.000142839	7.67844e-05	0.000170875	0.0010472	0.00118597	0.00116339	0.000330221	0.000214165	0.000498957	0.000354406	0.000340154	0.000348416	0.000599014	0.000633055	0.000558203
neg_71	19(R)-hydroxy-PGB2	44.5	-4.19347	C20H30O5	349.201	6.04163	Level2	2.63225e-05	4.06134e-05	3.25925e-05	0	0	0	1.989e-05	2.21762e-05	1.44486e-05	0	0	0	3.42629e-05	1.82128e-05	2.75611e-05	0	0	8.38784e-06	5.99766e-06	1.21403e-05	2.20442e-05	0.000151686	0	0	0	0	0	0	0	0
neg_72	Suberic acid	44.4	8.77912	C8H14O4	173.083	3.3941	Level2	0.000422585	0.000405593	0.000461534	0.000299846	0.000195897	0.000237696	0.000420471	0.000405218	0.000375514	0.000367733	0.000260993	0.000251662	0.000340702	0.000384269	0.000382873	0.000182191	0.000197073	0.000249656	0.000451905	0.00031789	0.000358379	0.000357501	0.000268015	0.000484479	0.000598305	0.00044617	0.000591871	0.00076101	0.000821948	0.000688875
neg_73	Xanthosine	44.4	3.55334	C10H12N4O6	283.069	1.74617	Level2	3.9177e-05	4.26442e-05	6.184e-05	0	0	0	4.12738e-05	4.82933e-05	5.18185e-05	0	0.00733664	0	4.07119e-05	2.85026e-05	3.36517e-05	0	0	0	3.30117e-05	4.35109e-05	2.58761e-05	0	0	0	0	0	0	0	0	0
neg_74	Thr Phe Val Arg	44.3	45.6474	C24H39N7O6	520.313	7.41083	Level2	8.26585e-05	0.00011589	0.000145452	1.33831e-05	0	2.03441e-05	9.50121e-05	8.24929e-05	8.15077e-05	0	2.49245e-05	0	4.56289e-05	5.44302e-05	8.84381e-05	0	5.51168e-06	2.69772e-05	7.99314e-05	7.14691e-05	7.08758e-05	0	0	0	0	0	0	0	0	0
neg_75	cis-9,10-Epoxystearic acid	44.1	-10.9621	C18H34O3	297.24	7.8677	Level2	1.0449e-05	1.00018e-05	1.97944e-05	0	0	0.000271934	3.32441e-06	0	0	0	0	0	1.40496e-05	9.87563e-06	7.39272e-06	0	0	0	0	6.82314e-06	0	0	4.32783e-05	0	0	0	0	0	0	0
neg_76	(卤)9-HpODE	44	4.70002	C18H32O4	311.224	5.31377	Level2	0.000422378	0.000369036	0.000336612	0.000203511	1.12068e-05	0	0.000338463	0.000470166	0.000339121	6.76245e-06	1.90882e-05	0	0.000461624	0.000318862	0.000440433	0	0	7.59711e-06	0.000257244	0.000197656	0.000325315	0	0	0	0	1.42143e-05	0	0	0	0
neg_77	DIHYDRO-尾-TUBAIC ACID	44	6.70562	C13H16O4	235.099	5.69915	Level2	5.95311e-05	7.48435e-05	7.16832e-05	0.00069381	0.000617932	0.000440995	8.30527e-05	6.62657e-05	5.7303e-05	0.00104789	0.000670483	0.000821308	6.31968e-05	6.87585e-05	7.88272e-05	0.000654472	0.000495844	0.000594973	5.89021e-05	6.40865e-05	7.18039e-05	0.00113115	0.000815226	0.00124548	0.00159481	0.00110066	0.0016037	0.00238383	0.00219119	0.00211374
neg_78	Asp Ile Ala Lys	44	-16.0279	C19H35N5O7	444.239	8.64565	Level2	0.000540703	0.00188946	0.00179166	0.000245599	1.1115e-05	8.33134e-06	0.00106061	0.00157834	0.00387151	0.00068839	9.59914e-05	1.70561e-05	1.9663e-05	2.00462e-05	4.14303e-06	0	0	0	2.09314e-05	5.16736e-05	5.70583e-05	0	0	0	0	0	0	0	0	0
neg_79	AESCULIN	44	4.136	C15H16O9	339.074	2.41677	Level2	0.000186029	0.00015056	0.00020482	1.39776e-05	0	0	0.000225268	0.000161769	0.000145039	0	4.82913e-05	0	0.000178424	0.000170529	0.000171955	0	0	0	0.000562535	0.000384144	0.000401231	0	0	0	0	1.51424e-05	0	0	0	0
neg_80	7-Oxo-11-dodecenoic acid	43.9	7.56013	C12H20O3	211.136	5.03565	Level2	0.000555862	0.000356732	0.000357896	4.62995e-05	0	0	0.000558773	0.000659863	0.000417108	0	1.40495e-05	0	0.000507429	0.000471854	0.000589934	1.00943e-05	0	3.34227e-05	0.000394899	0.000244021	0.000431849	0	0	0	0	5.36308e-05	0	0	0	0
neg_81	Ser Gln Asp Glu	43.9	30.2071	C17H27N5O11	476.178	4.83545	Level2	0.000208701	0.000234256	0.000233929	0	0	0	0.000203544	0.000202679	0.000265927	0	7.80879e-05	0.000133983	0.000317122	0.000201414	0.000253433	0	0	0	0.00040799	0.000377338	0.000253882	0	0	0	0	0	0	0	0	0
neg_82	thio-m-Toluthioamide	43.7	36.0134	C8H9NS	150.044	1.61818	Level2	1.23918e-05	1.52766e-05	1.77234e-05	0	0	6.28906e-06	1.69055e-05	1.46489e-05	2.09159e-05	0	0	0	2.25626e-05	1.54208e-05	2.2796e-05	0	6.52392e-06	0	7.31571e-06	6.94956e-06	9.16891e-06	0	0	0	0	0	0	4.17114e-05	8.11404e-05	9.26806e-05
neg_84	Glycerophospho-N-Palmitoyl Ethanolamine	43.7	0.191676	C21H44NO7P	452.278	7.43942	Level2	1.47694e-05	1.79007e-05	1.22044e-05	7.98523e-05	6.80985e-05	0.000172933	1.23707e-06	0	1.33413e-05	3.93991e-05	8.20225e-05	1.25721e-05	7.01949e-06	1.61349e-06	4.44009e-06	4.23977e-05	3.50831e-05	9.48393e-05	1.62252e-05	6.57274e-05	3.45601e-05	7.88687e-05	0.000179751	0.000244915	0	0	0	0	0	0
neg_85	Phe-Ile-OH	43.6	53.2776	C20H22N2O6	385.161	0.540783	Level2	1.34081e-05	1.15244e-05	1.61917e-05	0	0	0	1.32782e-05	1.64843e-05	7.52882e-06	0	0	0	2.02091e-05	1.09987e-05	1.95374e-05	0	0	0	5.73877e-06	2.22079e-06	6.06569e-06	0	0	0	0	0	0	0	0	0
neg_87	TXB3	43.5	-0.0566766	C20H32O6	367.213	6.04163	Level2	3.09515e-05	5.41374e-05	3.93095e-05	8.85122e-05	0	7.66699e-06	2.57193e-05	2.59129e-05	2.09132e-05	0	9.97055e-06	4.12675e-05	3.26616e-05	3.4171e-05	3.22623e-05	4.81557e-06	0	0.000101387	1.48755e-05	2.63792e-05	1.98001e-05	3.53009e-05	0	7.75059e-05	0	0	0	0	0	0
neg_90	Farnesyl Thiosalicylic Acid	43.3	9.05012	C22H30O2S	357.193	4.6431	Level2	4.70355e-05	5.58233e-05	6.02216e-05	0	0	9.94241e-05	0.00112733	4.31459e-05	9.31828e-05	0	0	0	4.26077e-05	2.00305e-05	2.05126e-05	0	0	0	0.000241331	6.58607e-05	9.11325e-05	0	3.81028e-05	0	0	0	0	0	0	0
neg_91	Acetyl-DL-Valine	43.1	8.8664	C7H13NO3	158.084	2.40962	Level2	0.000167098	0.000164398	0.000172447	0	0	0	0.000142647	0.000170382	0.000139125	0	0	0	0.000244325	0.000224587	0.000288603	0	0	0	0.000256924	0.00019275	0.000250725	0	0	0	0	0	0	0	0	0
neg_92	8-Chlorotheophylline	43.1	-36.9305	C7H7ClN4O2	213.011	5.05638	Level2	3.58797e-05	3.30086e-05	3.74774e-05	0.000277599	0.000243255	0.000188463	4.62654e-05	4.22706e-05	3.11421e-05	0.00050281	0.000358711	0.000407361	3.48935e-05	4.0324e-05	4.42006e-05	0.000240956	0.000192849	0.000258599	3.58166e-05	3.5722e-05	4.31349e-05	0.000479121	0.000328389	0.000516295	0.00104002	0.000773022	0.000971531	0.00314948	0.00372407	0.00484235
neg_95	Iso-Olomoucine	43	25.0455	C15H18N6O	297.154	7.87485	Level2	0.00269418	0.00390036	0.00264567	0.0210528	0.228966	0.301129	0.0392592	0.0271536	0.00640978	0.0675742	0.0318273	0.0390854	0.00341017	0.00301047	0.00392409	0.182775	0.0211397	0.0426696	0.00479938	0.0505671	0.0048813	0.0385565	0.426818	0.0398911	0.076655	0.0511248	0.0500762	0.0667161	0.117872	0.0630858
neg_96	Arachidonic acid ethyl ester	43	-43.1663	C22H36O2	331.25	6.24827	Level2	0.000215565	0.000203066	0.000277475	0.00053084	0.000478872	0.000757389	0.000191405	0.000231141	0.000180139	0.000257096	0.000484848	0.00024354	0.000280861	0.000229166	0.000374893	0.000432527	0.000931881	0.00100005	0.0001556	0.000154978	0.000261079	0.000471471	0.000179514	0.000640288	0	0	0	0	0	0
neg_97	Vidarabine	43	0.689621	C10H13N5O4	266.09	0.612267	Level2	0.000136467	0.000106588	0.000113271	4.00127e-05	2.80895e-05	7.63776e-06	6.07698e-05	5.84605e-05	6.23638e-05	0.000106298	5.6144e-05	8.07282e-05	0.000267448	0.000146754	0.000178127	0	0	0	2.97715e-05	1.55341e-05	3.98146e-05	0	0	0	0.000346539	0.000196226	0.000283688	0	0	0
neg_98	Cellotetraose	42.9	-2.77763	C24H42O21	665.213	0.704533	Level2	0.000181075	0.000222189	0.000222107	0.000193271	0.000271793	0.000111716	0.000259064	0.000230685	0.000191021	0.000535215	0.000443151	0.000275945	0.000155655	0.000127021	0.000157005	3.80456e-05	1.56866e-05	1.72679e-05	0.000172575	0.000240274	0.000211998	0.000110556	0.000161337	5.89775e-05	0.000347835	0.000171212	0.000106002	0	0	0
neg_99	2-Phthalimidoglutaric acid	42.8	-24.2811	C13H11NO6	276.045	5.72703	Level2	0.000214415	0.000233796	0.000165366	0.000154796	7.10913e-05	8.84942e-05	0.000238007	0.000604523	0.000433865	0.000423484	0.000197699	3.70077e-05	0.000345471	0.000260041	0.000371092	3.51726e-05	2.34334e-05	2.83553e-05	0.000205915	0.000113138	0.000309788	1.47261e-05	2.0883e-06	1.49873e-05	4.35661e-06	4.09685e-05	7.48616e-06	2.58947e-05	2.13492e-05	1.13333e-05
neg_1000	gamma-L-Glutamyl-L-glutamic acid	53.4	-20.9023	C10H16N2O7	311.059	5.4489	Level2	2.39251e-08	5.04792e-07	1.08752e-08	3.30614e-07	1.6273e-09	0.000262571	1.2958e-07	3.57371e-08	6.51286e-05	6.07242e-06	2.31431e-06	1.40688e-06	1.90517e-07	1.37265e-07	4.79698e-07	4.5871e-07	1.72856e-05	5.47235e-05	9.93024e-08	0	7.05847e-06	3.48155e-06	3.06256e-08	1.43346e-06	4.09373e-08	4.7593e-07	9.3595e-08	7.60728e-07	3.72201e-07	1.96025e-06
neg_1001	Arginyl-Arginine	53.3	-28.2737	C12H26N8O3	365.173	4.5573	Level2	8.26032e-05	0.000120581	0.000163598	0	0	0	3.29934e-05	3.00399e-05	6.33952e-05	0	0	0	3.35754e-05	4.6884e-05	2.67259e-05	0	0	0	3.88761e-05	3.81584e-05	7.10954e-05	0	0	0	0	0	0	0	0	0
neg_1002	7-Methylguanosine	53.3	-0.435045	C11H17N5O5	643.244	5.22082	Level2	3.5717e-06	5.64341e-06	5.68375e-06	0	0	0	1.06489e-05	0	0	0	0	0	1.04989e-05	4.61209e-06	3.9236e-06	0	0	0	0.00015175	9.99018e-05	4.58291e-05	0	0	0	0	0	0	0	0	0
neg_1004	Valyl-Isoleucine	53.3	-15.9568	C11H22N2O3	519.333	6.08382	Level2	4.34185e-06	1.37186e-05	3.4355e-05	0	0	0	3.21225e-06	2.89321e-05	1.59767e-05	0	0	0	1.45104e-05	3.50884e-06	1.36162e-05	0	0	0	0.000102981	0.000148209	9.59482e-05	0	0	0	0	0	0	0	0	0
neg_1005	Iproniazid	53.3	-33.199	C9H13N3O	403.198	4.13618	Level2	2.15845e-05	2.13209e-05	2.76552e-05	0	0	0	3.31984e-05	4.79701e-05	2.26884e-05	0	0	0	1.46458e-05	1.62079e-05	1.58499e-05	0	0	0	7.40534e-05	7.09011e-05	5.5024e-05	0	0	0	0	0	0	0	0	0
neg_1006	N,N'-Diacetylchitobiose	53.2	-1.16732	C16H28N2O11	445.143	2.98085	Level2	3.01819e-05	3.47297e-05	3.42001e-05	0	0	0	4.25098e-05	4.68202e-05	4.04087e-05	0	0	0	3.58089e-05	2.54499e-05	2.57439e-05	0	0	0	0.000224729	0.000143334	4.97575e-05	0	0	0	0	0	0	0	0	0
neg_1007	Enkephalin L	53.2	-0.695707	C28H37N5O7	1147.51	7.13268	Level2	0	0	0	0	0	0	0	0	0	0	0	0	0	0	0	0	0	0	0	0	0	0	0	0	0	0	0	0	0	0.00646402
neg_1008	N-Formylmethionyl-Leucylphenylalanine	53.1	20.5473	C21H31N3O5S	472.177	5.62765	Level2	0.000974851	0.0011349	0.00180069	0.00228449	0.00134053	0.000989668	0.000847535	0.000816201	0.000861814	0.000814943	0.00145116	0.00153124	0.00104071	0.000646652	0.000830767	0.000712016	0.0013454	0.00281688	0.000309851	0.000473469	0.000440813	0.00178382	0.00133914	0.00189248	0	0.000140905	0	0	0	0
neg_1009	Histidinyl-Valine	53.1	-6.92968	C11H18N4O3	553.27	8.0536	Level2	6.03326e-05	3.03776e-05	3.09045e-05	0	0	0	4.88994e-05	5.09237e-05	3.07182e-05	0	0	0	2.27276e-05	1.22921e-05	3.60624e-05	0	0	0	2.71314e-05	3.62295e-05	2.54172e-05	0	0	0	0	0	0	0	0	0
neg_1010	Compactin	53.1	24.2887	C23H34O5	425.22	5.47035	Level2	0.000122599	5.58917e-05	7.85419e-05	0	0	0	9.07844e-05	0.000135649	9.49577e-05	0	0	0	0.000189964	6.32936e-05	0.000101803	0	0	0	5.63096e-05	5.07082e-05	9.57903e-05	0	0	0	0	0	0	0	0	0
neg_1011	Glycylproline	53.1	-12.7399	C7H12N2O3	207.052	2.65272	Level2	0.000229328	0.000200574	0.000251264	3.66029e-05	1.71091e-05	1.95709e-05	0.000182651	0.000184113	0.000163117	3.58763e-05	0.000104837	0	0.000223701	0.000210244	0.000227313	1.14356e-05	0	1.9671e-05	0.000291154	0.000272127	0.000330894	0	0	1.45954e-05	0	4.85301e-05	0	0	0	0
neg_1012	Paroxetine	53	15.2869	C19H20FNO3	328.14	1.65393	Level2	5.19082e-05	5.05274e-05	5.01291e-05	0	0	0	4.62596e-05	6.07965e-05	5.88654e-05	0	0	0	5.73657e-05	4.43608e-05	5.39163e-05	0	0	0	3.83214e-05	3.73422e-05	5.54004e-05	0	0	0	0	0	0	0	0	0
neg_1013	15(S)-HpETE	53	4.2807	C20H32O4	381.23	7.21848	Level2	6.39787e-06	5.67462e-06	1.52792e-05	0.000175453	2.07186e-05	5.58122e-05	8.34549e-06	3.48209e-06	6.56437e-06	3.95213e-05	9.94635e-05	5.00402e-05	3.84601e-06	6.76467e-06	1.67918e-06	0.00010496	4.21727e-05	2.27397e-05	1.66297e-06	1.69367e-06	7.13721e-06	0.00371337	1.2272e-05	6.99737e-05	0.000255238	2.92841e-05	4.00966e-05	0	0	0
neg_1014	Melatonin	53	27.9329	C13H16N2O2	501.225	8.94523	Level2	0.000226645	0.000238361	0.000195278	0.000120968	0	8.39747e-06	0.00010387	0.000914976	0.000512284	0.000943558	0.000179622	1.27222e-05	0.000383586	0.000274351	0.00050193	0.000385117	6.57582e-05	1.22667e-05	8.33707e-05	4.65539e-05	0.000115543	2.12262e-05	0	0	0	0	0	0	0	0
neg_1015	Troglitazone	52.9	18.4767	C24H27NO5S	476.139	1.7533	Level2	4.47373e-05	3.59657e-05	3.17136e-05	0	0	0	3.07478e-05	3.38185e-05	2.98925e-05	0	0	0	6.23155e-05	2.50379e-05	4.00129e-05	0	0	0	1.63732e-05	1.03325e-05	2.81984e-05	0	0	0	0	0	0	0	0	0
neg_1016	Isoleucyl-Threonine	52.9	-31.3817	C10H20N2O4	253.11	3.0166	Level2	7.21761e-06	1.52864e-05	1.34848e-06	0	0	0	7.23215e-06	1.87734e-05	0.000181597	0	0	0	0	0	0	0	0	0	7.72003e-06	9.74332e-06	6.8181e-06	0	0	0	0	0	0	0	0	0
neg_1017	Dodecanedioic acid	52.8	6.39724	C12H22O4	229.146	5.31377	Level2	0.00115508	0.000930407	0.000807877	0.000281096	0.000128182	2.8301e-05	0.0008928	0.00111176	0.000836025	0	0.000209742	6.67809e-05	0.00129164	0.00100191	0.00134721	7.10435e-05	3.7148e-05	0.000139335	0.000721751	0.000515406	0.000928375	0	0	9.26662e-05	0	0.00021844	0	0	0	0
neg_1018	Taurochenodeoxycholate	52.8	-2.8615	C26H45NO6S	520.27	7.48233	Level2	1.04674e-05	2.38472e-05	2.96299e-05	0	0	0	2.52819e-05	0.000101984	3.61607e-05	0	0	0	3.32078e-05	1.96172e-05	2.22994e-05	0	0	0	1.77514e-05	1.60303e-05	0	0	0	0	0	0	0	0	0	0
neg_1020	8-Hydroxy-2'-deoxyguanosine	52.7	25.849	C10H13N5O5	282.092	4.8426	Level2	2.63832e-05	2.79201e-05	4.26801e-05	0	0	0	2.87232e-05	3.81137e-05	5.44901e-05	0	0	2.04931e-05	1.63634e-05	1.76909e-05	1.84825e-05	0	0	0	0.000116012	8.99242e-05	4.68084e-05	0	0	0	0	0	0	0	0	0
neg_1021	.alpha.-Linolenoyl ethanolamide	52.7	-0.0867059	C20H35NO2	342.241	3.25182	Level2	2.01294e-05	1.90778e-05	2.39269e-05	0	0	0	3.90777e-05	4.4473e-05	2.13135e-05	0	0	0	2.28612e-05	2.3911e-05	3.23855e-05	0	0	0	2.85502e-05	2.14798e-05	1.73175e-05	0	0	0	0	0	0	0	0	0
neg_1022	N-(14-Methylhexadecanoyl)pyrrolidine	52.6	5.32584	C21H41NO	368.319	10.3724	Level2	0.00016959	0.000154174	0.000153741	0.000175626	0.000105761	0.000155395	8.89843e-05	0.000106519	9.513e-05	1.78915e-05	0.000106572	3.43038e-05	0.000171111	0.000121976	0.000142226	6.81247e-05	0.000102438	0.000150615	7.69214e-05	6.41242e-05	0.000103264	0.00015366	1.28067e-05	0.000290605	0	4.10475e-05	2.45673e-05	0.000170065	0	6.44209e-05
neg_1023	Geldanamycin	52.6	5.35859	C29H40N2O9	581.251	2.93795	Level2	3.64828e-05	4.55149e-05	4.4056e-05	0	0	0	4.95819e-05	7.06914e-05	4.73861e-05	0	0	0	6.65816e-05	2.78882e-05	3.38802e-05	0	0	0	5.43063e-05	2.24594e-05	5.09452e-05	0	0	0	0	0	0	0	0	0
neg_1024	Glutamyl-Lysine	52.6	-21.5063	C11H21N3O5	274.135	1.59673	Level2	6.91396e-05	6.75535e-05	7.25238e-05	0	0	0	6.67892e-05	6.10635e-05	5.85041e-05	0	0	0	8.35531e-05	6.14621e-05	7.75414e-05	0	0	0	4.41938e-05	4.20371e-05	6.52069e-05	0	0	0	0	0	0	0	0	0
neg_1025	Indoleacrylic acid	52.5	-9.81936	C11H9NO2	419.121	2.70918	Level2	6.43362e-05	7.63533e-05	0.000103544	0	0	0	9.41531e-05	9.01771e-05	8.30692e-05	0	0	0	0.000108641	6.42581e-05	9.03233e-05	0	0	0	8.30804e-05	6.43938e-05	8.87512e-05	0	0	0	0	0	0	0	0	0
neg_1026	Valyl-Tryptophan	52.5	3.9393	C16H21N3O3	302.152	2.9022	Level2	1.58064e-05	2.1607e-05	3.04315e-05	0	0	0	2.09654e-05	2.92648e-05	1.97365e-05	0	0	0	3.73509e-05	2.37276e-05	2.76508e-05	0	0	0	1.42404e-05	2.90514e-06	1.0706e-05	0	0	0	0	0	0	0	0	0
neg_1027	Oxyphencyclimine	52.5	23.2521	C20H28N2O3	379.187	5.02135	Level2	3.09181e-05	4.12697e-05	5.49268e-05	0	0	0	1.08993e-05	6.8558e-06	1.24478e-05	0	0	0	9.88208e-06	1.14082e-05	7.38226e-06	0	0	0	8.13481e-06	5.61707e-06	1.45001e-05	0	0	0	0	0	0	0	0	0
neg_1028	Nadolol	52.5	-3.62917	C17H27NO4	330.168	1.89628	Level2	0.000119852	0.000121433	0.000116397	0	0	0	0.000109332	0.000107849	7.55008e-05	0	0	0	0.000152229	8.64397e-05	0.00011789	0	0	0	7.56614e-05	5.38268e-05	6.81321e-05	0	0	0	0	0	0	0	0	0
neg_1029	Harpagoside	52.4	-25.7293	C24H30O11	529.135	4.17193	Level2	1.32851e-05	1.12813e-05	1.92596e-05	0	0	0	2.138e-05	2.61228e-05	5.89963e-05	0	0	0	1.91668e-05	2.46207e-05	3.93851e-05	0	0	0	0.000121457	0.000129536	8.42005e-05	0	0	0	0	0	0	0	0	0
neg_1030	Lysyl-Phenylalanine	52.4	-8.01984	C15H23N3O3	328.141	1.739	Level2	9.68784e-05	0.000102853	8.17213e-05	0	0	0	6.55285e-05	9.88824e-05	9.65006e-05	0	0	0	9.27465e-05	6.20902e-05	9.12246e-05	0	0	0	6.30636e-05	5.55662e-05	0.000102798	0	0	0	0	0	0	0	0	0
neg_1031	1,3,5(10)-Estratrien-3,17.beta.-diol 17-glucosiduronate	52.3	28.4903	C24H32O8	493.228	2.95225	Level2	0.000626765	0.000794266	0.000790621	7.53449e-05	4.02834e-05	0.00010876	0.000806716	0.000712928	0.00109331	1.5435e-05	0.000123227	4.67467e-05	0.000799808	0.000577682	0.000570238	0	5.86377e-06	9.02723e-05	0.00157389	0.00128777	0.00134527	2.23763e-05	1.84624e-05	0.000119682	0	0	0	0	0	0
neg_1032	Arginyl-Tryptophan	52.3	31.684	C17H24N6O3	395.172	4.34353	Level2	0	1.79961e-06	4.88027e-06	0	0	0	2.18903e-05	4.68669e-06	4.74157e-06	0	0	0	1.89174e-06	0	0	0	0	0	4.19081e-05	6.04716e-05	7.17667e-06	0	0	0	0	0	0	0	0	0
neg_1033	Tobramycin	52.3	-27.2564	C18H37N5O9	488.221	8.55985	Level2	1.67564e-05	4.20705e-05	4.53821e-05	1.58033e-05	0	1.56887e-05	3.87243e-05	8.03176e-06	1.42822e-05	0	0	0	0	1.30086e-05	1.59595e-05	0	0	1.33669e-05	1.46165e-05	1.78656e-05	1.94141e-05	1.65685e-05	0	0	0	0	0	0	0	0
neg_1034	2'-O-methylcytidine	52.3	24.6421	C10H15N3O5	302.106	3.56568	Level2	2.54525e-05	2.74341e-05	3.92606e-05	0	0	0	5.69126e-06	1.58193e-06	1.85295e-05	0	0	0	0	1.57041e-05	1.9142e-05	0	0	0	1.76908e-05	2.60526e-05	5.98766e-05	0	0	0	0	0	0	0	0	0
neg_1035	2-Phenylbutyric acid	52.3	-10.2133	C10H12O2	387.178	1.58245	Level2	0.000913916	0.00093771	0.000880392	7.19997e-05	2.85031e-05	8.40103e-05	0.00108911	0.00158424	0.000798384	3.45047e-07	5.1847e-05	1.01748e-05	0.00127507	0.00100131	0.00148941	4.88509e-05	0.000190975	0.000297574	0.000755702	0.000682504	0.000781849	5.78614e-05	6.64087e-06	3.31387e-05	1.79981e-07	0	3.56744e-07	0	6.67302e-08	3.29762e-06
neg_1037	Cholesterol 3-sulfate	52.2	7.16702	C27H46O4S	465.308	11.9061	Level2	6.4054e-06	5.32511e-06	5.54606e-06	3.5118e-05	7.51695e-05	5.96691e-05	4.14925e-06	8.6344e-06	1.21114e-06	7.09551e-05	0.000103225	9.90432e-06	2.54302e-06	0	2.18497e-06	2.22909e-05	0	9.53341e-06	1.92391e-06	0	0	8.30114e-05	0	0	3.38003e-05	9.09643e-05	2.12604e-05	7.45912e-05	9.44129e-05	4.34979e-05
neg_1038	ACECLIDINE	52.2	-15.9153	C9H15NO2	397.229	12.7341	Level2	0.000201419	0.000265973	0.0002571	0.00186367	0.00180013	0.00131993	0.000229346	0.000220585	0.000162074	0.00268732	0.00212379	0.00243699	0.00017426	0.000235142	0.000185865	0.00152695	0.00121685	0.00169402	0.000165532	0.000131751	0.000176171	0.00291495	0.00183428	0.00265104	0.00383792	0.00347389	0.0041566	0.00711482	0.00625321	0.00565631
neg_1039	Exalamide	52.2	13.0664	C13H19NO2	487.287	9.69457	Level2	0	1.83881e-06	8.52095e-06	0	0	1.10267e-05	6.43812e-06	4.44699e-06	0	1.2557e-05	1.90382e-05	0	7.16088e-07	0	0	8.97895e-05	0.00033723	0.000144558	1.43526e-06	2.36899e-06	2.89584e-06	0.000164438	2.85163e-05	0.000228904	0	0	0	0	0	0
neg_1040	N-Acetylserotonin	52.2	-2.03509	C12H14N2O2	473.18	5.00705	Level2	6.0845e-06	1.70701e-06	0	0	0	0	1.01857e-06	4.83192e-06	2.84311e-05	0	0	0	2.15112e-06	3.33629e-06	0	0	0	0	4.33588e-05	2.61137e-05	0	0	0	0	0	0	0	0	0	0
neg_1041	Matairesinol	52.2	-34.903	C20H22O6	357.122	1.53955	Level2	6.87222e-06	1.83955e-05	4.31045e-06	0	0	0	2.08253e-05	2.97093e-05	1.4976e-05	0	0	0	1.18041e-05	1.38982e-05	1.792e-05	0	0	0	1.84956e-05	2.3335e-05	2.26065e-05	0	0	0	0	0	0	0	0	0
neg_1042	Narcissin	52.1	-2.67085	C28H32O16	659.137	0.733117	Level2	6.8035e-05	4.78613e-05	4.52427e-05	0	0	0	3.79849e-05	4.9634e-05	4.84148e-05	0	0	0	2.70811e-05	9.08253e-06	6.28144e-06	0	0	0	2.8566e-05	2.55756e-05	4.05299e-05	0	0	0	0	0	0	0	0	0
neg_1043	Dexamethasone	52	-10.0669	C22H29FO5	427.165	10.0514	Level2	0.000182135	0.000181134	0.000191555	0.000243312	0.000173212	0.000415809	0.000204	0.00016466	0.000151093	0.000166486	0.000457027	0.000204254	0.000264204	0.000261448	0.000290519	0.000802216	0.00119527	0.000801856	0.00017427	0.000164887	0.000229581	0.000576543	0.000196514	0.00111713	0	0.000316377	0.000134398	6.27912e-05	0	0.000118663
neg_1044	Photobarbatusin I	51.9	-9.11671	C24H30O8	445.183	2.89507	Level2	0.00015758	0.000175534	0.000191357	5.7662e-08	0	0	0.000224195	0.000237844	0.000183828	0	0	0	0.000203432	0.000131972	0.000193479	3.35047e-07	3.70186e-09	6.25821e-08	0.000360149	0.000284502	0.000261998	0	0	0	0	0	8.14626e-06	6.168e-06	0	0
neg_1045	Phenylalanylphenylalanine	51.9	4.61548	C18H20N2O3	623.29	3.26612	Level2	0.000822973	0.00123955	0.00079635	0.000101845	0.000364993	2.72146e-05	0.00179731	0.000775446	0.000822852	0	0	0.00183567	0.00181105	0.00153183	0.00143409	0	5.67417e-06	0.000503908	0.00194194	0.000776534	0.00223441	0	0.0012674	6.43388e-05	0	0.000179442	0	0	0	0
neg_1046	6-Keto-PGF1a	51.9	-28.3794	C20H34O6	405.194	11.4564	Level2	2.29384e-06	1.76076e-06	0	0	3.20172e-05	2.71659e-05	0	3.26835e-06	0.000144008	1.77953e-05	1.58343e-05	0	0	0	0	0	0	6.44878e-06	1.31594e-06	0	0	6.93755e-05	0	0	0	0	0	0	0	3.45696e-05
neg_1047	Fexofenadine	51.9	-4.05129	C32H39NO4	500.279	7.29713	Level2	7.90845e-05	0.000101937	5.04718e-05	0	2.29659e-05	1.70582e-05	6.01191e-05	8.59577e-05	5.75789e-05	0	0	0	0.000111	0.000199353	5.66274e-05	5.17255e-05	0.000121123	0.000149225	2.9597e-05	5.02646e-05	4.94031e-05	0	0	0	0	0	0	0	0	0
neg_1048	Alantolactone	51.9	1.47419	C15H20O2	509.292	6.30547	Level2	1.86621e-05	6.7327e-06	2.51971e-05	2.65918e-05	0	2.61337e-05	5.07631e-05	8.70021e-06	4.94437e-06	1.89034e-05	6.27672e-05	0	0	0	1.47934e-06	0	0	8.75779e-06	9.24811e-06	5.14286e-06	8.56076e-06	7.44831e-05	2.77585e-05	2.81249e-05	4.95865e-05	0	0	0	0	0
neg_1049	Phorbol 12,13-dibutanoate	51.8	2.38203	C28H40O8	503.266	6.9332	Level2	1.96495e-06	2.42193e-06	8.65679e-06	0	0	0	2.25457e-06	0	1.50485e-06	0	0	0	4.46686e-06	0	1.61948e-06	0	0	0	4.97071e-05	4.86181e-06	8.19797e-05	0	0	0	0	0	0	0	0	0
neg_1050	Mestranol	51.8	43.5087	C21H26O2	679.427	12.6912	Level2	5.41102e-05	7.82792e-05	0.000111165	0	6.75713e-06	0	9.72458e-06	2.0255e-05	9.35349e-07	0	0	0	3.75767e-06	8.79415e-06	9.26122e-06	0	0	0	0	2.59183e-06	4.43414e-06	0	0	0	0	0	0	0	0	0
neg_1052	Methysergide	51.7	26.3142	C21H27N3O2	388.189	4.1076	Level2	1.28712e-05	1.93897e-05	1.58402e-05	0	0	0	1.10235e-05	4.8799e-06	8.0874e-06	0	0	0	2.72107e-05	1.65859e-05	2.65428e-05	0	0	0	4.54402e-06	7.42529e-06	1.00533e-05	0	0	0	0	0	0	0	0	0
neg_1053	Dihydroergotamine	51.7	3.99496	C33H37N5O5	1165.56	4.50012	Level2	0.000100045	8.9642e-05	0.000164027	0	0	0	0.000175249	0.000173712	0.000178984	0	0	0	0.000186413	0.000150996	0.000194902	0	0	0	0.000535773	0.000297981	0.000262612	0	0	0	0	0	0	0	0	0
neg_1054	Estradiol Cypionate	51.7	21.2441	C26H36O3	431.244	7.48947	Level2	0	0	6.5173e-07	0	0	0	0	0	2.40622e-06	5.11485e-05	0	0	0	0	0	0	6.88601e-06	0	0	1.53974e-06	0	0.00698546	0	0	0	0	0	0	0	0
neg_1055	(Z)-3-Nonen-1-ol	51.7	-32.4767	C9H18O	343.276	8.48118	Level2	0	0	0	0.00011866	3.36792e-05	3.87202e-05	0	0	0	0	4.62282e-05	0	0	5.01756e-06	0	0.000121803	2.03997e-05	0	0	0	0	0	0	0.000270241	0	1.84743e-05	0	0	0	0
neg_1056	AG-17	51.7	6.27224	C18H22N2O	563.343	8.76647	Level2	0.000130506	0.000151924	0.000141009	0.000645815	0.000214051	0.000538923	0.000138655	0.000174824	0.000114239	0.000394773	9.10479e-05	6.97951e-05	0.000172782	0.000223973	0.000169934	0.000627422	0.00125277	0.00115955	0.000180701	0.000213861	0.000223547	0.000581021	0.000413064	0.000778355	0	0	0	0	0	0
neg_1057	Folinic acid	51.7	25.5803	C20H23N7O7	494.153	2.53115	Level2	8.53674e-05	8.78181e-05	8.0379e-05	0	0	0	0.000148211	0.000133751	0.000116429	0	0	0	0.000135819	0.000148142	0.000176401	0	0	0	0.000218322	0.000150435	0.000176157	0	0	0	0	0	0	0	0	0
neg_1058	Exemestane	51.6	-10.9949	C20H24O2	341.173	1.58245	Level2	9.94217e-05	0.000115182	0.000117353	0	0	0	0.000124383	0.000231493	0.000127134	0	0	0	0.000154139	0.000146648	0.000243003	0	0	0	0.00010203	0.000107531	0.000129436	0	0	0	0	0	0	0	0	0
neg_1059	Confertifoline	51.6	21.801	C15H22O2	279.165	7.81763	Level2	7.7834e-06	7.89981e-06	1.90233e-05	0	0	0	2.35531e-05	2.85361e-06	2.11847e-05	0	0	0	3.06953e-05	1.42055e-05	2.21135e-05	0	0	0.0144968	0.00284522	5.40269e-05	6.4531e-05	0	4.61973e-05	8.58507e-06	0	0	0	0	0	0
neg_1060	3-O-Mycarosylerythronolide B	51.6	18.3418	C28H50O10	581.32	7.46803	Level2	2.29338e-05	6.18603e-05	1.41988e-05	0	0	0	5.6831e-05	2.37599e-05	2.75781e-05	0	0	0	2.50561e-05	6.6677e-05	1.01305e-05	0	8.99549e-06	1.39741e-05	4.53257e-06	3.21978e-05	2.30792e-05	5.23563e-05	0	0	0	0	0	0	0	0
neg_1061	Serotonin	51.6	-8.24859	C10H12N2O	411.201	3.24467	Level2	3.97501e-05	6.30431e-05	8.0044e-05	0	0	0	0.000121736	1.1107e-05	1.95934e-05	0	0	0	1.023e-05	1.71318e-05	1.08145e-05	0	0	0	2.70524e-05	6.68545e-05	3.33948e-05	0	0	0	0	0	0	0	0	0
neg_1062	Proglumide	51.6	-1.12742	C18H26N2O4	355.164	2.74493	Level2	4.89682e-05	4.51833e-05	5.81429e-05	0	0	0	3.26588e-05	2.14275e-05	2.62017e-05	0	0	0	6.99345e-05	3.48899e-05	6.17411e-05	0	0	0	1.26891e-05	1.61094e-05	1.87597e-05	0	0	0	0	0	0	0	0	0
neg_1063	Methionyl-Arginine	51.6	-5.6701	C11H23N5O3S	326.125	1.92488	Level2	0.00509487	0.00480929	0.00484181	0.000130824	7.16714e-05	0.00011955	0.0038306	0.0032479	0.00421804	4.02569e-05	0.000169491	0	0.00591084	0.00376396	0.00405815	0	7.24881e-05	4.13437e-05	0.00192001	0.00163367	0.00338595	0	0	0	0	0	0	0	0	0
neg_1064	Acetylisoniazid	51.5	-3.79757	C8H9N3O2	403.136	2.18872	Level2	9.12878e-05	8.08074e-05	8.94091e-05	0	0	0	8.00032e-05	7.49911e-05	5.44407e-05	0	0	0	9.71236e-05	9.08338e-05	8.89758e-05	0	0	0	8.61477e-05	6.90328e-05	8.25728e-05	0	0	0	0	0	0	0	0	0
neg_1065	Viloxazine	51.5	23.6436	C13H19NO3	473.277	5.89863	Level2	6.07084e-05	6.98196e-05	7.25212e-05	0	6.62518e-06	0	4.46843e-05	4.37299e-05	4.50858e-05	0	0	0	6.06591e-05	3.68243e-05	6.06983e-05	0	0	0	3.22386e-05	2.16599e-05	5.22872e-05	0	0	0	0	0	0	0	0	0
neg_1066	N-Cyclohexylformamide	51.5	-29.8693	C7H13NO	291.161	7.70397	Level2	8.16027e-05	7.26698e-05	8.80326e-05	0.000610056	0.000650331	0.000411129	9.54911e-05	8.93403e-05	7.59727e-05	0.000938835	0.000679818	0.000609494	5.35686e-05	5.69105e-05	6.58645e-05	0.000456967	0.000330524	0.000450727	5.92596e-05	5.32598e-05	7.05793e-05	0.000835838	0.000512026	0.000853166	0.00124615	0.000793629	0.00126843	0.00169606	0.00156622	0.00161889
neg_1067	Dextrorphan	51.5	22.1109	C17H23NO	513.36	10.9501	Level2	0	2.49427e-06	0	0	0	0	0	0	7.1102e-06	0	0	0	1.26872e-05	1.37467e-05	8.22434e-06	0	0	0	0	0	5.33666e-06	0	0	0	0	0	0	0	0	0
neg_1068	Prolyl-Glutamine	51.5	4.09276	C10H17N3O4	545.26	4.50012	Level2	0.000484838	0.000440641	0.000770656	6.44988e-05	9.27319e-05	6.03638e-06	0.000453703	0.000293471	0.000303389	0	2.52473e-05	0	0.000473498	0.000347009	0.000401842	0	0	0	0.000994104	0.000888827	0.000664286	0	0	0	0	0	0	0	0	0
neg_1069	delta-Tocotrienol	51.4	-21.5226	C27H40O2	431.264	6.61933	Level2	2.92945e-05	5.3792e-06	6.31401e-05	0.000153199	0.000170572	0.000151791	3.86614e-06	3.01237e-06	2.19734e-05	0.000162941	5.15053e-05	0.00103821	7.87759e-07	3.75002e-05	6.84578e-06	4.69551e-05	3.54751e-05	0	6.80145e-06	1.63216e-06	1.65428e-05	5.93784e-05	0	0	2.06598e-05	0	0.000526131	3.73959e-05	0	6.16263e-05
neg_1070	Arginyl-Alanine	51.4	36.6863	C9H19N5O3	535.314	7.94635	Level2	3.32381e-05	4.81832e-05	6.37166e-05	7.17247e-05	8.17933e-05	0.000322689	2.76763e-05	1.64387e-05	8.0406e-06	0	2.70139e-05	1.9086e-05	4.69696e-05	6.03422e-05	5.23316e-05	0.000217237	0.000500483	0.00137843	6.02479e-05	7.27971e-05	0.000142143	0.000208221	0.000478407	0.000561488	0	0	0	0	0	0
neg_1072	17a-Ethynylestradiol	51.4	-14.4045	C20H24O2	651.361	8.51693	Level2	6.02616e-05	9.93163e-05	5.62401e-05	0	3.63083e-06	0	0.000109673	6.86102e-05	4.76127e-05	0	0	0	0.000128425	0.000123257	0.00010679	0	0	0	1.63019e-05	2.17811e-05	5.65074e-05	0	0	0	0	0	0	0	0	0
neg_1073	Cysteinyl-Alanine	51.4	30.2005	C6H12N2O3S	191.055	2.60267	Level2	0.000284986	0.000239976	0.000223517	2.84321e-05	1.29288e-05	1.19231e-05	0.000312059	0.000329273	0.000315128	8.0363e-05	0.000124718	5.52687e-05	0.000443682	0.000287451	0.00034156	3.27355e-05	2.09607e-05	4.15227e-05	0.000492767	0.000352056	0.000425831	0.000125532	6.18141e-05	9.35511e-05	9.34789e-05	0.000142119	0.000104354	7.75871e-05	8.48162e-05	3.38142e-05
neg_1074	Glycyl-Lysine	51.4	-48.0393	C8H17N3O3	202.11	1.59673	Level2	0.000944287	0.00101138	0.000974392	0	0	0	0.00075355	0.000637099	0.000941275	0	6.685e-06	0	0.00109607	0.000772616	0.000935409	0	0	7.19373e-06	0.000566311	0.000603825	0.00112198	0	0	0	0	0	0	0	0	0
neg_1075	Serinyl-Proline	51.4	-8.48386	C8H14N2O4	237.063	0.740283	Level2	6.14661e-05	7.01973e-05	8.3696e-05	8.17131e-05	9.35881e-05	5.61611e-05	9.06052e-05	5.67254e-05	5.32845e-05	0.000172905	0.000142129	5.8425e-05	4.99875e-05	5.27919e-05	6.52981e-05	1.09845e-05	5.9917e-06	3.72488e-05	9.74054e-05	0.000104912	0.000123315	0.000101508	3.38548e-05	7.39949e-05	0	0	0	0	0	0
neg_1076	Manumycin A	51.3	-3.92053	C31H38N2O7	595.259	2.43107	Level2	0.000430421	0.000409236	0.000466283	0	0	0	0.000671687	0.000906813	0.000639128	0	6.26137e-06	0	0.000521402	0.000413793	0.000480948	0	0	0	0.000506281	0.00037748	0.000410798	0	0	0	0	0	0	0	0	0
neg_1077	Alanyl-Serine	51.3	-43.0205	C6H12N2O4	197.047	1.66822	Level2	5.62456e-05	6.34236e-05	7.53918e-05	0	0	0	5.52398e-05	0.000101549	7.15188e-05	0	0	0	4.62818e-05	4.46497e-05	6.52369e-05	0	0	0	5.20794e-05	4.97705e-05	6.88126e-05	0	0	0	0	0	0	0	0	0
neg_1078	Phenylalanyl-Tyrosine	51.3	-25.0843	C18H20N2O4	349.109	3.20892	Level2	1.20559e-07	0.000138213	5.63026e-07	0	0	0	0	3.52677e-07	1.01519e-06	0	0	0	4.86357e-08	0	1.76134e-06	0	0	0	2.10307e-07	0	2.34549e-06	0	0	0	0	0	0	0	0	0
neg_1079	Cucurbitacin B	51.3	16.8189	C32H46O8	557.321	7.9678	Level2	0.000131488	0.000118922	0.000117146	3.66252e-05	0	2.59283e-05	0.000120126	0.000117397	0.000158655	1.86025e-05	0	0	0.000193453	0.000112503	0.000184984	3.33838e-05	4.35481e-05	0.00012158	0.000125612	5.23978e-05	0.000104406	0	0	2.16898e-05	0	0	0	0	0	0
neg_1080	Asparaginyl-Alanine	51.3	-36.4318	C7H13N3O4	224.058	2.71633	Level2	6.64951e-06	9.48416e-06	2.1336e-05	0	0	0	0	0	1.32724e-05	0	0	0	0	0	1.02644e-05	0	0	0	1.22633e-05	2.31087e-05	4.30211e-05	0	0	0	0	0	0	0	0	0
neg_1082	Salannin	51.2	-11.2669	C34H44O9	631.261	4.70745	Level2	2.89993e-05	3.78713e-05	5.61745e-05	0	0	0	7.11939e-05	2.64678e-05	3.16431e-05	0	0	0	3.73735e-05	1.96666e-05	2.82889e-05	0	0	0	0.000196324	0.000111779	9.03725e-05	0	0	0	0	0	0	0	0	0
neg_1083	Amygdalin	51.2	0.442598	C20H27NO11	456.151	4.4572	Level2	2.7709e-05	4.73365e-05	3.31198e-05	5.93037e-06	0	6.39279e-05	3.03562e-05	3.35991e-05	0.000373533	0	0	0	4.95206e-05	7.28368e-05	2.72481e-05	0	5.46022e-05	0.000134012	9.78341e-05	0.000454365	8.43624e-05	0.000421683	0.000253628	0.000378734	0	0	0	0	0	0
neg_1084	Virginiamycin S1	51.2	-15.6508	C43H49N7O10	822.334	1.95348	Level2	1.72551e-05	1.0882e-05	4.5034e-05	0	0	0	2.94617e-05	1.07423e-05	1.08237e-05	0	0	0	4.02536e-05	1.81364e-05	2.59611e-05	0	0	0	3.29163e-05	1.03593e-05	6.80174e-06	0	0	0	0	0	0	0	0	0
neg_1085	Aminopterin	51.2	-25.2452	C19H20N8O5	917.259	0.804617	Level2	2.43724e-05	3.10507e-05	2.95446e-05	0	0	0	5.78229e-05	5.8966e-05	3.84e-05	0	0	0	3.16042e-06	0	0	0	0	0	0	0	0	0	0	0	0	0	0	0	0	0
neg_1086	5-methoxytryptophan	51.1	-5.40765	C12H14N2O3	269.069	1.7533	Level2	5.93402e-05	6.13205e-05	5.57752e-05	0	0	0	8.77972e-05	0.000107458	7.16333e-05	1.34839e-05	0	0	7.59566e-05	5.67706e-05	6.30088e-05	0	0	0	6.2819e-05	6.16698e-05	6.8756e-05	0	0	0	0	0	0	0	0	0
neg_1087	Phenylalanyl-Cysteine	51	1.82045	C12H16N2O3S	535.17	3.05163	Level2	2.29912e-05	3.43372e-05	2.12263e-05	0	0	0	3.44431e-05	2.87038e-05	2.84624e-05	0	0	0	2.34865e-05	3.45539e-05	3.47836e-05	0	0	0	3.31592e-05	2.73667e-05	2.71097e-05	0	0	0	0	0	0	0	0	0
neg_1088	Jasmonic acid	51	19.777	C12H18O3	457.229	10.7006	Level2	0	0	0	0	0	0	0	0	0	0	0	0	2.58711e-07	1.58239e-06	5.74341e-06	4.7801e-05	2.27923e-05	3.31874e-05	1.96042e-09	0	3.35943e-06	0	0	0.000107024	0	0	0	0	0	0
neg_1090	Bisindolylmaleimide I	51	6.54357	C25H24N4O2	447.162	8.03213	Level2	6.70513e-06	1.63135e-05	1.30671e-05	5.80193e-05	0	4.23799e-05	0	8.20216e-06	4.48963e-06	0.000167323	0.000108177	0	8.71502e-06	8.38587e-06	9.01123e-06	2.70312e-05	1.76657e-05	1.22199e-05	2.56319e-06	0	2.70119e-05	2.22532e-05	0	0	0	0	0	0	0	0.000374679
neg_1091	17-Octadecynoic Acid	51	3.99706	C18H32O2	325.24	7.86055	Level2	2.28914e-05	5.5308e-05	4.35612e-05	0	0	0	3.03345e-05	8.74678e-06	7.33827e-06	0	0	0	1.91692e-05	7.38314e-06	2.10482e-05	0	0	0	7.30364e-07	4.50783e-06	5.69125e-06	0	0	1.25059e-08	0	0	0	0	8.60101e-08	0
neg_1092	Tyrosyl-Lysine	51	43.2486	C15H23N3O4	344.152	6.78305	Level2	9.61014e-06	4.27311e-06	8.38156e-06	0	0	1.83905e-05	0.000165396	4.77966e-06	3.71164e-06	0	0	0	2.55118e-05	9.1472e-06	1.41631e-05	0	0	0	3.22137e-05	2.44823e-05	1.49019e-05	0	7.8298e-06	0	0	0	0	0	0	0
neg_1093	Streptomycin	51	24.6707	C21H39N7O12	616.249	1.66822	Level2	9.28799e-05	9.90498e-05	7.63353e-05	0	0	0	3.43761e-05	4.30311e-05	5.23558e-05	0	0	0	0.000110551	3.49662e-05	5.64604e-05	0	0	0	3.03313e-06	2.35071e-05	4.5199e-05	0	0	0	0	0	0	0	0	0
neg_1094	Sophoraflavanone B	51	6.74202	C20H20O5	361.108	1.55385	Level2	0.00013835	0.000149506	0.000149292	0	0	0	0.000108933	0.000105988	8.31676e-05	0	0	0	0.000174847	0.000135976	0.000154636	0	2.9946e-05	2.88396e-05	4.35238e-05	5.46598e-05	4.59769e-05	0	0	0	0	0	0	0	0	0
neg_1095	Lysyl-Methionine	50.9	6.03334	C11H23N3O3S	591.265	4.49295	Level2	0.00147942	0.00137732	0.00229953	0.000641026	0.000792117	0.000242085	0.00146542	0.000783068	0.000821042	0.00010217	0.000491047	0.000139874	0.00144402	0.00106879	0.00138362	1.27139e-05	3.89452e-05	0.000280873	0.00369545	0.00264489	0.00214144	0.000126069	0.000151698	0.000192571	0	8.76081e-05	0	0	0	0
neg_1096	L-beta-Homothreonine	50.9	-28.1514	C5H11NO3	325.154	6.19107	Level2	1.98276e-08	1.19603e-07	1.60731e-07	1.31823e-05	0.00014409	0.00117707	2.6423e-05	2.79426e-06	6.1117e-07	2.21832e-05	9.05005e-06	7.73006e-06	9.83888e-08	2.6967e-07	4.58647e-07	9.19649e-05	8.36471e-06	2.02384e-05	1.55855e-07	0.000109753	4.75041e-07	1.03688e-05	0.0016236	3.02414e-05	2.46928e-05	2.21811e-05	2.66596e-05	2.35094e-05	4.80042e-05	2.93098e-05
neg_1097	(Z)-4-Decen-1-ol	50.9	9.60321	C10H20O	349.275	9.93697	Level2	0	0	0	0	0	0	0	0.000247582	0	0	0	0	0	2.71597e-05	0	0	0	0	0	0	0	0	0	0	0	0	0	0	0	0
neg_1098	Undecanedioic acid	50.9	6.83261	C11H20O4	261.136	3.72225	Level2	3.36173e-05	5.46928e-05	3.66645e-05	5.4762e-05	4.53355e-05	4.77238e-05	3.93943e-05	3.48018e-05	4.66892e-05	9.63549e-05	9.49685e-05	6.46829e-05	4.46152e-05	2.78615e-05	3.64561e-05	3.55399e-05	4.10313e-05	7.44433e-05	7.98268e-05	8.03317e-05	7.52019e-05	7.48474e-05	3.79356e-05	9.90547e-05	0.000114762	0.000158379	0.000160911	0.000188882	0.000204806	0.000194164
neg_1099	L-phenylalanyl-L-proline	50.9	-24.2639	C14H18N2O3	561.22	2.95225	Level2	4.7828e-05	7.18666e-05	6.97638e-05	0	0	0	4.59473e-05	6.44007e-05	3.71901e-05	0	0	0	7.34392e-05	2.34326e-05	5.75429e-05	0	0	0	4.51747e-05	4.8281e-05	4.69595e-05	0	0	0	0	0	0	0	0	0
neg_1100	Epothilone B	50.8	15.3182	C27H41NO6S	542.243	2.25305	Level2	9.78141e-05	9.12075e-05	9.35782e-05	0	0	0	5.6862e-05	5.46651e-05	4.10266e-05	0	0	0	0.000152899	6.65501e-05	7.58344e-05	0	0	0	3.42435e-05	2.1313e-05	4.45603e-05	0	0	0	0	0	0	0	0	0
neg_1102	Celastrol	50.8	19.9239	C29H38O4	471.261	4.7711	Level2	0.000273317	0.000268264	0.000231932	0	0	0	0.000173678	0.000207005	0.00020427	0	0	0	0.000201089	0.000136117	0.00017626	0	0	0	6.81482e-05	6.67107e-05	0.000121151	0	0	0	0	0	0	0	0	0
neg_1103	(+)-Abscisic acid	50.8	-18.187	C15H20O4	527.255	7.43942	Level2	6.90941e-05	4.11186e-05	4.4143e-05	0	0	0	5.051e-05	4.29192e-05	2.56451e-05	0	0	0	4.01592e-05	1.48997e-05	5.74206e-05	0	0	0	2.87907e-05	1.92157e-05	1.27113e-05	0	0	0	0	0	0	0	0	0
neg_1104	18alpha.-Glycyrrhetinic acid	50.8	0.196439	C30H46O4	515.338	9.38783	Level2	3.00298e-06	9.05058e-06	1.39447e-05	0	0	0	1.35641e-06	2.22277e-06	2.62047e-05	0	3.5393e-05	2.06939e-05	1.64484e-05	0	2.72128e-06	0	0	3.70048e-05	5.76486e-06	1.56555e-05	6.02294e-06	9.35148e-05	6.9148e-05	7.44001e-05	0	0.000353082	0	0	0	0
neg_1105	Fluoxetine	50.8	17.1564	C17H18F3NO	663.277	7.91775	Level2	0.000608865	0.00055269	0.00053086	4.67625e-05	1.22008e-05	0	0.000347	0.000376623	0.000313244	0	0	1.32892e-05	0.00039913	0.00043669	0.000402098	5.88062e-05	0.000114163	7.51487e-05	0.000359208	0.000571349	0.000580571	5.80454e-05	0	0	0	0	0	0	0	0
neg_1106	Isoleucyl-Tyrosine	50.8	-3.72737	C15H22N2O4	633.312	4.47867	Level2	5.98367e-05	6.22378e-05	3.0132e-05	0	0	0	0.000101622	0.000109678	3.93901e-05	0	0	0	5.47188e-05	3.33451e-05	2.76804e-05	0	0	0	6.06459e-05	4.30133e-05	1.96154e-05	0	0	0	0	0	0	0	0	0
neg_1107	Apiin	50.8	0.593207	C26H28O14	563.141	2.99515	Level2	2.26768e-05	0.00100631	7.31479e-05	0	0.00130996	6.01012e-05	0.000160427	0.000148942	2.05799e-05	0	1.35723e-05	0.00024464	0.000244881	8.30425e-06	0.000328631	4.31115e-05	0.000543482	0	3.71857e-05	0.000204542	2.06934e-05	0.000357816	7.15166e-05	0	4.55156e-05	0	0	0	0	0
neg_1108	3-(2-Hydroxyphenyl)propanoate	50.7	3.34287	C15H20O5	279.125	4.59305	Level2	2.2379e-05	3.17048e-05	3.55077e-05	0	0	0	5.78444e-05	2.18061e-05	3.283e-05	0	0	0	1.76891e-05	1.88755e-05	1.88713e-05	0	0	0	2.68727e-05	2.02167e-05	8.33263e-05	0	0	0	0	0	0	0	0	0
neg_1109	2'-O-methyladenosine	50.7	7.38976	C11H15N5O4	302.089	2.2602	Level2	7.87429e-05	5.33898e-05	7.54039e-05	0	0	3.27152e-06	7.59165e-05	9.00475e-05	6.43131e-05	0	7.70003e-06	0	7.08394e-05	5.16027e-05	7.33977e-05	0	0	0	5.96713e-05	3.91538e-05	4.16427e-05	0	0	0	0	0	0	0	0	0
neg_1110	Kojic Acid	50.6	22.1875	C6H6O4	163.004	5.12788	Level2	1.01459e-05	1.47165e-05	1.43964e-05	4.06598e-05	1.60708e-05	1.72775e-05	2.2977e-05	2.40306e-05	1.97945e-05	1.64339e-05	4.09789e-05	2.34527e-05	8.78635e-06	1.3323e-05	2.0757e-05	2.40937e-05	2.73812e-05	3.16519e-05	1.19137e-05	1.87963e-05	1.66447e-05	4.45902e-05	5.19495e-05	2.72107e-05	3.60164e-05	0	1.41289e-05	2.61276e-05	1.81477e-05	0
neg_1112	Prednisone	50.6	13.4468	C21H26O5	379.158	8.71715	Level2	1.51749e-05	2.29813e-05	1.24585e-05	0.000149746	0.00333194	0.0040802	0.000517989	0.000356726	0.000134133	0.000838734	0.000288528	0.000379391	2.73959e-05	1.35025e-05	2.21126e-05	0.00244649	0.000186982	0.000547916	3.93881e-05	0.000618475	3.38027e-05	7.86111e-05	0.00604875	0.000195415	0.00089633	0.000374435	0.00030202	0.000368915	0.00129313	0.000267469
neg_1113	Arginyl-Tyrosine	50.6	-11.1511	C15H23N5O4	372.141	10.4861	Level2	1.96121e-05	2.03796e-05	2.29747e-05	3.20992e-05	4.68868e-05	4.32936e-05	3.89779e-05	2.75279e-05	2.81483e-05	4.77904e-05	7.10714e-05	7.92103e-05	6.3088e-05	7.30102e-05	7.01632e-05	7.17631e-05	0.000109009	5.27414e-05	4.07548e-05	3.77756e-05	6.41615e-05	0.000120937	0.000108742	0.000194608	2.31088e-05	8.75245e-05	8.28852e-05	0.000234864	3.71199e-05	8.29794e-05
neg_1114	Quinapril	50.6	-18.0683	C25H30N2O5	913.385	4.21485	Level2	0.00027644	0.000305387	0.000386936	0	0	0	0.000442277	0.00038799	0.000401666	0	0	0	0.000385059	0.000475978	0.0005454	0	0	0	0.0004006	0.000264112	0.000235938	0	0	0	0	0	0	0	0	0
neg_1116	Zearalenone	50.6	-20.0729	C18H22O5	353.11	0.718817	Level2	0.000414438	0.000475542	0.00042079	0	0	0	0.000518633	0.000595207	0.000312731	0	0	0	0.000266689	0.000194714	0.000280753	0	0	0	0.000338791	0.000354188	0.000364642	0	0	0	0	0	0	0	0	0
neg_1117	Demethylcitalopram	50.5	5.50828	C19H19FN2O	665.298	3.10883	Level2	0.000193696	0.000225416	0.000223344	0	0	0	0.000339624	0.000292353	0.000216921	0	0	0	0.000237752	0.000126197	0.000175884	0	0	0	0.000296244	0.000195062	0.000209943	0	0	0	0	0	0	0	0	0
neg_1118	13-OxoODE	50.5	3.48044	C18H30O3	293.213	6.04163	Level2	0.000858107	0.00100707	0.000923281	0.000398163	0.00029191	0.000331132	0.000709467	0.000660764	0.000514784	0.000395089	0.000369669	0.000276394	0.00101249	0.000508895	0.000771716	7.03827e-05	0.000117703	0.000237455	0.000400071	0.000473693	0.000544203	0.000242357	0.000130372	0.000204027	1.08872e-05	0.000174817	3.35595e-05	3.06074e-05	3.47666e-05	2.50228e-05
neg_1120	Danazol	50.5	-11.7874	C22H27NO2	673.393	11.1425	Level2	9.0914e-05	9.43019e-05	0.00016015	0.000104663	5.28408e-05	6.52772e-05	6.13143e-05	7.77418e-05	6.68755e-05	0	0.000106713	0	3.08793e-05	3.54609e-05	8.01892e-05	0	1.46258e-05	5.48771e-05	2.62967e-05	4.03236e-05	5.36795e-05	6.77441e-05	0.000103705	0.000175314	0	0	0	0	0	0
neg_1121	3-Hydroxycoumarin	50.5	28.0395	C9H6O3	183.011	7.87485	Level2	7.78182e-05	8.75747e-05	8.65903e-05	0.000692008	0.00192428	0.00231953	0.000330074	0.000235425	0.000102076	0.00118255	0.000746351	0.000874191	7.67465e-05	8.79013e-05	0.000103826	0.00159934	0.000474787	0.00072384	0.000101867	0.000395862	0.000107885	0.00105007	0.00349457	0.0011138	0.00182163	0.00131299	0.00160991	0.00225844	0.00252156	0.00203568
neg_1122	Glycodeoxycholic acid	50.5	32.8738	C26H43NO5	484.298	6.58358	Level2	3.99599e-05	7.5783e-05	6.89722e-05	0	0	0	4.58828e-05	2.71188e-05	5.91088e-05	0	0	0	6.4027e-05	8.99306e-05	6.77489e-05	0	0	0	1.77264e-05	2.60491e-05	2.27452e-05	0	0	0	0	0	0	0	0	0
neg_1123	Isoleucyl-Methionine	50.4	44.0976	C11H22N2O3S	283.121	3.13743	Level2	2.50058e-06	4.90331e-06	5.55813e-06	0	0	0	2.37955e-06	5.1651e-06	8.1236e-05	0	0	0	3.01176e-06	1.04468e-09	1.82636e-06	0	2.25442e-07	7.52018e-08	9.29245e-06	3.10045e-05	2.14612e-05	0	0	0	0	0	0	0	0	0
neg_1124	Threoninyl-Serine	50.4	-40.9891	C7H14N2O5	241.051	3.30187	Level2	2.21811e-05	2.03493e-05	1.98443e-05	2.07716e-07	1.24904e-07	0	3.34178e-05	5.55865e-05	1.62084e-05	4.84025e-07	6.42429e-08	1.42969e-08	1.69018e-05	2.18298e-05	2.2176e-05	1.12558e-06	5.28093e-09	0	1.91165e-05	4.61285e-05	4.12694e-05	5.98689e-07	2.39642e-07	2.35859e-06	0	0	0	6.16418e-07	9.23289e-06	8.70382e-08
neg_1125	Aspartyl-Threonine	50.4	39.514	C8H14N2O6	279.093	3.92958	Level2	2.04069e-05	2.84479e-05	3.18232e-05	0	0	0	1.55146e-05	2.67603e-05	2.65191e-05	0	0	0	3.14588e-05	2.04139e-05	2.65407e-05	0	0	0	2.80195e-05	1.59889e-05	2.18418e-05	0	0	0	0	0	0	0	0	0
neg_1126	Conessine	50.4	33.2749	C24H40N2	355.324	10.5505	Level2	9.13036e-05	0.000150098	0.000140218	0.000395852	0.00027192	0.000303738	0.000137258	8.43794e-05	6.18709e-05	0.00128435	0.00128953	0.000611768	8.61068e-05	8.62501e-05	7.65951e-05	6.9136e-05	8.63598e-05	0.000129237	6.44781e-05	7.30937e-05	0.000100831	0.000352683	0.000861888	0.000660181	0.00120983	0.00160937	0.00134079	6.05525e-05	0.000349938	0.000153617
neg_1127	N4-Acetylcytidine	50.4	-4.42663	C11H15N3O6	569.182	4.27203	Level2	8.94607e-06	2.08008e-05	1.96868e-05	0	0	0	4.06247e-05	4.67234e-05	5.09046e-05	0	9.69699e-06	1.39724e-05	1.19427e-05	7.63807e-06	7.61344e-06	0	0	0	0.000101751	8.19695e-05	5.39773e-05	0	0	0	0	0	0	0	0	0
neg_1128	Tryptophyl-Cysteine	50.4	24.8707	C14H17N3O3S	306.099	2.54545	Level2	1.2241e-05	1.54803e-05	3.89776e-05	0	0	0	5.46319e-05	1.26404e-06	4.41227e-06	0	0	0	1.75684e-06	3.44599e-06	7.17938e-06	0	0	0	2.54739e-05	3.06741e-05	3.60419e-05	0	0	0	0	0	0	0	0	0
neg_1129	Pimozide	50.4	-27.337	C28H29F2N3O	496.185	1.58245	Level2	2.76378e-05	3.78663e-05	2.76744e-05	0	0	0	1.89926e-05	3.06105e-05	2.44041e-05	0	0	0	5.39668e-05	6.31952e-06	1.72106e-05	0	0	0	9.91242e-06	2.38541e-06	1.23891e-05	0	0	0	0	0	0	0	0	0
neg_1130	Fusidic acid	50.3	-26.5098	C31H48O6	561.328	8.13153	Level2	0.000636746	0.000900451	0.000550607	0.000247941	0.000225504	0.000131101	0.00130826	0.00149174	0.000479407	0.000413435	0.000655592	0.000136636	0.000446181	0.000695023	0.000444677	4.96477e-05	6.80322e-05	0.00023849	0.00133621	0.00219777	0.00119124	0.000331043	0.000125232	3.60267e-05	0	0.000269917	0	0	0	0
neg_1131	Betaine-1	50.3	29.7193	C5H12NO2+	295.194	7.16128	Level2	2.64531e-05	2.69877e-05	3.82533e-05	0	0	0	3.5891e-05	3.16318e-05	2.89236e-05	0	0	0	4.67052e-05	3.15089e-05	5.42965e-05	0	0	0	1.72982e-05	2.4443e-05	1.55518e-05	0	0	0	0	0	0	0	0	0
neg_1133	Famciclovir	50.3	55.8542	C14H19N5O4	342.136	5.07068	Level2	9.0412e-05	4.64842e-05	6.62824e-05	0	0	0	0.000173842	0.000172978	9.35167e-05	0	1.52263e-05	5.55537e-05	0.00010411	0.000123294	0.000169889	0	0	0	0.000277142	0.000122828	0.000197553	0	0	0	0	0	0	0	0	0
neg_1134	Nodularin	50.3	-32.0662	C41H60N8O10	869.415	3.90098	Level2	8.15897e-05	8.33398e-05	0.000147027	0	0	0	3.88379e-06	6.7823e-05	0.00015283	0	0	0	5.13095e-05	5.75247e-06	7.05621e-05	0	0	0	9.6069e-05	3.08442e-05	5.93419e-06	0	0	0	0	0	0	0	0	0
neg_1135	N4-acetyl-2'-O-methylcytidine	50.3	59.6915	C12H17N3O6	643.257	3.82948	Level2	2.66007e-05	3.57103e-05	2.50968e-05	0	0	0	3.78197e-05	2.5399e-05	2.31724e-05	0	0	0	2.70803e-05	1.80712e-05	1.5677e-05	0	0	0	5.01875e-05	4.23526e-05	2.78575e-05	0	0	0	0	0	0	0	0	0
neg_1136	Bebeerine	50.2	23.1587	C36H38N2O6	639.285	3.02373	Level2	0.000902161	0.0007275	0.000637376	5.10132e-05	2.25598e-05	1.56357e-05	0.00100798	0.000663118	0.00112488	0	0.000127899	3.0989e-05	0.000870404	0.000671407	0.000592542	0	0	1.30258e-05	0.00613808	0.00152265	0.00183278	0	0	6.19197e-05	0	0	0	0	0	0
neg_1137	Arachidonoylglycine	50.2	-13.7725	C22H35NO3	721.506	10.7714	Level2	5.31078e-05	0.000147599	0.000139989	0.000765329	0.000732286	0.000628407	0.000128608	0.0001909	0.000126182	0.00125221	0.00109754	0.00152899	5.45775e-05	3.66645e-05	3.52e-05	0.000126521	0.000165488	0.000348947	1.30069e-05	8.78096e-07	9.35502e-06	0.000134007	0.000104326	0.000114855	0.000260204	0.000520126	0.000574875	7.31345e-05	0.000107182	0.000140956
neg_1139	Solanine	50.2	29.1133	C45H73NO15	902.493	10.6577	Level2	0.0001125	0.000114491	7.35893e-05	0.000585997	0.000564785	0.000169268	0	2.69672e-06	0	0	0	0	0	0	0	0	0	0	0	0	0	0	0	0	2.96454e-05	0	0	0	0	0
neg_1140	Prolyl-Alanine	50.2	-15.0409	C8H14N2O3	207.072	5.29232	Level2	0	0	0	0	0	0	0	0	0	0	0	0	0	0	0	0	0	0	0	0	0	0	0	0	0	0.00416407	0	0	0	0
neg_1141	Histidinyl-Glutamine	50.2	-21.9231	C11H17N5O4	328.12	4.42147	Level2	3.64293e-05	4.68614e-05	0.000106335	0	0	0	0.000118891	0.000138765	0.000111424	0	0.000101508	8.99279e-05	8.40188e-05	5.58254e-05	9.27086e-05	0	0	0	0.000279245	0.000305436	0.000175227	1.75808e-05	0	0	0	0	0	0	0	0
neg_1142	4-Androsten-17.beta.-ol-3-one glucosiduronate	50.2	13.9614	C25H36O8	499.217	3.3662	Level2	5.85659e-05	8.11491e-05	8.08412e-05	0	0	0	0.000147585	0.000139056	8.02006e-05	0	0	0	6.87566e-05	5.39101e-05	6.89041e-05	0	0	0	0.000131602	8.55213e-05	0.000104069	0	0	0	0	0	0	0	0	0
neg_1143	Cytarabine	50.1	5.44775	C9H13N3O5	242.08	0.754567	Level2	0.000271845	0.000253448	0.000392176	0.000200104	0.000215218	0.000142759	0.000259247	0.00017782	0.000199831	0	0.00406237	6.80471e-05	0.000253913	0.000182916	0.000199064	1.32824e-05	6.75036e-05	7.34711e-05	0.000226053	0.000209374	0.000264403	0	3.55211e-05	0	0	0.000273195	0	0	0	0
neg_1144	Phenylalanyl-Histidine	50.1	-10.8658	C15H18N4O3	663.283	3.3376	Level2	6.09143e-05	8.8066e-05	6.40204e-05	0	0	0	7.23943e-05	8.22987e-05	6.08035e-05	0	0	0	8.3595e-05	3.96048e-05	7.04694e-05	0	0	0	0.000157357	9.54535e-05	0.00011969	0	0	0	0	0	0	0	0	0
neg_1145	Benztropine	50.1	-6.96167	C21H25NO	659.381	5.67055	Level2	9.48881e-06	2.7607e-05	5.30526e-05	0	0	2.47442e-05	3.27273e-05	4.87774e-05	2.57996e-05	0	0	0.000112561	1.47757e-05	4.67898e-05	1.97522e-05	0	0	1.83874e-05	0	0	0	0	0	0	0	0	0	0	0	0
neg_1146	Lysyl-Proline	50.1	47.8045	C11H21N3O3	485.333	6.13387	Level2	1.19501e-05	8.50869e-07	9.60046e-08	0	0	0	7.71843e-06	1.89591e-05	5.69538e-05	0	0	0	1.97628e-05	1.40515e-06	0	0	0	0	2.65897e-05	3.84709e-05	4.32574e-05	0	0	0	0	0	0	0	0	0
neg_1147	5-Hydroxyindoleacetate	50.1	-13.1923	C10H9NO3	427.11	1.42517	Level2	3.22817e-05	4.15453e-05	1.65977e-05	0	0	0	8.92977e-05	9.477e-05	7.81096e-05	0	0	0	1.39736e-05	1.29338e-05	1.5624e-05	0	0	0	7.02699e-05	4.15766e-05	5.61918e-05	0	0	0	0	0	0	0	0	0
neg_1148	Prednisolone Acetate	50	-12.2191	C23H30O6	437.169	3.19462	Level2	6.24566e-05	7.21845e-05	9.69847e-05	0	0	0	8.84379e-05	0.000121387	0.00012074	0	0	0	7.61763e-05	5.53464e-05	6.34381e-05	0	0	0	0.00023388	0.000133353	0.00011773	0	0	0	0	0	0	0	0	0
neg_1149	Norfloxacin	50	-46.8807	C16H18FN3O3	637.229	5.8915	Level2	1.82552e-05	5.37143e-05	6.01357e-05	0	0	0	6.28153e-05	9.98888e-05	7.45126e-05	0	0	0	4.11095e-05	1.79146e-05	3.12167e-05	0	0	0	5.19388e-05	3.09286e-05	4.65142e-05	0	1.10897e-05	1.95925e-05	0	0	0	0	0	0
neg_1150	Salsoline	50	6.65927	C11H15NO2	431.221	7.94635	Level2	0.000661469	0.000637425	0.000609181	0.000787974	0.00024522	0.000132174	0.000738467	0.00525713	0.00185667	0.00345856	0.00116408	0.000824253	0.000736806	0.000641521	0.000958677	0.00104464	0.000380508	0.000274915	0.000768207	0.000555753	0.000587048	0.00223412	0.000534919	0.000562385	0.000370242	0.000187612	0.000103855	0.000127572	0.000181417	6.50057e-05
neg_1151	Biocytin	50	5.67337	C16H28N4O4S	407.155	10.0514	Level2	1.81226e-05	1.01757e-05	1.31241e-05	0	0	7.04416e-06	1.81789e-05	9.03497e-06	8.68658e-06	0	0	0	3.83504e-05	3.69033e-05	4.84368e-05	2.60651e-05	0.000177005	1.7062e-05	1.19869e-05	8.90902e-06	2.78058e-05	0	0	0	0	0	0	0	0	0
neg_1152	Galactosylceramide (d18_1_18_0)	50	-51.9304	C42H81NO8	772.557	12.4481	Level2	0.000662118	0.000596497	0.000896202	0.00298313	0.00212098	0.00292251	0.000336116	0.000314834	0.000344456	0.00304459	0.00465777	0.00824094	0.000404678	0.000477442	0.000572477	0.00359249	0.00568298	0.00554636	0.000366875	0.000394612	0.000332707	0.00422283	0.00458545	0.00688413	0.00145218	0.00136498	0.00199963	0.000218879	0.000727037	0.000791866
neg_1153	5-Aminopentanamide	50	-22.2958	C5H12N2O	231.177	7.51808	Level2	2.18762e-05	2.74724e-05	3.51164e-05	0.00026745	0.000239375	0.000165468	3.37424e-05	3.35874e-05	2.90851e-05	0.000393011	0.000281202	0.000328262	2.60026e-05	3.03696e-05	3.46095e-05	0.000232341	0.000195707	0.00021734	3.08887e-05	3.19094e-05	3.48033e-05	0.000408689	0.00031159	0.000380543	0.000647312	0.000477822	0.000639185	0.000810771	0.000823519	0.000842605
neg_1154	Muramic acid	50	-17.7846	C9H17NO7	296.094	3.90813	Level2	5.81698e-05	1.51684e-05	1.30629e-05	0	0	0	2.73731e-05	0.000116479	6.60349e-05	0	0	0	4.54819e-05	6.50516e-05	7.19441e-05	0	0	0	6.35195e-06	4.46098e-05	4.9204e-05	0	0	0	0	0	0	0	0	0
neg_1155	1-Palmitoyl-2-hydroxy-sn-glycero-3-phosphoethanolamine	49.9	1.09729	C21H44NO7P	452.279	7.8963	Level2	0.00427719	0.00274587	0.00456035	0.0029867	0.00240603	0.0021736	0.0034526	0.00623418	0.0058527	0.00225967	0.00179314	0.00175955	0.00724591	0.00420899	0.00869036	0.00330798	0.00391111	0.0134823	0.00535729	0.00136702	0.00245014	0.00369884	0.00186373	0.00836605	0.000727778	0.000940198	0.000600755	0.000463785	0.000490229	0.000450434
neg_1156	Marmesin	49.9	-13.8431	C14H14O4	245.079	0.818917	Level2	4.52959e-05	4.50589e-05	7.26216e-05	4.9805e-05	3.54469e-05	0	5.49283e-05	3.71414e-05	3.56308e-05	0	9.73e-06	0	3.90018e-05	3.93992e-05	3.69347e-05	0	1.76248e-05	4.08364e-05	3.49168e-05	3.56404e-05	5.10346e-05	0	0	0	0	1.03553e-05	0	0	0	0
neg_1158	Thapsigargin	49.9	-38.8069	C34H50O12	649.298	4.03683	Level2	8.53953e-05	0.000113633	5.96512e-05	0	0	0	0.000110983	4.44606e-05	9.22392e-05	0	0	0	0.000135683	0.000107017	0.000121113	0	0	0	0.000242992	8.88125e-05	0.000156064	0	1.10862e-05	0	0	0	0	0	0	0
neg_1160	5,10-methylene-THF	49.9	25.144	C20H23N7O6	478.157	3.18032	Level2	0.000146716	0.000151738	0.000138755	0	0	0	0.000293384	0.00031102	0.000171697	0	0	0	0.000171573	0.000180694	0.000197813	0	0	0	0.000329289	0.000258045	0.000218639	0	0	0	0	0	0	0	0	0
neg_1161	N-Acetyl-D-lactosamine	49.9	-33.414	C14H25NO11	404.105	0.669483	Level2	0.0181814	0.0161955	0.0151348	0.0861087	0.0562042	0.0628186	0.0107573	0.0130594	0.00792313	0.120072	0.110514	0.0929456	0.0108386	0.0124005	0.0128801	0.0289	0.0320047	0.0277954	0.00982586	0.00745306	0.00621343	0.0505247	0.0259937	0.0415756	0.207034	0.218013	0.160023	0.0441543	0.0556476	0.037233
neg_1162	2'-Deoxyuridine	49.8	-1.22134	C9H12N2O5	501.147	3.85808	Level2	7.6359e-05	7.1428e-05	7.11045e-05	0	0	0	7.40897e-05	8.8361e-05	8.85906e-05	0	0	0	7.9667e-05	7.77378e-05	8.58518e-05	0	0	0	0.000184097	0.000171866	0.000217294	0	0	0	0	0	0	0	0	0
neg_1163	trans-Dehydroandrosterone	49.8	-18.2547	C19H28O2	621.406	10.3367	Level2	5.37926e-05	7.66838e-05	7.94582e-05	8.75788e-06	0	0	2.96079e-05	1.57715e-05	1.68776e-05	5.11731e-06	0	0	7.59011e-06	2.31469e-05	1.39999e-05	0	0	0	1.78058e-05	2.24286e-05	5.27792e-05	0	0	0	1.52904e-06	0	0	0	0	0
neg_1165	Atenolol	49.8	-39.8569	C14H22N2O3	569.274	7.43942	Level2	5.49028e-05	7.08695e-05	6.65089e-05	1.11324e-05	2.57552e-05	3.22385e-05	4.35e-05	3.56459e-05	5.29066e-05	0	3.04144e-05	1.22879e-05	7.59036e-05	7.59643e-05	5.17588e-05	0	1.00909e-05	0.000141203	5.74879e-05	5.74423e-05	0.000104673	3.03028e-05	0	0	0	0	0	0	0	0
neg_1166	Grayanotoxin I	49.7	11.0526	C22H36O7	447.22	2.54545	Level2	5.48114e-05	7.07005e-05	5.72011e-05	0	0	0	7.17671e-05	5.2343e-05	5.99668e-05	0	0	0	8.97045e-05	6.11768e-05	9.34012e-05	0	0	0	8.96612e-05	5.18413e-05	9.13696e-05	0	0	0	0	0	0	0	0	0
neg_1168	Periciazine	49.7	-18.0153	C21H23N3OS	410.148	3.82948	Level2	3.38526e-06	0	4.16477e-06	0	0	0	4.58431e-05	4.84515e-05	1.40071e-05	0	0	0	9.84272e-06	1.79862e-06	1.0574e-05	0	0	0	8.95066e-05	7.44977e-05	3.78369e-05	0	0	0	0	0	0	0	0	0
neg_1170	Xanthohumol	49.6	8.52722	C21H22O5	745.269	3.87238	Level2	9.58643e-05	6.95724e-05	5.92562e-05	0	0	0	0.000195322	0.00022287	0.000150703	0	0	0	0.000104329	5.88419e-05	8.19048e-05	0	0	0	0.000362604	0.000422604	0.000248594	0	0	0	0	0	0	0	0	0
neg_1171	Levonordefrin	49.6	7.03455	C9H13NO3	228.089	2.82357	Level2	1.74721e-05	2.04078e-05	2.54259e-05	0	0	0	1.40917e-05	1.62724e-05	1.67123e-05	0	0	0	2.73917e-05	1.84139e-05	2.28192e-05	0	0	0	5.61779e-06	1.91763e-06	8.24775e-06	0	0	0	0	0	0	0	0	0
neg_1173	Protionamide	49.5	-1.90795	C9H12N2S	419.157	2.33883	Level2	1.67171e-05	1.74132e-05	1.56349e-05	0	0	0	1.03758e-05	1.44512e-05	6.96052e-06	0	0	0	3.08387e-05	2.4536e-05	3.14287e-05	0	0	0	8.06443e-06	2.22273e-05	9.24087e-06	0	0	0	0	0	0	0	0	0
neg_1174	Gemcitabine	49.5	35.2369	C9H11F2N3O4	262.074	3.33045	Level2	2.06819e-05	3.61762e-05	3.93356e-05	0	0	0	2.41943e-05	2.09329e-05	2.23512e-05	0	0	0	3.89839e-05	2.4497e-05	2.30475e-05	0	0	0	9.36225e-06	8.47937e-06	1.01105e-05	0	0	0	0	0	0	0	0	0
neg_1176	20-HETE	49.5	5.04474	C20H32O3	319.229	8.4669	Level2	6.12523e-05	0.000127771	0.000116703	5.3811e-05	9.43527e-06	2.34835e-05	6.29814e-05	3.51838e-05	5.40592e-05	0	2.41746e-05	0	5.71736e-05	7.39903e-05	6.02495e-05	2.57651e-05	5.59043e-05	9.50581e-05	5.03895e-05	6.53562e-05	0.000111154	9.95535e-05	2.10023e-05	6.51022e-05	0	0	0	0	0	0
neg_1177	Isoleucyl-Valine	49.5	27.9284	C11H22N2O3	505.337	11.6852	Level2	1.70873e-05	1.78708e-05	2.12967e-05	0	1.32645e-05	3.22116e-05	6.72773e-06	1.47713e-05	4.7436e-06	8.06715e-05	0	2.01954e-05	1.953e-05	6.86468e-06	8.21958e-06	0	7.73242e-05	1.40005e-05	2.56822e-06	1.75923e-06	1.23768e-05	0	0	0.000107908	2.91644e-05	2.72839e-05	0	0	1.53103e-05	6.45332e-05
neg_1179	Sulfamerazine	49.5	-10.5349	C11H12N4O2S	263.058	3.08738	Level2	6.49582e-06	1.17358e-05	1.06002e-05	0	0	0	2.23283e-05	2.86381e-05	1.47165e-05	0	0	0	1.13293e-05	1.34357e-05	1.49311e-05	0	0	0	4.27653e-05	3.45152e-05	4.04922e-05	0	0	0	0	0	0	0	0	0
neg_1180	Vasicinol	49.4	10.5065	C11H12N2O2	445.153	5.406	Level2	0.000937783	0.00065846	0.00100271	0.00039634	0.000435579	0.000198176	0.000980767	0.00109101	0.00104466	0.000123413	0.00134346	0.00193922	0.000548293	0.000905944	0.000610426	6.53294e-05	5.90501e-05	0.000535954	0.00150588	0.00154035	0.00112547	0.000356717	0.000756394	0.000413244	0	0.00013615	0	0	0	0
neg_1181	15-Deoxy-delta-12,14-PGJ2	49.4	-4.08568	C20H28O3	361.201	8.29598	Level2	4.17037e-05	2.88398e-05	2.73622e-05	0	0	0	1.66968e-05	1.65299e-05	1.33111e-05	0	0	0	4.71264e-05	2.55209e-05	2.20502e-05	0	0	0	1.31065e-05	2.01151e-05	2.29533e-05	0	0	0	0	0	0	0	0	0
neg_1182	Vindoline	49.4	-32.258	C25H32N2O6	911.415	9.36638	Level2	3.25244e-06	3.09571e-05	2.87026e-05	0.000444429	0.000176358	0.00028282	2.12109e-06	2.44157e-06	1.24889e-05	0.000185538	0.000117025	0.000303281	0	0	0	1.52178e-05	0	0	5.11168e-07	0	0	0	0	0	0	0	0	0	0	0
neg_1184	Serinyl-Glutamine	49.4	19.3969	C8H15N3O5	503.181	5.42747	Level2	7.71291e-05	4.00646e-05	6.29546e-05	0	0	0	7.5701e-05	9.54217e-05	9.15476e-05	0	0	0	4.84726e-05	5.79399e-05	4.04005e-05	0	0	0	9.73032e-05	9.35715e-05	8.12675e-05	0	0	0	0	0	0	0	0	0
neg_1185	Quetiapine	49.4	-14.6981	C21H25N3O2S	765.315	3.7866	Level2	3.17456e-05	5.59759e-05	5.20584e-05	0	0	0	6.49929e-05	7.27831e-05	8.98533e-05	0	0	0	6.48808e-05	4.96048e-05	6.76332e-05	0	0	0	8.33531e-05	6.66834e-05	3.99794e-05	0	0	0	0	0	0	0	0	0
neg_1186	Leucyl-Tryptophan	49.3	-42.5795	C17H23N3O3	316.153	2.27448	Level2	0.000134338	0.000135852	0.00013702	0	0	0	0.000135981	0.000121675	0.000100136	0	0	0	0.000176698	0.000107762	0.000142567	0	0	0	9.45176e-05	9.14836e-05	9.21381e-05	0	0	0	0	0	0	0	0	0
neg_1187	Cortisol 21-acetate	49.3	45.61	C23H32O6	439.208	2.95225	Level2	0.000660857	0.000673547	0.000641654	0	0	0	0.000479695	0.000577478	0.000556406	0	0	0	0.00081952	0.000405269	0.000567221	0	0	0	0.000510717	0.000284203	0.00050442	0	0	0	0	0	0	0	0	0
neg_1188	Carnosol	49.3	-14.7529	C20H26O4	705.355	9.27343	Level2	6.6835e-05	1.83274e-05	2.71906e-05	0	0	0	1.59728e-05	2.43636e-05	1.42523e-05	0	0	0	5.6696e-05	1.84194e-05	2.85921e-05	0	0	0	7.59527e-06	3.70327e-06	1.74608e-05	0	0	0	0	0	0	0	0	0
neg_1189	Ginsenoside Rh2	49.3	-24.0727	C36H62O8	621.422	11.3856	Level2	0.000104479	0.000123749	0.000227453	5.58902e-05	0	4.1896e-05	0.00028632	0.00053501	0.000180929	3.38165e-05	0	1.10068e-05	1.83641e-05	4.75955e-05	8.67517e-05	9.80408e-06	1.76481e-05	0.000103625	0.000264843	0.000186234	0.000144805	0.000233515	0.000216314	0.000265125	0	8.18785e-05	0	0	0	0
neg_1190	Ginkgolic Acid	49.3	32.0886	C22H34O3	381.231	8.6814	Level2	0	4.44357e-06	1.61841e-06	0.000140618	4.74464e-05	1.12702e-05	0	0	0	0	8.71312e-05	0	1.44104e-06	5.28275e-06	0	8.70718e-05	5.70672e-05	1.00564e-05	0	0	3.32254e-06	0	0	7.94367e-05	0	0	0	0	0	0
neg_1191	Testosterone propionate	49.3	63.7001	C22H32O3	343.25	6.13387	Level2	0.00311078	0.000966414	0.00101632	0.000544295	0.000318455	6.89808e-05	0.00105904	0.0025253	0.00197076	0.00054097	0.000993298	0.000276046	0.00512885	0.00163149	0.00258878	1.42758e-05	3.74445e-05	0.000166934	0.000999462	0.00085751	0.00121852	3.20331e-05	1.77412e-05	0.00036337	8.8107e-05	0.00256644	0.000790547	6.93744e-05	0	8.86888e-05
neg_1192	Serinyl-Glutamate	49.3	40.5328	C8H14N2O6	513.188	1.40372	Level2	0.000566082	0.000714835	0.000623649	0	0	0	0.000903162	0.00125639	0.00119135	0	0	0	0.00163593	0.000534465	0.000824366	0	0	0	0.000137025	6.07628e-05	6.95233e-05	0	0	0	0	0	0	0	0	0
neg_1193	Doxepin	49.2	30.8115	C19H21NO	314.14	4.07185	Level2	6.24605e-08	0	0	0	0	0	4.51188e-06	2.559e-06	1.12475e-06	0	0	0	0	0	0	0	0	0	1.5572e-05	3.84622e-05	6.27945e-06	0	0	0	0	0	0	0	0	0
neg_1195	3-Acetyl-11-keto-.beta.-boswellic acid	49.2	-2.96323	C32H48O5	547.318	7.8391	Level2	6.27118e-06	9.83781e-06	5.22108e-06	0	0	0	2.81318e-06	7.81772e-06	2.18174e-06	0	0	0	0	2.90228e-06	2.0371e-06	0	0	0	7.47494e-06	1.55878e-05	1.6247e-05	0	0	0	0	0	0	0	0	0
neg_1196	Lysyl-Valine	49.2	-10.924	C11H23N3O3	527.312	6.98325	Level2	6.57457e-06	1.94221e-05	1.12655e-05	0	0	0	1.13919e-05	2.27708e-06	1.88672e-05	0	0	0	2.00681e-05	2.37126e-05	1.87983e-05	0	0	0	6.67737e-06	2.58867e-06	1.31185e-05	0	0	0	0	0	0	0	0	0
neg_1197	PGG2	49.2	3.96439	C20H32O6	403.191	5.14218	Level2	6.21561e-06	8.07626e-06	3.973e-06	0.000153992	0.00014223	8.38515e-05	2.37496e-05	1.04388e-05	1.42858e-05	0.000266562	0.000186891	0.000114468	0	0	0	0.000176821	0.000116166	0.000158199	2.73713e-06	8.81879e-06	4.00584e-06	0.000138573	0.000141577	0.000298128	0.000336285	0.00031255	0.00049732	0.000434634	0.000621891	0.000455753
neg_1199	Threoninyl-Valine	49.1	66.0488	C9H18N2O4	263.13	4.44292	Level2	2.64025e-05	3.4436e-05	3.35092e-05	3.7004e-05	0	4.59031e-05	3.30945e-05	2.56169e-05	0.000108882	0	1.97208e-05	0	2.31213e-05	1.91986e-05	2.76667e-05	2.1251e-05	4.50307e-05	7.91015e-05	2.99438e-05	4.41639e-05	5.51118e-05	5.52853e-05	0	2.11538e-05	0	0	0	0	0	0
neg_1201	Sinapyl alcohol	49.1	14.2502	C11H14O4	457.154	4.8712	Level2	0.000117354	7.35957e-05	8.78248e-05	1.08807e-05	0	0	0.000139079	0.000187537	0.000231924	0	0.000104498	0.00024872	5.79986e-05	8.62164e-05	7.4076e-05	0	0	0	0.000494299	0.000405387	0.000162678	0	1.83232e-05	0	0	0	0	0	0	0
neg_1202	Perindopril	49.1	28.5326	C19H32N2O5	403.211	7.21848	Level2	0	0	0	0	0	0	0	0	0	0	0	0	0	0	0	0	0	0	0	0	0	0.000736939	0	0	0	0	0	0	0	0
neg_1203	D-erythro-Sphingosine-1-phosphate	49.1	63.6104	C18H38NO5P	378.266	8.24592	Level2	5.73963e-05	8.22646e-05	0.000100185	0	0	1.57324e-05	2.9032e-05	1.69497e-05	1.50339e-05	0	0	0	3.63714e-05	1.73706e-05	4.85168e-05	1.21677e-05	0	0	2.91069e-06	1.57885e-05	2.63717e-05	0	0	0	0	2.04103e-05	0	0	0	0
neg_1204	Progesterone	49.1	25.5563	C21H30O2	349.202	7.18988	Level2	2.3595e-05	2.76009e-05	2.2833e-05	1.91788e-05	0	5.28385e-06	1.93509e-05	1.41623e-05	1.39305e-05	1.9691e-05	0	0	3.13164e-05	1.23736e-05	1.78653e-05	1.10072e-05	0	0	2.18834e-06	4.73571e-06	1.66879e-05	0	0	0	0	0	0	0	0	0
neg_1206	Salidroside	49.1	11.2923	C14H20O7	637.218	4.29348	Level2	0.000846048	0.00118266	0.00189134	0.000346649	0.000110343	5.6378e-05	0.00155203	0.00150499	0.00223785	1.81131e-05	0.00157382	0.000942689	0.000931568	0.0006421	0.000799567	0	0.00028183	0.000280139	0.00405994	0.00369549	0.00294938	0.00109467	0.000355038	0	0	0.000230284	0	0	0	0
neg_1208	Urocanic acid	49.1	-0.500028	C6H6N2O2	321.084	0.754567	Level2	0.000597808	0.000699142	0.000725333	0.000407002	0.000270475	0.000249643	0.000576012	0.000440382	0.000510593	0.000419124	0.000481836	0.000177738	0.000501812	0.000393412	0.000439174	0.000133173	0.000116933	0.000544955	0.0011035	0.00120236	0.00131624	0.00046905	0.000148545	0.000377835	0	0.000158592	0	0	0	0
neg_1209	trans-cinnamate	49	22.6469	C9H7O2-	339.094	2.5526	Level2	9.88722e-05	8.44263e-05	0.000118637	3.34848e-05	0	1.63074e-05	8.87379e-05	8.47985e-05	9.02933e-05	1.5121e-05	4.36349e-05	1.18123e-05	7.0262e-05	7.14374e-05	7.32059e-05	0	0	0	4.90058e-05	4.62611e-05	6.61904e-05	0	0	0	0	0	0	0	0	0
neg_1210	Caffeine	49	61.8102	C8H10N4O2	387.177	1.33295	Level2	0.000112839	0.000116224	0.000102224	0	0	0	0.000113313	0.000206591	9.20687e-05	0	0	0	0.000159962	0.000111426	0.000253556	2.7733e-07	0	8.78579e-06	6.52058e-05	0.000100665	0.00011677	0	0	0	0	0	0	0	0	0
neg_1211	Acetohexamide	48.9	61.3122	C15H20N2O4S	369.132	1.62533	Level2	4.90369e-05	6.04499e-05	5.75221e-05	0	0	0	5.09906e-05	6.01399e-05	7.4346e-05	0	0	0	8.60475e-05	5.84031e-05	8.2381e-05	0	0	0	4.22618e-05	2.46218e-05	2.36819e-05	0	0	0	0	0	0	0	0	0
neg_1212	1-Stearoyl-2-hydroxy-sn-glycero-3-phosphoethanolamine	48.9	14.8727	C23H48NO7P	1007.65	7.71827	Level2	0	0	0	0	0	0	0	0	0	0.000340106	0.000343456	0.000838975	0	0	0	0	0	0	0	0	0	0	0	0	0.00161381	0.000612423	0.001417	0	0	0
neg_1213	Glycyl-Glutamine	48.9	-38.0822	C7H13N3O4	224.058	3.48703	Level2	5.62063e-06	5.14151e-06	5.76047e-06	0	0	0	5.02894e-06	1.4573e-05	1.55727e-05	0	0	0	6.04872e-06	8.02078e-06	3.15958e-06	0	0	0	1.97986e-05	1.8574e-05	1.46045e-05	0	0	0	0	0	0	0	0	0
neg_1214	Valyl-Glutamine	48.9	5.05227	C10H19N3O4	244.132	2.21015	Level2	3.57982e-05	3.86824e-05	3.77391e-05	0	0	0	4.02949e-05	3.13433e-05	2.37884e-05	0	0	0	4.32669e-05	2.39534e-05	3.4327e-05	0	0	0	2.39791e-05	1.55145e-05	2.38276e-05	0	0	0	0	0	0	0	0	0
neg_1215	Hydrocortisone succinate	48.8	17.2935	C25H34O8	483.208	2.73063	Level2	0.000116866	0.000118398	0.000101026	0	0	0	9.86646e-05	0.000125541	7.82404e-05	0	0	0	0.000219887	0.000157918	0.000184614	0	0	0	0.000350669	0.000275874	0.000264751	0	0	0	0	0	0	0	0	0
neg_1216	Alanyl-Glutamine	48.8	-2.5225	C8H15N3O4	252.075	5.00705	Level2	7.72766e-05	7.26985e-05	0.000130677	0.00023242	0.000214165	0.000340357	0.000157085	0.000176312	0.000105552	0.000429401	0.00028881	0.000109626	0.000113823	9.18815e-05	0.000150348	0.000403797	0.000855795	0.000583833	8.45962e-05	0.000108047	0.00014925	0.000626189	0.0002848	0.000773069	0.000115096	0.000181858	4.91481e-05	0.000174969	0.000127056	0
neg_1217	10-Hydroxycamtothecin	48.8	-45.5482	C20H16N2O5	765.148	6.19822	Level2	1.65845e-05	2.33863e-05	5.86565e-05	8.03548e-07	1.20556e-05	3.43624e-06	1.84153e-05	1.17139e-05	3.96205e-05	0	0	0	1.27186e-05	5.73747e-06	5.54448e-06	0	0	8.18157e-05	0	5.48931e-06	0	0	1.50514e-05	0	0	0	0	0	0	0
neg_1218	Mupirocin	48.8	34.4734	C26H44O9	499.309	7.36148	Level2	2.24099e-06	0	6.22993e-06	0	0	0	0	1.30977e-05	2.59544e-05	0	0	0	0	6.47565e-06	0	0	0	0	1.05667e-05	3.08395e-05	2.68917e-05	0	0	0	0	0	0	0	0	0
neg_1219	Vanylglycol	48.8	22.9191	C9H[2]3H[1]9O4	411.163	2.9737	Level2	3.34708e-05	4.39143e-05	6.47448e-05	0	0	0	9.76518e-05	5.1651e-06	1.1006e-05	0	0	0	8.86473e-06	2.35213e-06	7.88213e-06	0	0	0	4.3767e-05	0.00010217	1.03824e-05	0	0	0	0	0	0	0	0	0
neg_1220	Tyrosyl-Glutamine	48.8	-32.5786	C14H19N3O5	308.115	1.92488	Level2	9.72949e-05	8.75328e-05	0.000105088	0	0	0	6.90471e-05	6.71915e-05	8.13746e-05	0	0	0	0.000121178	6.93097e-05	9.07715e-05	0	0	0	3.0002e-05	1.92097e-05	6.35472e-05	0	0	0	0	0	0	0	0	0
neg_1221	D-Glucuronolactone	48.8	9.08972	C6H8O6	221.032	0.669483	Level2	0.000110929	0.000119455	0.000141723	0	7.99429e-08	1.2353e-07	0.000145774	0.0001432	0.000178804	5.82899e-08	6.47199e-08	0	0.000135152	0.000116108	0.000176866	0	0	8.83797e-07	0.000180224	0.000127091	0.000208708	0	0	0	0	0	0	0	0	0
neg_1224	Prostaglandin B2	48.7	7.26519	C20H30O4	379.215	6.44058	Level2	6.78736e-06	1.68063e-05	2.52616e-05	0	0	0	0	1.45885e-06	5.21939e-06	0	0	0	9.42186e-05	0.000139579	2.01883e-05	9.4617e-06	0	2.0616e-05	1.11982e-05	0.000136432	2.51564e-05	0	0.000192637	0	0	0	0	0	0	0
neg_1225	Taurodeoxycholic acid	48.7	-9.80339	C26H45NO6S	520.267	7.8963	Level2	6.06806e-05	3.85657e-05	6.41706e-05	0	0	0	4.66647e-05	9.39535e-05	9.10987e-05	0	0	0	0.000112224	7.90383e-05	0.000125619	2.62449e-05	1.39114e-05	0.000183346	7.99437e-05	1.38029e-05	3.99815e-05	0	0	3.03759e-05	0	0	0	0	0	0
neg_1227	Vincamine	48.6	22.4982	C21H26N2O3	375.177	1.88198	Level2	0.000452425	0.000451665	0.000507719	0	0	0	0.000348709	0.000336509	0.000351793	0	0	0	0.000501465	0.000238031	0.000317732	0	0	0	0.000292114	0.000247074	0.000368945	0	0	0	0	0	0	0	0	0
neg_1228	Orotidine, 5'-phosphate (OMP)	48.6	-13.9484	C14H18N4O2	607.292	3.4084	Level2	0.000349324	0.000394381	0.000376885	0	0	0	0.00049735	0.000360166	0.000389056	0	1.18721e-05	0	0.000354355	0.000276875	0.000334612	0	0	0	0.00154314	0.000620329	0.000582424	0	0	0	0	0	0	0	0	0
neg_1229	Bufexamac	48.6	0.457322	C12H17NO3	505.256	4.25058	Level2	0.000114424	0.000116003	0.000127121	0	0	0	0.000187755	0.000226178	0.000131793	0	0	0	0.000129719	9.76845e-05	0.000175089	0	0	0	0.000125241	9.50084e-05	0.000137773	0	0	0	0	0	0	0	0	0
neg_1230	Phenylalanyl-Isoleucine	48.6	27.6479	C15H22N2O3	555.334	6.81165	Level2	1.0253e-05	6.08623e-06	5.94209e-06	0	0	0	0	0	5.8892e-06	0	0	0	5.48034e-06	1.41192e-06	2.60303e-06	0	0	0	7.19483e-06	9.94296e-06	3.20607e-06	0	0	0	0	0	0	0	0	0
neg_1231	(R)-(+)-Citronellic acid	48.6	-0.510576	C10H18O2	339.254	6.9189	Level2	3.89719e-05	5.39255e-05	7.02455e-05	0	4.93704e-08	0	1.47377e-05	1.26968e-05	7.20407e-06	2.95163e-06	0	2.53007e-08	3.22116e-05	2.23234e-05	3.42848e-05	5.798e-08	1.23595e-06	1.4315e-06	7.90444e-06	6.81713e-06	1.85899e-05	0	5.11636e-08	2.46811e-07	5.08301e-08	3.46899e-07	1.02151e-07	0	1.52226e-06	2.83769e-06
neg_1232	1-Palmitoylglycerol	48.6	-40.3591	C19H38O4	365.233	9.72317	Level2	6.58637e-05	8.53051e-05	8.92875e-05	0.00015491	1.41422e-05	0.00016303	5.62956e-05	3.98092e-05	4.87703e-05	0	8.38233e-06	0	8.23723e-05	0.000168067	7.38481e-05	6.7921e-05	4.16024e-05	7.55698e-05	2.88728e-05	7.7991e-05	9.80237e-05	3.59025e-05	0	5.89457e-05	0	0	0	0	0	0
neg_1233	(4Z,7Z,10Z,13Z,16Z,19Z)-4,7,10,13,1 6,19-Docosahexaenoic acid	48.6	21.715	C22H32O2	363.217	9.38068	Level2	1.18051e-05	1.25206e-05	2.50102e-05	0.000647285	0.00012741	0.000273967	4.96621e-06	0	0	2.19898e-05	0.000147758	0.000108415	1.12453e-05	2.47646e-05	1.22422e-05	0.00076863	0.000605092	6.14369e-05	0	3.3285e-06	1.57802e-05	6.04222e-05	0	0.000447593	0	0	0	0	0	0
neg_1235	Deguelin(-)	48.6	28.7521	C23H22O6	415.128	3.47988	Level2	1.66247e-05	2.49445e-05	5.22942e-05	0	0	0	7.37987e-05	8.44373e-06	1.08621e-05	0	0	0	8.17902e-06	1.47762e-05	6.23148e-06	0	0	0	2.98193e-05	2.50487e-05	1.87985e-05	0	0	0	0	0	0	0	0	0
neg_1236	Streptozocin	48.6	21.0481	C8H15N3O7	264.089	3.27327	Level2	3.20298e-05	3.09439e-05	4.07555e-05	0	0	0	2.17497e-05	3.42461e-05	2.04516e-05	0	0	0	4.97714e-05	3.99827e-05	4.74014e-05	0	0	0	1.37949e-05	1.6451e-05	1.71738e-05	0	0	0	0	0	0	0	0	0
neg_1237	Estrone 3-glucuronide	48.6	16.7749	C24H30O8	445.194	2.65985	Level2	0.000645636	0.000668286	0.000571821	0	0	0	0.00112863	0.000974913	0.000633871	0	0	0	0.000953106	0.000750136	0.00106114	0	0	4.71182e-05	0.000526435	0.000534041	0.000565387	0	0	0	0	0	0	0	0	0
neg_1238	Tryptophyl-Glutamine	48.6	-39.2566	C16H20N4O4	353.11	1.66108	Level2	7.85734e-05	7.81728e-05	9.12457e-05	0	0	0	9.111e-05	0.000107017	8.99956e-05	0	0	0	0.000136673	8.59537e-05	0.000120717	0	0	0	0.000183224	0.000139361	0.000142229	0	0	0	0	0	0	0	0	0
neg_1239	Threoninyl-Leucine	48.5	4.93162	C10H20N2O4	231.136	2.02497	Level2	5.08834e-05	5.14717e-05	4.95756e-05	0	0	0	3.49686e-05	3.70336e-05	2.97616e-05	0	0	0	6.47205e-05	2.80262e-05	4.08519e-05	0	0	0	2.72228e-05	2.34519e-05	2.35439e-05	0	0	0	0	0	0	0	0	0
neg_1240	Azadirachtin A	48.5	-18.068	C35H44O16	741.225	2.65985	Level2	1.82678e-05	1.73742e-05	2.0219e-05	0	0	0	5.10416e-05	4.01656e-05	4.14514e-05	0	0	0	3.41106e-05	1.22161e-05	1.57407e-05	0	0	0	6.42622e-05	4.70055e-05	4.09938e-05	0	0	0	0	0	0	0	0	0
neg_1241	4'-Hydroxychalcone	48.5	14.2787	C15H12O2	507.188	4.63595	Level2	8.97658e-05	7.59018e-05	9.32906e-05	0	0	0	0.000103195	0.000138591	0.000139632	0	0	4.04397e-05	5.83364e-05	8.68309e-05	9.53172e-05	0	0	0	0.000259619	0.000239316	0.000103007	0	0	0	0	0	0	0	0	0
neg_1242	N-Methyltyramine	48.5	4.30996	C9H13NO	339.17	6.36267	Level2	1.02869e-05	2.59508e-05	2.18076e-05	8.62956e-05	0.000437707	0.00216323	0.000172259	8.51633e-05	2.40002e-05	0.00017015	0.000116009	0.0001508	2.21383e-05	1.70914e-05	2.59747e-05	0.000421164	9.23867e-05	0.000128457	1.66126e-05	0.000266103	3.28377e-05	0.00031754	0.00287964	0.000291814	0.000241832	0.000201114	0.000241616	0.000360035	0.000364526	0.000368022
neg_1243	7-Dehydrocholesterol	48.5	-36.4921	C27H44O	405.3	10.4504	Level2	3.47325e-05	4.1788e-05	2.43183e-05	0	0	3.80259e-05	6.94656e-06	2.08634e-05	1.39776e-05	0	7.30681e-06	0	6.64497e-05	6.20388e-05	5.87567e-05	0	7.82742e-06	0	2.84173e-06	5.42944e-06	1.88145e-05	0	1.45212e-05	0	0	0	0	0	0	0
neg_1244	9-cis-Retinal	48.5	-40.6876	C20H28O	305.177	6.57643	Level2	7.08922e-05	7.52368e-05	6.27636e-05	0	0	0	4.91343e-05	5.04914e-05	4.04511e-05	0	0	0	4.29198e-05	4.10158e-05	3.78494e-05	0	0	0	3.44865e-05	3.52535e-05	3.55237e-05	0	0	0	0	0	0	0	0	0
neg_1245	Trandolapril	48.5	-60.3421	C24H34N2O5	429.214	5.09213	Level2	0.00215806	0.00204414	0.00234298	0.000837715	0.000786813	0.00054691	0.00178544	0.00095015	0.00136366	0.000206088	0.000454982	0.00261374	0.00181001	0.00137749	0.00153629	0.000178519	0.000157383	0.00155346	0.0028821	0.00210642	0.00216739	0.000309262	0.000571365	0.000512377	0	0.0015954	0	0	0	0
neg_1246	Fastigilin B	48.5	4.25364	C20H26O6	769.347	4.5859	Level2	0.000208238	0.000200029	0.000156573	0	0	0	0.000194858	0.000180112	0.000165358	0	0	0	0.000169854	0.000288281	0.000217286	0	0	0	0.000188293	0.000103918	0.000253158	0	0	0	0	0	0	0	0	0
neg_1247	Isopentenyladenosine	48.5	1.04083	C15H21N5O4	380.158	2.04572	Level2	0.000450367	0.000473693	0.000512521	0	0	0	0.000500177	0.000624899	0.000441945	0	0	0	0.000575259	0.000425044	0.000519533	0	0	0	0.000502729	0.000435272	0.000485683	0	0	0	0	0	0	0	0	0
neg_1248	Pterin	48.4	8.30282	C6H5N5O	385.115	3.31617	Level2	2.43588e-05	3.63405e-05	2.97674e-05	0	0	0	2.69507e-05	3.53336e-05	2.98511e-05	0	0	0	4.45545e-05	3.27199e-05	4.50425e-05	0	0	0	7.69563e-05	6.28648e-05	6.7591e-05	0	0	0	0	0	0	0	0	0
neg_1250	Phenylalanyl-Lysine	48.4	-74.5464	C15H23N3O3	328.121	4.55017	Level2	1.48807e-05	1.43244e-05	4.19522e-05	0	0	0	3.62358e-05	3.69292e-05	4.21454e-05	0	0	1.22269e-05	2.16311e-05	1.04865e-05	1.36438e-05	0	0	0	9.12249e-05	0.000119019	5.29886e-05	0	0	0	0	0	0	0	0	0
neg_1251	.gamma.-L-Glu-.epsilon.-L-Lys	48.4	-57.6567	C11H21N3O5	549.257	3.73655	Level2	3.6759e-05	4.31983e-05	3.66892e-05	0	0	0	7.51477e-05	7.0206e-05	6.93795e-05	0	0	0	5.06359e-05	3.81549e-05	8.95319e-05	0	0	0	0.000102688	9.37368e-05	0.000144565	0	0	0	0	0	0	0	0	0
neg_1253	L-Saccharopine	48.3	-7.18658	C11H20N2O6	311.1	0.718817	Level2	0.000284774	0.000309737	0.000376977	0.000777919	0.000461098	0.000466238	0.000301779	0.000284546	0.000303401	0.000932282	0.000849609	0.000664879	0.000336941	0.000288691	0.000379521	0.000364019	0.000283723	0.000631141	0.000329433	0.000320151	0.000443791	0.000465223	0.000334846	0.000395236	0	0.00040537	0	0	0	0
neg_1254	Podophyllotoxin (Podophyllum)	48.3	6.70588	C22H22O8	873.267	3.09453	Level2	7.82135e-06	2.15441e-06	1.49833e-06	0	0	0	7.16945e-06	2.85084e-05	1.70949e-05	0	0	0	1.30617e-05	3.01003e-06	1.75275e-06	0	0	0	7.35631e-05	1.79258e-05	3.29855e-05	0	0	0	0	0	0	0	0	0
neg_1255	Arginyl-Valine	48.3	4.233	C11H23N5O3	583.332	6.53353	Level2	1.64965e-05	1.25193e-05	1.83087e-05	0	0	0	1.56813e-05	1.49467e-05	1.11245e-05	0	0	0	1.62151e-05	2.21361e-05	1.57458e-05	0	0	0	2.71821e-05	2.39988e-05	1.41073e-05	0	0	0	0	0	0	0	0	0
neg_1256	Embelin	48.3	-1.52591	C17H26O4	647.379	6.66938	Level2	0.000210623	0.000144806	0.000171445	0	0	0	0.000158048	0.000270911	0.000186526	0	0	0.000197981	0.000117708	0.000142788	0.000188411	0	0	1.90587e-05	0.000377187	0.0004055	0.000476401	0	0	0	0	0	0	0	0	0
neg_1258	Phosphatidylethanolamine 16_1-18_1	48.3	4.88301	C39H74NO8P	760.517	8.23878	Level2	0.000172562	0.000187962	0.000265611	0.000651236	0.00077945	0.000382625	9.83895e-05	0.000129447	0.000102426	0.000775736	0.000560478	0.000574719	9.1648e-05	8.52003e-05	0.000151974	0.000154423	0.000119013	0.000471473	9.33361e-05	0.000125764	0.000181638	0.000208598	9.93743e-05	0.000339118	0.000159869	9.17726e-05	0.00037408	0.000843342	0.000663139	0.0011216
neg_1259	Mitomycin	48.3	-12.143	C15H18N4O5	713.246	4.686	Level2	0.000273858	0.000162738	0.000210743	4.98055e-07	4.00804e-07	0	0.000281855	0.000478304	0.000449801	0	7.13054e-05	1.90346e-05	0.000183664	0.000280067	0.000143171	0	0	1.88171e-07	0.000543521	0.000482448	0.00028721	0	4.03256e-06	0	0	0	0	0	0	0
neg_1260	S-Methyl-5'-thioadenosine	48.3	23.2616	C11H15N5O3S	639.191	3.09453	Level2	0.00517919	0.00488855	0.00513269	3.89021e-05	0	8.17937e-06	0.00970946	0.00964085	0.00748687	0	1.60115e-05	0	0.0061244	0.00575042	0.00734283	0	0	4.36371e-05	0.00817821	0.00697819	0.00710646	0	0	0	0	0	0	0	0	0
neg_1262	Alpha-N-Phenylacetyl-L-glutamine	48.2	-4.91603	C13H16N2O4	565.189	2.50255	Level2	0.000224499	0.000226329	0.00031142	0	0	5.07695e-06	0.000195994	0.000316991	0.000263392	0	9.80609e-06	0	0.000284657	0.000180375	0.000268766	0	0	0	0.000201551	0.000122504	0.000101708	0	0	0	0	0	0	0	0	0
neg_1263	Phenytoin	48.2	13.7439	C15H12N2O2	503.179	5.28517	Level2	0.000113766	4.61656e-05	8.74379e-05	0	0	0	0.000117126	0.000190727	0.000170021	0	0	0	3.14265e-05	8.21594e-05	6.84688e-05	0	0	0	0.000364202	0.000326193	0.000135267	0	0	0	0	0	0	0	0	0
neg_1264	Tridecanoic acid (Tridecylic acid)	48.2	-54.8848	C13H26O2	249.151	6.15532	Level2	1.91899e-05	6.97354e-05	8.11693e-05	2.57997e-05	4.03599e-05	3.32146e-05	3.54148e-05	1.85005e-05	0.000968928	4.7115e-05	4.50966e-05	4.039e-05	0.000221735	3.30139e-05	5.53706e-05	4.37119e-05	0.00011004	0.000165073	2.37378e-05	0.000111728	0.000123611	0.000228405	0.000175967	0.000185151	1.99591e-05	9.20332e-05	0.000121532	0.000221542	0.000136243	4.28137e-05
neg_1265	10-hydroxy capric acid	48.2	-50.1815	C10H20O3	421.262	8.87372	Level2	3.22544e-05	3.88473e-05	3.71023e-05	8.64692e-05	0	0.000140607	2.39202e-05	1.42742e-05	1.75315e-05	0	0	1.61927e-05	6.50938e-05	7.09209e-05	4.53778e-05	8.38797e-05	0.000319197	0.000174758	1.96038e-05	3.20431e-05	4.44145e-05	0	0	4.2881e-05	0	0	0	0	0	0
neg_1266	(E)-2-Butenyl-4-methyl-threonine	48.2	20.228	C9H17NO3	208.099	5.4203	Level2	4.07769e-05	5.45126e-05	4.18335e-05	0	0	0	2.98793e-05	5.24995e-05	5.6655e-05	0	0	0	7.41213e-05	3.30515e-05	5.09912e-05	0	0	0	8.37252e-06	5.76701e-06	4.28951e-05	0	0	0	0	0	0	0	0	0
neg_1267	Lawsone	48.2	2.72238	C10H6O3	209.002	3.60858	Level2	4.37998e-05	4.99196e-05	7.12891e-05	0.000180875	0.00015628	0.000111801	8.89778e-05	4.01709e-05	3.83997e-05	0.000248946	0.000210329	0.000181864	2.94625e-05	4.1902e-05	4.24749e-05	9.22129e-05	0.000129452	0.000131941	8.29195e-05	8.7283e-05	7.67773e-05	0.000289247	0.000276345	0.000361842	0.00034974	0.000378536	0.000340317	0.000471721	0.000416871	0.000366276
neg_1268	Lariciresinol	48.2	2.55206	C20H24O6	765.315	3.58713	Level2	0.00014007	0.00011945	9.67302e-05	0	0	0	0.000203926	0.000177528	0.000160773	0	0	0	0.000122026	7.50242e-05	0.000104961	0	0	0	0.000195047	0.000117304	9.95505e-05	0	0	0	0	0	0	0	0	0
neg_1270	Lisinopril	48.1	-28.7173	C21H31N3O5	450.213	1.67538	Level2	0.000243255	0.000235337	0.000214321	0	0	0	0.000224221	0.000298814	0.000216141	0	0	0	0.000291651	0.000166169	0.000272729	0	0	0	0.000140272	9.58317e-05	0.00018043	0	0	0	0	0	0	0	0	0
neg_1271	Allopurinol riboside	48.1	56.1022	C10H12N4O5	267.089	3.2947	Level2	8.00179e-05	6.82651e-05	0.00013341	0	0	0	8.50326e-05	3.53129e-05	0.000271651	0	0	8.80861e-06	3.17124e-05	5.59521e-05	6.04939e-05	0	1.33825e-05	1.00777e-05	9.1104e-05	0.00015067	0.000111708	6.44379e-05	2.64126e-05	3.39853e-05	0	0	0	0	0	0
neg_1272	S-Nitroso-L-glutathione	48.1	-30.5238	C10H16N4O7S	381.062	5.12788	Level2	0.00255062	0.00293114	0.00352328	0.00591429	0.00302971	0.00306323	0.00631008	0.00710027	0.0053745	0.00321915	0.00558051	0.00541693	0.00287535	0.00345229	0.00442249	0.00293834	0.00391771	0.00897604	0.00330384	0.00397261	0.00377936	0.00692722	0.00551103	0.00905745	0.00108014	0.003007	0.00130021	0.00159388	0.00182431	0.00150946
neg_1273	Carbaryl	48.1	24.1614	C12H11NO2	461.182	5.14933	Level2	8.17063e-05	4.8127e-05	8.80825e-05	0	0	0	8.10972e-05	8.13141e-05	0.000114606	0	0	1.01814e-05	3.59343e-05	6.88213e-05	4.23909e-05	0	0	0	0.000173158	0.000190681	0.000110792	0	0	0	0	0	0	0	0	0
neg_1275	1-Methyltryptamine	48.1	-66.9737	C11H14N2	347.201	7.34003	Level2	6.12952e-05	3.96212e-05	5.6392e-05	0.000375754	9.63347e-05	0.000146372	7.46763e-06	2.35572e-05	1.32183e-05	0	0	0	0.00011352	4.12703e-05	7.57485e-05	4.62797e-05	0.000141674	0.000238802	9.07795e-06	2.59948e-05	2.35835e-05	0.00016144	1.05644e-05	0.00032977	0	0	0	0	0	0
neg_1276	Adrenic Acid	48.1	20.9232	C22H36O2	367.248	9.71602	Level2	5.63373e-06	4.29648e-06	1.82094e-05	0.00114826	0.000916799	0.000514854	0	0	3.40083e-06	0.000550472	0.00092214	0.000566368	1.38831e-05	4.24596e-05	1.21242e-05	0.00112893	0.000401605	0.000118397	2.82013e-06	2.86848e-06	1.92071e-05	0.000472428	0.000283372	0.00160558	0	2.18289e-05	3.35345e-05	0	0	0
neg_1277	Evoxine	48.1	65.3429	C18H21NO6	368.134	3.4227	Level2	4.53468e-05	3.65141e-05	6.2529e-05	0	0	0	0.000152015	0.000120815	8.79444e-05	0	0	0	5.38494e-05	4.78054e-05	5.35887e-05	0	0	0	0.000121612	9.85993e-05	0.000124158	0	0	0	0	0	0	0	0	0
neg_1278	3-methylcytidine	48.1	-27.9682	C10H17N3O5	280.084	3.33045	Level2	7.0834e-05	0.000100594	0.000127664	0	0	0	7.32458e-05	4.87443e-05	5.19683e-05	0	0	0	7.71502e-05	6.49615e-05	5.59913e-05	0	0	0	4.68135e-05	5.10911e-05	6.16696e-05	0	0	0	0	0	0	0	0	0
neg_1279	2-Hydroxypyridine	48.1	59.6473	C5H5NO	189.078	2.50255	Level2	7.32889e-05	8.58489e-05	9.34826e-05	0	0	0	0.000133043	0.000116491	0.000123601	0	0	0	8.80846e-05	7.72694e-05	8.83515e-05	0	0	0	0.000138053	5.88349e-05	8.3436e-05	0	0	0	0	0	0	0	0	0
neg_1280	Timolol	48.1	-17.5539	C13H24N4O3S	351.121	2.16725	Level2	6.25868e-05	8.47746e-05	9.00845e-05	0	0	0	0.00011213	0.000110127	8.5982e-05	0	0	0	8.35054e-05	5.99196e-05	6.26059e-05	0	0	0	0.000106231	8.06187e-05	8.45977e-05	0	0	0	0	0	0	0	0	0
neg_1281	L-prolyl-L-phenylalanine	48	61.7195	C14H18N2O3	297.117	6.55498	Level2	0	0	0	6.06419e-07	6.82827e-05	0.000754085	2.13663e-05	2.42354e-06	3.36267e-07	3.62182e-05	1.02589e-05	2.42014e-08	3.30705e-07	6.49107e-08	2.69923e-07	6.47644e-05	3.12841e-06	1.17203e-06	1.07247e-06	9.55435e-05	8.73321e-07	1.99251e-05	0.00116571	5.685e-06	8.15263e-05	1.07987e-07	0	0	6.03377e-05	0
neg_1283	5.alpha.-Androstan-17.beta.-ol-3-one	48	40.3886	C19H30O2	617.442	13.497	Level2	3.6089e-05	4.74448e-05	2.97835e-05	0	0	6.09717e-06	4.43833e-05	3.74931e-05	3.08502e-05	1.34367e-05	0	0	2.24325e-05	5.68122e-06	9.06172e-06	0	0	0	4.76045e-06	5.08185e-06	7.15943e-06	0	0	0	0	0	0	0	0	0
neg_1284	Oleamide	48	33.8247	C18H35NO	326.28	9.87977	Level2	5.16745e-06	1.85964e-06	7.72138e-06	0.00161529	0.000629727	0.000622693	0	0	0	0.000182341	0.000442941	0.00036794	3.33e-06	2.65004e-05	1.83706e-06	0.00172366	0.00077943	0.000161912	0	0	1.53589e-05	0.000302553	6.88647e-05	0.00133339	0	0	0	0	0	0
neg_1285	Lysyl-Asparagine	48	15.3587	C10H20N4O4	557.274	7.26138	Level2	1.71201e-05	4.02049e-05	2.47071e-05	0.000110538	0.000107135	9.06537e-05	2.47156e-05	1.44319e-05	1.00015e-05	0.000323379	0.000192733	0.000235305	1.4836e-05	2.51771e-05	5.61157e-06	0	0	0	2.13947e-05	6.12278e-05	4.67231e-05	2.95979e-05	1.29679e-05	0	2.46049e-05	2.168e-05	0	0	0	0
neg_1287	Docosatrienoic Acid	48	-36.1162	C22H38O2	355.25	5.99158	Level2	0.000166583	0.000248612	0.000151848	2.45114e-05	7.69941e-06	3.40115e-05	0.000161109	0.000184235	0.000100744	0	1.06332e-05	0	0.000112699	8.15479e-05	8.3561e-05	1.036e-05	1.34743e-05	1.20676e-05	5.00614e-05	8.06727e-05	0.000122949	0	0	0	0	0	0	0	0	0
neg_1288	Anandamide 0-phosphate	48	-42.7483	C22H38NO5P	462.2	4.543	Level2	6.09652e-05	7.46054e-05	9.74908e-05	0	0	0	5.50176e-05	5.71837e-05	4.24468e-05	0	0	0	5.76092e-05	2.87246e-05	3.51266e-05	0	0	0	9.85286e-05	8.30488e-05	7.96287e-05	0	0	0	0	0	0	0	0	0
neg_1289	Histidinyl-Aspartate	47.9	-43.4633	C10H14N4O5	539.162	1.49665	Level2	7.71599e-05	4.16257e-05	5.14776e-05	0	0	0	0.000131635	0.00019178	0.000165986	0	0	0	9.5848e-05	5.86009e-05	0.000163216	0	0	0	0.000314604	0.000172674	0.000183706	0	0	0	0	0	0	0	0	0
neg_1290	Prolyl-Threonine	47.9	-43.6272	C9H16N2O4	215.094	3.53708	Level2	9.07054e-05	0.000118564	0.000128084	0	0	0	0.000109719	9.09468e-05	8.56771e-05	0	0	0	7.52821e-05	4.84e-05	5.5554e-05	0	0	0	7.61147e-05	7.37912e-05	7.9731e-05	0	0	0	0	0	0	0	0	0
neg_1291	Allopregnanolone	47.9	-82.2764	C21H34O2	635.452	11.4707	Level2	8.23373e-05	1.42654e-05	1.98887e-05	0	0	0	1.61517e-05	1.37283e-05	1.10194e-05	0	0	0	6.99743e-05	3.31906e-05	3.49818e-05	0	0	0	1.96493e-05	1.32923e-05	2.97055e-05	0	0	0	0	0	0	0	0	0
neg_1292	Acitretin	47.9	-31.5722	C21H26O3	689.325	8.73143	Level2	0	0.000170087	0	0	0	0	0	1.87498e-06	0	0	0	0	0	0	0	0	0	0	0	0	0	0	0	0	0	0	0	0	0	0
neg_1293	Glycolithocholic acid	47.9	-82.605	C26H43NO4	454.258	6.60503	Level2	2.96015e-05	5.77769e-05	4.63337e-05	1.27324e-05	0	9.26203e-05	1.05007e-05	4.09258e-05	1.604e-05	3.1201e-05	1.7673e-05	0	4.75772e-05	5.00125e-05	4.01896e-05	0	5.31928e-05	0.000295237	3.39946e-05	5.7493e-05	3.50458e-05	0	0	8.52387e-05	0	0	0	0	0	0
neg_1297	6-Ketoprostaglandin E1	47.9	-3.24492	C20H32O6	389.193	0.540783	Level2	2.57768e-05	1.57057e-05	2.37784e-05	0	0	0	2.00648e-05	3.779e-05	1.62707e-05	0	0	0	3.17115e-05	1.32701e-05	4.07084e-05	0	0	0	1.63246e-05	9.27182e-06	1.6221e-05	0	0	0	0	0	0	0	0	0
neg_1298	4-Methylumbelliferyl beta-D-glucuronide	47.8	16.0964	C16H16O9	741.14	0.761717	Level2	0.00022628	0.000266566	0.000183337	0	0	0	0.000197382	0.000261655	0.00026004	0	0	0	8.60834e-05	0.000102852	8.88972e-05	0	0	0	0.000327944	0.00021489	0.00034377	0	0	0	0	0	0	0	0	0
neg_1299	Pentosidine	47.8	-2.45924	C17H26N6O4	377.193	1.8677	Level2	0.000676608	0.000571001	0.000613936	0	0	0	0.000375611	0.000419348	0.000478057	0	0	0	0.00083081	0.00028589	0.000407704	0	0	0	0.00025631	0.000203733	0.000318609	0	0	0	0	0	0	0	0	0
neg_1300	Glycyl-Isoleucine	47.8	5.72639	C8H16N2O3	187.11	2.02497	Level2	9.0204e-05	8.85459e-05	8.99845e-05	0	0	0	6.64616e-05	6.31542e-05	5.70107e-05	0	0	0	0.000122588	7.02583e-05	9.68369e-05	0	0	0	4.54772e-05	3.98524e-05	4.68543e-05	0	0	0	0	0	0	0	0	0
neg_1301	D-Pinitol	47.8	-79.3624	C7H14O6	239.062	5.99158	Level2	4.68241e-06	1.1818e-05	9.64974e-06	9.31231e-05	0.000100146	0.000115025	1.1008e-05	1.13267e-05	1.4889e-05	0.000191829	0.000157955	0.000147051	7.9376e-06	1.36231e-05	1.03087e-05	0.000113211	9.19747e-05	0.000120696	1.42744e-05	5.33693e-06	1.40359e-05	0.000174453	0.000141765	0.000255168	0.000247534	0.000260914	0.000287547	0.0004884	0.000406578	0.000415103
neg_1302	Lysyl-Serine	47.8	73.6403	C9H19N3O4	525.323	7.36863	Level2	1.52076e-05	0.000112168	0.000108095	0.000197005	1.25272e-05	9.95928e-05	2.85729e-05	0.000109264	8.68936e-05	0	7.41441e-05	0.000396412	0	0	0	0	0	0	0	0	0	0	0	0	0	0	0	0	0	0
neg_1303	Tricosanoic acid	47.8	-97.8289	C23H46O2	353.308	10.4647	Level2	2.54625e-05	2.38958e-05	2.50213e-05	0.000646292	0.000371548	0.000191155	5.76923e-06	1.0881e-05	7.1083e-06	0	0.000211604	0.000193145	2.49199e-05	4.00146e-05	1.74992e-05	0.000692636	0.00033494	5.95818e-05	5.20853e-06	1.47362e-05	1.54477e-05	0.000106351	1.11729e-05	0.00103902	0	0	0	0	0	0
neg_1305	Dihomo-gamma-Linolenic Acid	47.8	-26.7721	C20H34O2	649.465	8.21733	Level2	5.07025e-06	5.05962e-07	1.52869e-06	0.000934496	0.000442829	2.81904e-05	0	0	4.0523e-10	0.00089868	0.00392407	0.000435422	6.16174e-07	1.2664e-07	0	0	0	0	0	3.0587e-08	0	0	0	0	0.000184782	0.000294975	2.91252e-05	0	0.0016563	0
neg_1307	3'-O-methylguanosine	47.7	-66.2565	C11H15N5O5	296.08	2.15297	Level2	1.99207e-05	3.03263e-05	3.84173e-05	0	0	0	2.56561e-05	1.82385e-05	1.39795e-05	0	0	0	5.01793e-05	2.31747e-05	2.36585e-05	0	0	0	7.01085e-07	1.08286e-05	8.77204e-06	0	0	0	0	0	0	0	0	0
neg_1308	1-Aminocyclohexanecarboxylic acid	47.7	15.0706	C7H13NO2	188.095	0.818917	Level2	0.000231947	0.000237763	0.000283505	6.43023e-05	6.98568e-05	2.69893e-05	0.000210202	0.000130872	0.000228307	7.38227e-05	0.000103187	2.65453e-05	0.000183732	0.000184246	0.000249622	1.69868e-05	4.01362e-05	7.89482e-05	0.000190675	0.000213997	0.000421493	3.25632e-05	0	2.16652e-05	0	0	0	0	0	0
neg_1309	Phenylalanyl-Serine	47.6	21.7465	C12H16N2O4	549.231	0.718817	Level2	0.000131172	0.000102905	8.35509e-05	9.73913e-05	1.54927e-05	3.39423e-05	0.000113424	8.97121e-05	5.15402e-05	0	0	0	0.000105926	9.06428e-05	0.000180594	3.66701e-05	0.000119307	0.000163662	4.31948e-05	1.68468e-05	8.41371e-05	1.29133e-06	0	0	0	1.07145e-06	0	0	0	0
neg_1310	Alanyl-Isoleucine	47.6	6.98396	C9H18N2O3	201.126	2.11722	Level2	0.000399405	0.000359702	0.000404706	0	0	0	0.000307988	0.000333434	0.000253922	0	0	0	0.000503616	0.000258	0.000318209	0	0	0	0.000237491	0.000184301	0.000222097	0	0	0	0	0	0	0	0	0
neg_1311	Pseudouridine	47.6	-14.7449	C9H12N2O6	547.146	3.98678	Level2	9.31186e-05	7.76248e-05	8.1923e-05	0	0	0	0.000182565	0.000248933	0.000167407	0	1.2044e-05	0	8.95184e-05	0.000100942	0.000118633	0	0	0	0.000360125	0.000379906	0.00024649	0	0	0	0	0	0	0	0	0
neg_1312	Isoleucyl-Histidine	47.6	54.0296	C12H20N4O3	267.161	4.13618	Level2	1.47589e-05	2.80226e-05	3.06354e-05	1.26328e-05	1.96802e-05	5.64382e-06	2.43596e-05	1.52383e-05	3.84945e-05	0	0	0	4.43781e-05	2.76812e-05	3.71902e-05	1.92986e-05	1.96083e-05	0.000130376	3.82186e-05	4.18565e-05	6.0078e-05	1.31953e-05	1.44779e-05	2.66558e-05	0	0	0	0	0	0
neg_1313	N1,N12-Diacetylspermine	47.6	-64.7376	C14H30N4O2	307.193	8.3532	Level2	6.13673e-05	7.57627e-05	6.47851e-05	0	0	0	5.29941e-05	6.37641e-05	5.67145e-05	0	0	0	4.7956e-05	3.8969e-05	3.87839e-05	0	0	0	5.25798e-05	4.09987e-05	4.09473e-05	0	0	0	0	0	0	0	0	0
neg_1314	Cytochalasin B	47.6	9.10181	C29H37NO5	500.246	10.6005	Level2	0	0	0	0	0	0	0	0	1.65367e-06	0	0	0	1.18856e-05	2.28946e-05	1.06365e-05	2.76697e-05	0.000196733	8.21516e-05	0	4.94932e-06	1.08662e-05	0	0	0	0	0	0	0	0	0
neg_1315	Acadesine (Drug)	47.6	41.3752	C9H14N4O5	553.184	4.8712	Level2	0.000159083	0.000122872	0.000129159	4.25703e-05	1.32656e-05	0	0.000214251	0.000229774	0.0002234	0	0.000261907	0.00053358	0.000101802	0.000138424	0.000113995	0	0	4.08388e-05	0.000330557	0.000281042	0.000177969	0	3.83357e-05	6.44405e-05	0	1.62486e-05	0	0	0	0
neg_1317	Etodolac	47.6	-9.72373	C17H21NO3	332.148	1.72472	Level2	0.000212359	0.000212198	0.000222539	0	0	0	0.000189293	0.000186006	0.000154509	0	0	0	0.000268705	0.000145915	0.000208818	0	0	0	0.000132426	9.40925e-05	0.000121889	0	0	0	0	0	0	0	0	0
neg_1318	5-methoxyuridine	47.5	22.6062	C10H14N2O7	547.165	4.6288	Level2	0	0	5.85978e-06	0	0	0	3.88165e-05	1.39842e-05	3.06146e-05	0	0	0	0	2.02243e-06	8.15197e-06	0	0	0	4.94599e-05	5.60125e-05	1.16216e-05	0	0	0	0	0	0	0	0	0
neg_1319	Phenylalanyl-Threonine	47.5	-81.4088	C13H18N2O4	301.074	4.67885	Level2	3.06712e-06	1.38418e-05	0	1.29704e-05	0	0	3.17184e-05	3.83477e-05	4.09096e-05	0	0	0	0	0	0	0	0	0	3.09343e-05	3.27777e-05	1.10026e-05	5.80373e-08	4.17455e-07	0	0	0	0	0	0	0
neg_1320	5-Nitro-2-furaldehyde semicarbazone	47.5	16.1413	C6H6N4O4	441.082	4.99275	Level2	9.07235e-05	6.55071e-05	0.000113887	0.000103179	3.18276e-05	2.09912e-05	9.85682e-05	0.000117549	9.59946e-05	3.0286e-05	0.000123705	9.71589e-05	7.87709e-05	5.44572e-05	8.18259e-05	9.8826e-06	3.92713e-05	0.000125812	0.000129984	0.000172524	0.000130013	0.000101431	0.000101727	5.51635e-05	2.66844e-05	1.07088e-05	1.51656e-05	1.76165e-05	3.15968e-05	6.92187e-05
neg_1321	Prostaglandin D1	47.5	49.0696	C20H34O5	767.53	13.6043	Level2	0.00123578	0.0014346	0.00158105	0.000355049	0.000107696	1.36057e-05	0.00112551	0.000949251	0.000925775	3.98875e-05	1.3216e-05	0	0.000440782	0.000513124	0.000623915	0	0	0	0.000912845	0.000767314	0.0010469	0	0	0	0	0	0	0	0	0
neg_1322	Dioscin	47.5	34.9779	C45H72O16	867.505	10.6649	Level2	0.000115951	0.000170194	0.000198721	0.000501063	0	0	0.000176264	0.000293692	0.000231893	0.00147348	0	1.53994e-05	7.84819e-05	0.000130116	0.000206058	0.000273799	0	0	7.44309e-05	0.000109125	6.10057e-05	8.82612e-05	0	0	4.12984e-05	0	0.00011126	0	0	0
neg_1325	Naringenin-7-O-Glucoside	47.5	11.7138	C21H22O10	455.101	0.683767	Level2	1.51482e-05	2.53765e-05	1.9295e-05	7.64353e-05	0.000154979	5.39769e-05	2.60571e-05	3.39857e-05	2.27397e-05	0.000287199	0.000430876	0.000155632	2.09434e-05	2.12735e-05	2.19256e-05	7.2005e-05	7.21782e-05	5.45102e-05	9.60948e-06	1.22807e-05	0	0.000334763	7.7987e-05	0.000116852	0.000241961	0.000855626	0.000184182	0.000147496	0.000174899	0.000174598
neg_1326	Bilirubin	47.4	29.6446	C33H36N4O6	619.26	2.95225	Level2	0.000827149	0.000878788	0.000780625	2.08947e-05	0	0	0.00117612	0.00118866	0.00103282	0	0	0	0.000998178	0.000786932	0.00100475	0	0	0	0.00120825	0.00082827	0.00106484	0	0	0	0	0	0	0	0	0
neg_1327	Glucosaminic acid	47.4	1.08042	C6H13NO6	435.147	4.47867	Level2	1.97257e-05	1.34014e-05	1.1671e-05	8.89479e-05	5.4081e-05	6.29425e-05	1.61608e-05	6.35931e-06	1.32658e-05	0.000100072	8.19313e-05	7.99954e-05	9.61537e-06	7.85833e-06	3.97274e-06	5.18082e-05	4.80069e-05	7.68129e-05	8.18594e-06	1.74392e-05	1.09885e-05	0.000139608	6.01883e-05	0.000148204	0.000242213	0.00015015	0.000223977	0.000304305	0.000232931	0.00019088
neg_1328	1-Palmitoyl Lysophosphatidic Acid	47.4	4.21339	C19H39O7P	455.243	7.31143	Level2	2.59982e-06	9.70812e-07	2.38906e-06	1.13821e-05	2.13161e-05	0	1.62673e-06	0	0	0	1.26459e-05	1.27037e-05	0	5.29476e-06	0	3.99494e-05	5.96116e-06	0.000397966	0	5.24827e-06	3.61559e-06	0.000124058	0.000204911	0.000420225	0	0	0	0	0	0
neg_1329	5alpha-Pregnan-3,20-dione	47.4	1.04069	C21H32O2	669.451	10.115	Level2	0.0013512	0.00154323	0.00150809	0.00868543	0.0079915	0.00525361	0.00104076	0.000765844	0.000526815	0.00564385	0.00341843	0.0036559	0.000340336	0.000291051	0.000228827	0.000839067	0.00062448	0.000709771	8.60686e-05	8.29466e-05	0.000439154	0.0064953	0.00383737	0.0038806	0.0042809	0.00320226	0.00460514	0.00559169	0.00436695	0.00302292
neg_1330	Valsartan	47.4	-3.17602	C24H29N5O3	470.195	11.2068	Level2	2.58821e-05	3.41175e-05	2.83024e-05	3.99246e-05	7.70192e-05	1.55242e-05	1.97649e-05	2.02954e-05	1.62417e-05	5.74898e-05	4.44389e-05	6.91129e-05	9.42892e-06	3.70282e-05	3.43777e-05	2.56724e-05	0	0	1.24718e-05	6.49808e-06	1.46769e-05	2.12212e-05	3.36727e-05	0	0	0	0	0	0	5.95256e-05
neg_1333	Dipyridamole	47.4	49.7396	C24H40N8O4	503.335	4.6288	Level2	1.40437e-05	6.71055e-06	7.08545e-06	0	0	0	1.19836e-06	0	4.29623e-06	0	0	0	6.84906e-06	0	1.36994e-05	0	0	0	3.11929e-05	3.82818e-05	5.99135e-05	0	0	0	0	0	0	0	0	0
neg_1334	4-Hydroxy-3-methoxycinnamaldehyde	47.4	42.0818	C10H10O3	415.155	4.30063	Level2	0	3.09218e-06	1.7294e-05	0	0	0	5.76949e-06	4.31347e-06	2.07403e-05	0	0	0	2.25592e-06	1.71859e-08	1.85233e-07	0	0	0	6.18864e-05	5.94481e-05	3.09219e-05	0	0	0	0	0	0	0	0	0
neg_1335	p-Hydroxyphenylbutazone	47.4	-1.0163	C19H20N2O3	647.287	3.68008	Level2	7.49644e-05	8.31416e-05	8.18617e-05	0	0	0	0.000141808	9.72666e-05	9.9579e-05	0	0	0	6.35234e-05	2.7034e-05	5.56901e-05	0	0	0	0.000335067	0.000114226	0.000116425	0	0	0	0	0	0	0	0	0
neg_1336	Pinocembrin	47.3	-10.6889	C15H12O4	255.063	2.01783	Level2	0.00113785	0.000832569	0.000753276	0.00137021	0.000786866	0.00113651	0.000790199	0.00078532	0.00116336	0.000506148	0.000700193	0.000706646	0.00159173	0.00148618	0.00114159	0.0016464	0.00204476	0.00312178	0.000764346	0.00120392	0.00201461	0.00131411	0.000896515	0.00134806	0	3.68766e-05	0	0	0	0
neg_1338	Tetrahydrofolate	47.3	12.3342	C19H23N7O6	935.351	4.86403	Level2	2.5294e-05	3.1057e-05	3.53325e-05	0	0	0	2.52559e-05	4.18264e-05	4.71864e-05	0	0	0	2.08107e-05	2.43622e-05	1.23302e-05	0	0	0	6.45347e-05	5.46399e-05	3.86561e-05	0	0	0	0	0	0	0	0	0
neg_1339	Flucytosine	47.2	38.2823	C4H4FN3O	303.076	1.67538	Level2	9.15036e-05	9.9921e-05	0.000120174	0	0	0	7.07173e-05	9.28328e-05	8.62158e-05	0	0	0	0.000155671	7.82026e-05	9.54396e-05	0	0	0	6.01077e-05	6.03743e-05	8.63069e-05	0	0	0	0	0	0	0	0	0
neg_1340	Coproporphyrin I	47.2	-19.1513	C36H38N4O8	699.255	5.406	Level2	0.000327184	0.000263083	0.000280991	0.000254142	0.000408892	0.000139643	0.000488034	0.000426434	0.000356981	9.50996e-05	0.000603264	0.00101327	0.000251838	0.000272514	0.000292125	2.3802e-05	2.57062e-05	0.000185778	0.000376292	0.00023929	0.000395504	3.82866e-05	0.000272427	5.73385e-05	0	0	0	0	0	0
neg_1341	Ketorolac	47.2	-41.1914	C15H8D5NO3	259.103	5.68485	Level2	0	0	0	0	0	0	0	0	2.88923e-05	0.000471525	5.2852e-05	0.000167447	0	0	0	0	0	0	6.04767e-06	0	5.57933e-06	0	0	0	0	0	0.000275711	0.0017372	0	0
neg_1343	Estradiol valerate	47.1	-39.09	C23H32O3	377.196	8.60273	Level2	3.72993e-05	6.31477e-05	7.76146e-05	0	0	0	7.53182e-05	6.73654e-05	0.000109708	0	0	0	5.04004e-05	8.03239e-05	9.22382e-05	0	0	0	0.000161145	0.000121973	5.83528e-05	0	0	0	0	0	0	0	0	0
neg_1344	Tyrosyl-Methionine	47.1	27.8047	C14H20N2O4S	623.239	4.74248	Level2	0.0500002	0.0343634	0.049139	0.0128362	0.0122678	0.00662606	0.0424808	0.0497989	0.0543486	0.00689826	0.0495486	0.0767398	0.0251002	0.0441498	0.0286068	0.00286151	0.00264179	0.0133638	0.0993804	0.102257	0.0617608	0.0114172	0.023122	0.00978583	0.00042315	0.00543702	0.000454185	0	0	0
neg_1346	Chlorogenate	47	1.89235	C16H18O9	353.088	2.65272	Level2	0.0146488	0.011132	0.0128169	0.00361657	0.00218317	0.00244787	0.00913369	0.00758212	0.00684692	0.00394782	0.00695203	0.0023858	0.0116498	0.00959673	0.00953746	0.00120423	0.000713756	0.00248248	0.0145313	0.0112271	0.0131873	0.00221606	0.000995277	0.00327101	3.5306e-05	0.00615423	0	0	0	0
neg_1347	Pentazocine	47	47.4563	C19H27NO	320.192	6.71943	Level2	5.32963e-06	1.48105e-05	1.25889e-05	7.11027e-05	2.06247e-05	3.00511e-05	7.21746e-06	5.30084e-06	8.51797e-06	8.1272e-05	0.000139649	7.49704e-05	4.68917e-06	1.1766e-05	5.16052e-06	2.35075e-05	3.39259e-05	5.51309e-05	2.65274e-06	1.25653e-05	5.43768e-06	3.93837e-05	6.81622e-05	0.000128767	0.000142363	0.00016468	0.000490122	0.000272546	0.000238726	0.000198508
neg_135	Ricinoleic acid	56.8	3.88784	C18H34O3	297.245	8.77363	Level2	0.000293765	0.000225745	0.00039807	0.0219073	0.0112329	0.00662854	0.000153811	4.48883e-05	6.26424e-05	0.00390364	0.0111099	0.00937505	0.000193407	0.000482485	0.000240627	0.0276229	0.012373	0.00256188	9.85721e-05	0.000208256	0.000380394	0.00697049	0.00316028	0.0288131	0.00020445	0.00470748	0.00391353	0.00361242	6.96882e-05	0.00149374
neg_1350	Lupanine	47	-95.5107	C15H24N2O	541.329	6.50493	Level2	2.3416e-05	2.97871e-05	4.92772e-05	0	0	0	1.97315e-05	2.3741e-05	2.16034e-05	0	0	0	7.12557e-05	2.09738e-05	4.29876e-05	0	0	0	0	0	2.63667e-06	0	0	0	0	0	0	0	0	0
neg_1351	2-Octenoic acid	47	8.96558	C8H14O2	283.194	5.98443	Level2	1.28372e-05	1.58569e-05	2.03456e-05	0	0	0	2.19106e-05	2.63823e-05	1.82599e-05	0	0	0	1.92742e-05	2.58214e-05	2.39336e-05	0	0	3.12954e-05	1.14872e-05	9.40221e-06	1.94753e-05	0	0	5.70775e-05	0	0	0	0	0	0
neg_1352	6''-O-Acetylglycitin	47	7.41207	C24H24O11	487.128	4.6574	Level2	1.59053e-05	9.2027e-06	1.37235e-05	0	0	0	4.12996e-05	7.13741e-05	8.19116e-05	0	0	0	1.30766e-05	2.44295e-05	1.18128e-05	0	0	0	3.79593e-05	3.82683e-05	2.18128e-05	0	0	0	0	0	0	0	0	0
neg_1353	Pelletierine	46.9	11.7764	C8H15NO	186.115	3.17318	Level2	0.000154032	0.00024185	0.000140471	0.0010236	0.000876062	0.00067249	0.000208684	0.000171376	0.000137088	0.00136135	0.00109363	0.00122976	0.000154529	0.000161892	0.000211767	0.000993228	0.000675316	0.000948842	0.000186239	0.000241574	0.000189627	0.00169158	0.00119287	0.00169359	0.0023707	0.00238869	0.00257727	0.00386189	0.00363761	0.00323546
neg_1354	Androsterone sulfate	46.9	-81.8762	C19H30O5S	405.12	3.99393	Level2	6.03227e-05	6.74601e-05	6.91859e-05	0	0	0	6.06081e-05	5.32678e-05	8.10108e-05	0	0	0	7.66809e-05	7.08043e-05	6.62877e-05	0	0	0	6.19732e-05	5.35807e-05	6.70509e-05	0	0	0	0	0	0	0	0	0
neg_1355	Arginyl-Leucine	46.9	67.6192	C12H25N5O3	619.429	8.93093	Level2	0.00011667	4.18192e-05	4.38658e-05	0	2.73886e-06	1.46748e-05	4.98293e-05	7.37826e-05	4.90661e-05	3.46036e-05	5.35116e-06	5.04546e-06	7.15232e-05	2.52412e-05	2.79234e-05	3.01039e-06	1.16649e-06	6.41656e-06	4.32921e-05	2.51953e-05	3.18063e-05	4.81134e-06	5.19229e-05	9.40861e-06	3.44302e-05	1.72576e-05	2.43741e-06	2.34128e-05	2.06003e-05	0
neg_1356	Lysyl-Lysine	46.9	76.1278	C12H26N4O3	295.196	8.23162	Level2	6.47953e-05	0.000101677	0.000157754	0.000165205	0.00010328	8.3682e-05	0.000276962	0.000130504	0.000195303	3.061e-05	0.000186447	9.17628e-05	0.000129854	0.000153948	0.000181212	0.000137786	4.45376e-05	5.74284e-05	0.000204409	0.000413334	0.000156972	0.000112596	3.43726e-05	0.000174387	1.73115e-06	6.24695e-05	5.26614e-05	2.012e-05	0	1.50614e-05
neg_1357	Histidinyl-Leucine	46.9	22.0365	C12H20N4O3	581.317	4.9141	Level2	0.00019241	0.000324362	0.000146834	0	0	0	0.000391567	0.000223997	0.000270348	0	0	0	0.000169527	0.000143993	0.000186423	0	0	0	2.9661e-05	4.87437e-05	0.000267141	0	0	0	0	0	0	0	0	0
neg_1358	Isovalerylglycine	46.8	-3.44695	C7H13NO3	377.192	2.67415	Level2	6.4008e-05	6.57858e-05	5.98476e-05	0	0	0	3.775e-05	3.24533e-05	2.66348e-05	0	0	0	5.0763e-05	3.84691e-05	6.07572e-05	0	0	0	1.99416e-05	2.56379e-05	4.74265e-05	0	0	0	0	0	0	0	0	0
neg_1359	Tryptophyl-Glutamate	46.8	8.47404	C16H19N3O5	725.284	2.89507	Level2	6.64106e-05	8.36351e-05	5.36431e-05	0	0	0	2.5885e-05	7.82149e-05	8.76891e-05	0	0	0	6.35445e-05	6.14251e-06	3.5994e-05	0	0	0	7.91488e-05	2.22135e-05	2.8941e-05	0	0	0	0	0	0	0	0	0
neg_1360	Procaterol	46.8	75.141	C16H22N2O3	325.154	5.76995	Level2	2.85096e-08	1.17041e-07	5.89837e-07	1.17467e-05	8.15458e-05	0.00111294	3.40827e-05	3.0757e-06	6.4344e-07	4.32615e-05	7.76298e-06	1.24159e-05	4.5059e-07	3.17874e-07	3.70003e-07	7.99544e-05	6.76923e-06	1.93678e-05	5.1944e-07	7.38696e-05	7.90888e-07	1.44487e-05	0.00142702	4.24703e-05	3.04506e-05	3.40697e-05	3.10175e-05	4.06458e-05	5.32287e-05	3.39825e-05
neg_1365	Phenethicillin	46.8	26.021	C17H20N2O5S	385.093	4.70745	Level2	6.43993e-05	9.76375e-05	0.000127706	5.71785e-05	0	0	0.000270055	0.000199405	0.00032489	0	0.000143253	0.000470699	8.11801e-05	7.23896e-05	0.000106226	0	1.61367e-05	8.35413e-05	0.000599091	0.000554373	0.000231584	9.71634e-05	0.00010379	0.000192952	0	0	0	0	0	0
neg_1366	Budesonide	46.8	-15.8179	C25H34O6	465.198	2.98085	Level2	0.000506809	0.000526551	0.000569953	0	0	0	0.000474748	0.000490984	0.000460728	0	0	0	0.000705962	0.000505464	0.000662339	0	0	0	0.000793778	0.000617579	0.000874899	0	0	0	0	0	0	0	0	0
neg_1367	alpha-Mangostin	46.7	10.8922	C24H26O6	409.17	10.5934	Level2	0.000478714	0.000514631	0.000473956	0.000289047	7.44876e-05	0.000927152	0.00033261	5.6905e-05	0.000155107	5.78292e-05	0	2.61989e-05	0.000920942	0.000917553	0.000845886	0.00252814	0.00492026	0.00225363	9.43164e-05	0.000283389	0.000587443	0.000839667	7.59779e-05	0.0011425	0	0	0	0	0	0
neg_1368	Leucyl-Asparagine	46.7	-24.5094	C10H19N3O4	280.101	2.6813	Level2	4.06095e-06	2.97676e-06	2.11552e-06	0	0	0	2.02113e-06	1.85963e-06	6.24032e-06	0	0	0	5.86759e-06	2.64122e-06	1.73688e-06	0	0	0	4.60597e-05	5.01966e-05	1.622e-05	0	0	0	0	0	0	0	0	0
neg_1370	Palmitoleamide	46.7	39.5941	C16H31NO	298.249	8.50265	Level2	0.000314565	6.35216e-05	7.72507e-05	0.00227861	0.000512319	0.000701931	3.13555e-05	1.40967e-05	2.60933e-05	0.000370958	0.000623184	0.000486774	6.18783e-05	0.000428585	6.4576e-05	0.00174272	0.0015454	0.000251297	3.19433e-05	3.07728e-05	5.44611e-05	0.000380943	0.000207659	0.00561889	0.000136055	0.0018425	0.00249701	0.00674208	0	0.00259724
neg_1371	Sulfaphenazole	46.7	29.1051	C15H14N4O2S	687.2	3.75085	Level2	0.000280248	0.000322532	0.000392439	0	0	0	0.000521864	0.000482342	0.000623032	0	0	0	0.000416029	0.000252675	0.000314708	0	0	0	0.000946052	0.000874388	0.0006286	0	0	0	0	0	0	0	0	0
neg_1373	Astemizole	46.6	5.4257	C28H31FN4O	503.249	3.42985	Level2	0.000255977	0.000339291	0.000306265	0	0	0	0.000680691	0.000778438	0.0002933	0	0	0	0.000314099	0.000240928	0.000319074	0	0	0	0.000664504	0.000508326	0.000614012	0	0	0	0	0	0	0	0	0
neg_1375	Nevirapine	46.6	-44.1201	C15H14N4O	591.224	4.84973	Level2	0.000103265	0.000101781	0.000126605	0	0	0	7.44755e-05	6.22629e-05	0.000112149	0	0	0	9.25915e-05	6.01647e-05	6.77732e-05	0	0	0	0.000195152	0.000182874	0.000125051	0	0	0	0	0	0	0	0	0
neg_1376	12-oxo-LTB4	46.6	-45.9153	C20H30O4	727.412	8.51693	Level2	0.000464761	0.000724853	0.00049304	5.35364e-05	5.84795e-05	1.72373e-05	0.000339412	0.000416856	0.000219569	0.000422673	0.000159415	4.35362e-05	0.000154801	0.000141754	0.000235406	1.40942e-05	5.91824e-05	0	0.000132751	0.000149773	0.000170936	3.33078e-05	0	0	5.98719e-06	0	0	0	0	0
neg_1378	Histidinyl-Isoleucine	46.6	58.7076	C12H20N4O3	267.162	5.89863	Level2	2.95868e-05	5.44375e-05	7.09697e-05	0	0	0	5.83707e-05	3.86264e-05	0.000205504	0	0	0	4.37021e-05	3.34486e-05	1.57759e-05	0	0	0	4.69662e-05	7.32496e-05	5.6434e-05	0	0	0	0	0	0	0	0	0
neg_1379	Apigenin 7-O-neohesperidoside	46.5	-39.2254	C27H30O14	599.116	0.747417	Level2	1.52475e-05	7.62076e-06	5.53328e-06	0	0	0	4.2548e-05	3.94087e-05	1.13758e-05	0	0	0	4.18518e-06	9.9031e-06	8.53542e-06	0	0	0	5.95351e-05	2.98316e-05	2.83294e-05	0	0	0	0	0	0	0	0	0
neg_1380	Tacrine	46.5	15.6488	C13H14N2	395.23	1.97493	Level2	1.62531e-05	2.42283e-05	1.41956e-05	0	0	0	8.23708e-06	2.7052e-05	7.45295e-06	0	0	0	1.683e-05	1.99626e-06	0	0	0	0	7.27106e-06	0	9.4223e-06	0	0	0	0	0	0	0	0	0
neg_1381	Lysyl-Arginine	46.5	26.1122	C12H26N6O3	323.189	6.43343	Level2	4.49957e-05	4.90659e-05	2.92015e-05	0	0	0	4.52555e-05	6.91157e-05	5.76767e-05	0	0	0	5.14289e-05	1.61259e-05	2.61918e-05	0	0	0	2.00803e-05	1.78697e-05	3.19625e-05	0	0	0	0	0	0	0	0	0
neg_1382	Maytansine	46.5	-1.34106	C34H46ClN3O10	726.256	0.840367	Level2	0.000118378	0.000124493	0.000150772	0	0	0	0.000102674	8.38177e-05	8.59021e-05	0	0	0	0.000109575	6.86253e-05	9.40673e-05	0	0	0	6.63298e-05	6.13772e-05	0.000100953	0	0	0	0	0	0	0	0	0
neg_1383	(2E,6E)-Farnesol	46.4	9.04225	C15H26O	267.199	8.51693	Level2	3.0196e-06	8.34504e-07	3.65361e-06	0.000124019	1.58994e-05	3.89806e-05	0	0	0	0	4.39446e-05	1.8458e-05	0	1.45593e-06	0	0.00012545	9.27007e-05	0	0	0	2.03688e-06	0	0	0.000194461	0	0	0	0	0	0
neg_1384	Isoproturon	46.4	-2.68346	C12H18N2O	457.281	6.15532	Level2	0.000149529	0.000260915	0.00021817	1.28675e-05	0	0	0.000310683	0.000148068	0.000255687	0	0	5.96683e-05	0.000296202	0.00050614	0.000483772	0	2.60202e-05	7.45295e-05	0.000107609	9.13701e-05	0.000271926	0	0	6.95926e-05	0	6.46853e-05	0	0	0	0
neg_1385	Valyl-Proline	46.4	6.83133	C10H18N2O3	259.131	0.818917	Level2	0.00019488	0.000252018	0.000259685	0	0	0	0.000269984	0.000143194	0.00026239	0	0	0	0.000146674	0.000172444	0.000198024	0	0	0	0.000119333	0.000134612	0.000303678	0	0	0	0	0	0	0	0	0
neg_1386	Nitrendipine	46.3	-64.1549	C18H20N2O6	359.102	3.3798	Level2	1.2182e-05	2.17309e-05	4.10891e-05	0	0	0	4.70469e-05	4.58045e-05	5.76807e-05	0	0	0	2.65713e-05	1.32018e-05	1.54011e-05	0	0	0	5.17493e-05	2.42807e-05	2.62138e-05	0	0	0	0	0	0	0	0	0
neg_1387	N-Oleoylglycine	46.3	-40.5403	C20H37NO3	737.541	11.5922	Level2	6.66378e-05	0.000124867	7.48154e-05	0.000533911	0.000278552	0.000217086	4.56634e-05	0.000134667	7.53536e-05	0.000597343	0.000714282	0.000363087	1.23103e-06	5.80211e-06	2.96116e-05	0.000177692	0.000253281	4.19107e-05	4.91675e-06	0	1.37607e-05	0.000446126	0.000396772	0.000380174	0.000312986	0.000413837	0.000359472	0.000268249	0.000297676	0
neg_1388	Isopimaric acid	46.3	-94.9671	C20H30O2	323.171	8.65993	Level2	2.79778e-05	5.74597e-05	4.14036e-05	0.000266632	0.00604386	0.00866288	0.00104461	0.000748451	0.000298301	0.0021133	0.000761919	0.000674369	5.68104e-05	2.94345e-05	3.47079e-05	0.00475121	0.000276891	0.00106512	6.30201e-05	0.00145928	6.83043e-05	0.000632262	0.01231	0.000555463	0.00140955	0.00058421	0.000438637	0.00061919	0.00255829	0.000791786
neg_1391	5-Hydroxymethyluracil	46.3	-9.58124	C5H6N2O3	343.087	3.2947	Level2	4.24729e-05	4.13291e-05	3.1166e-05	0	0	0	6.03586e-05	9.16421e-05	5.32314e-05	0	0	0	3.66607e-05	3.37246e-05	3.77324e-05	0	0	0	6.76319e-05	7.13502e-05	8.27909e-05	0	0	0	0	0	0	0	0	0
neg_1392	Pterolactam	46.3	-21.7271	C14H11N7O2	677.195	2.2316	Level2	0.000298216	0.000245314	0.000254502	0	0	0	0.000374607	0.000467671	0.000357139	0	0	0	0.000333066	0.000233527	0.000272872	0	0	0	0.000497306	0.000300037	0.000362056	0	0	0	0	0	0	0	0	0
neg_1393	Tamsulosin	46.3	-54.0266	C20H28N2O5S	429.125	1.42517	Level2	3.86304e-05	3.62262e-05	8.72724e-06	0	0	0	8.70656e-05	9.38936e-05	6.81873e-05	0	0	0	2.02331e-05	1.22489e-05	1.69703e-05	0	0	0	8.01707e-05	4.54206e-05	5.21152e-05	0	0	0	0	0	0	0	0	0
neg_1395	L-Abrine	46.2	-50.6668	C12H14N2O2	239.069	7.9249	Level2	4.34335e-05	5.86135e-05	5.42324e-05	0.000377134	0.000348432	0.000293128	5.71963e-05	5.51379e-05	5.14396e-05	0.000565588	0.000376472	0.000380688	3.38888e-05	4.83019e-05	5.40887e-05	0.000337131	0.000232013	0.00031824	4.78607e-05	4.3702e-05	5.08407e-05	0.000586883	0.000419265	0.000616029	0.000835599	0.000789274	0.000851771	0.00127104	0.0011726	0.00125154
neg_1397	Flumazenil	46.2	40.5882	C15H14FN3O3	324.089	4.81398	Level2	4.39588e-05	2.16874e-05	3.34036e-05	0	0	0	4.25881e-05	5.87177e-05	4.41517e-05	0	1.51623e-05	0	2.86124e-05	4.77556e-05	2.62008e-05	0	0	0	5.72091e-05	6.96979e-05	4.60615e-05	0	0	0	0	0	0	0	0	0
neg_1398	Enterodiol	46.2	4.7338	C18H22O4	649.305	3.68008	Level2	6.21765e-05	9.07096e-05	9.02585e-05	0	0	0	0.000210391	8.2425e-05	0.000135846	0	0	0	6.5246e-05	3.02657e-05	4.55632e-05	0	0	0	0.00121915	0.000243134	0.000173906	0	0	0	0	0	0	0	0	0
neg_1402	Glycitin	46.1	47.1371	C22H22O10	951.299	0.669483	Level2	0.000951658	0.000911122	0.0010033	0	0	0	0.000677227	0.000597985	0.000549073	0	2.40697e-05	0	0.000682271	0.000738298	0.000792882	0	0	0	0.000458839	0.000486933	0.000636333	0	0	0	0	0	0	0	0	0
neg_1403	Phenylalanyl-Arginine	46.1	42.0601	C15H23N5O3	342.168	2.70918	Level2	0.000129622	0.000156183	0.00015591	0	0	0	7.57087e-05	6.83611e-05	7.30184e-05	0	0	0	0.000139081	0.000132486	0.000180587	0	0	0	2.42979e-05	3.57502e-05	4.43191e-05	0	0	0	0	0	0	0	0	0
neg_1404	Ketoprofen	46.1	-23.3953	C16H14O3	545.146	5.09213	Level2	0	0	2.54934e-06	0	0	0	1.86671e-05	1.28394e-05	4.11237e-05	0	0	0	0	4.69436e-06	0	0	0	0	0.000106782	6.53652e-05	5.51018e-06	0	0	0	0	0	0	0	0	0
neg_1406	3'-O-methyluridine	46.1	-5.32755	C10H14N2O6	561.166	0.740283	Level2	0.000683746	0.00063287	0.000616742	0	0	6.6809e-05	0.000555765	0.000722221	0.000646035	1.99516e-05	4.24757e-05	2.59313e-05	0.000529501	0.000379226	0.000531218	2.59492e-05	2.59899e-05	3.9545e-05	0.000441565	0.000350228	0.000447031	5.83835e-05	1.89452e-05	4.39599e-05	2.53898e-05	0	0	0	0	0
neg_1407	Peonidin 3-arabinoside cation	46.1	-12.8574	C21H21O10+	925.23	0.655183	Level2	0.000857804	0.00139229	0.00110525	0	0	0	0.00198063	0.00106013	0.00231607	0	0	0	0.00112193	0.00150295	0.00141892	0	0	0	0.00117458	0.00122141	0.00258499	0	0	0	0	0	0	0	0	0
neg_1408	Methionyl-Serine	46	-3.00425	C8H16N2O4S	517.219	2.4668	Level2	0.000369914	0.000398162	0.00039727	0	0	0	0.000602927	0.000827058	0.000393094	0	0	0	0.000512983	0.000351018	0.000461012	0	0	0	0.000369591	0.000302661	0.000381708	0	0	0	0	0	0	0	0	0
neg_1409	Aspartyl-Proline	46	-7.8361	C9H14N2O5	265.058	0.818917	Level2	0.000167289	0.000193675	0.00023436	0	0	0	0.000274694	0.000185424	0.000209946	0	0	0	0.000236413	0.000220515	0.00022566	0	0	0	0.000223774	0.000176751	0.000235778	0	0	0	0	0	0	0	0	0
neg_1411	Amoxicillin	46	34.6462	C16H19N3O5S	410.115	3.00943	Level2	7.6952e-05	9.59865e-05	0.000111692	0	0	0	0.000107784	0.000106227	9.88526e-05	0	0	0	8.55504e-05	7.71191e-05	9.77039e-05	0	0	0	0.000169644	0.000159844	0.000168623	0	0	0	0	0	0	0	0	0
neg_1412	Cyclopamine	46	81.8606	C27H41NO2	456.346	6.66223	Level2	2.07955e-05	2.6107e-05	3.54322e-05	2.68591e-05	1.56996e-05	4.29611e-05	1.86914e-05	2.77081e-05	1.42069e-05	0	0	0	5.20518e-05	3.82389e-05	5.23217e-05	2.41529e-05	5.29463e-05	0.000125078	3.52506e-05	9.36349e-06	2.48427e-05	0	0	0	0	0	0	0	0	0
neg_1413	1-Oleoyl-sn-glycero-3-phosphocholine	45.9	0.271037	C26H52NO7P	566.346	8.03213	Level2	0.00520492	0.0146379	0.00527496	0.00742198	0.00626284	0.010097	0.00951122	0.00431364	0.00612299	0.00314047	0.00237134	0.00589669	0.00602547	0.0170606	0.00506386	0.00829287	0.0154702	0.0179108	0.00350048	0.00847496	0.00748032	0.0100413	0.00231113	0.00811584	0.000604556	0.00315159	0.000384076	3.24916e-05	0	0.00023556
neg_1414	Metaxalone	45.9	3.17523	C12H15NO3	256.075	3.2947	Level2	1.56171e-05	1.21766e-05	1.0006e-05	0	0	0	2.99617e-05	3.62422e-05	1.62911e-05	0	0	0	9.14713e-06	1.53497e-05	1.93553e-05	0	0	0	1.71317e-05	2.37964e-05	2.76498e-05	0	0	0	0	0	0	0	0	0
neg_1415	Retinene	45.9	78.8678	C20H28O	605.442	9.79397	Level2	0.00103249	0.000644292	0.000666925	0.000170804	8.71543e-05	8.33008e-05	0.000569558	0.000488738	0.000455342	9.76181e-05	1.97082e-05	0	0.00102397	0.000405771	0.000558854	1.30429e-05	5.85381e-05	8.91183e-05	0.0004212	0.000378991	0.000507566	0.000304445	6.80692e-05	2.57703e-05	0	3.6072e-05	0	0	0	0
neg_1416	Baccatin III	45.9	-50.6783	C31H38O11	621.181	3.80805	Level2	0.00186899	0.00167997	0.0018569	1.19016e-05	0	1.97242e-05	0.00257435	0.00297181	0.00212524	0	0	0	0.00141098	0.0017005	0.00203209	0	0	2.73202e-05	0.00226473	0.00221314	0.00217758	0	0	0	0	0	0	0	0	0
neg_1417	E-64	45.9	-23.8692	C15H27N5O5	378.167	2.35313	Level2	1.14925e-05	7.67104e-06	1.06512e-05	0	0	0	7.47169e-06	1.39538e-05	4.10462e-06	0	0	0	1.28929e-05	7.32103e-06	1.4597e-05	0	0	0	4.50319e-06	0	3.7374e-06	0	0	0	0	0	0	0	0	0
neg_1418	3'-O-methylcytidine	45.9	-36.303	C10H15N3O5	302.09	0.718817	Level2	7.4165e-05	6.70181e-05	8.79583e-05	2.10746e-05	0	5.22255e-06	7.08309e-05	6.14656e-05	4.63447e-05	0	0	1.58223e-05	8.14465e-05	8.06139e-05	0.000108	0	8.63143e-06	3.037e-05	5.50896e-05	5.54149e-05	6.71001e-05	0	0	0	0	0	0	0	0	0
neg_1419	2-Methylguanosine	45.8	-19.6411	C11H15N5O5	653.217	4.079	Level2	5.08353e-05	8.82092e-05	0.000101252	0	0	0	0.000106298	7.27721e-05	0.00015312	0	6.28244e-06	0	7.21222e-05	1.19476e-05	4.05207e-05	0	0	0	0.000329283	0.000329501	0.000190273	0	0	0	0	0	0	0	0	0
neg_1420	Dextromethorphan	45.8	85.9789	C18H25NO	270.21	6.12673	Level2	1.93351e-05	1.73772e-05	1.43182e-05	0.000151844	0.000126086	9.48363e-05	1.7562e-05	2.14481e-05	1.17994e-05	0.000184559	0.000134833	0.00011882	1.4635e-05	1.64222e-05	1.73498e-05	0.00012532	8.13814e-05	9.23947e-05	1.39241e-05	1.95881e-05	2.03769e-05	0.000230984	0.000140501	0.000209089	0.000277453	0.000279204	0.000319162	0.000482989	0.000275115	0.000592066
neg_1423	Obscuraminol A	45.8	62.4182	C18H31NO	312.227	8.93808	Level2	2.84683e-05	3.30381e-05	2.86611e-05	0	0	0	1.22186e-05	3.9665e-05	2.23596e-05	0	0	0	3.19448e-05	9.81215e-06	1.2214e-05	0	0	0	3.42678e-06	0	3.90666e-06	0	0	0	0	0	0	0	0	0
neg_1425	3alpha,11beta,21-Trihydroxy-5beta-pregnan-20-one	45.8	2.96741	C21H34O4	395.245	6.63363	Level2	2.77404e-05	2.81472e-05	2.46363e-05	0.000148436	0.000196377	7.52274e-05	2.69973e-05	3.46698e-05	2.74674e-05	0.000284956	0.000218931	0.000233454	1.4755e-05	2.679e-05	1.7277e-05	7.93919e-05	0.000133693	0.00013233	2.54335e-05	2.19106e-05	2.13018e-05	0.000206776	0.000273186	0.000221535	0.000319721	0.000344742	0.000509234	0.000632379	0.000404632	0.000699971
neg_1426	Piracetam	45.8	-54.3714	C6H10N2O2	163.041	3.3233	Level2	7.27853e-05	8.8802e-05	9.79957e-05	0	0	0	7.18475e-05	6.29047e-05	5.58802e-05	0	0	0	4.57202e-05	4.26133e-05	5.05813e-05	0	0	0	7.48511e-05	8.94233e-05	9.70871e-05	0	0	0	0	0	0	0	0	0
neg_1427	Reserpine	45.8	-9.63323	C33H40N2O9	607.26	2.79497	Level2	0.000626018	0.000607097	0.00053328	0	0	0	0.000699281	0.000628877	0.000529875	0	0	0.000104794	0.000505427	0.00038037	0.000501541	0	0	0	0.000796512	0.000554534	0.000619924	0	0	0	0	0	0	0	0	0
neg_1429	10-Hydroxycarbazepine	45.8	0.103518	C15H14N2O2	545.181	1.8677	Level2	0.000471254	0.000464927	0.000616717	0	0	0	0.000458707	0.00040496	0.00048491	0	0	0	0.000769599	0.00038889	0.000454998	0	0	0	0.000191125	0.000129989	0.000377728	0	0	0	0	0	0	0	0	0
neg_1430	Anisomycin	45.7	-43.4909	C14H19NO4	575.247	4.543	Level2	5.84609e-05	5.92119e-05	0.000120564	0	0	0	4.77251e-05	4.77432e-05	9.32873e-05	0	0	0	6.16687e-05	2.73518e-05	5.1868e-05	0	0	0	0.000125606	0.000160124	0.00012712	0	0	0	0	0	0	0	0	0
neg_1432	Aldosterone	45.7	23.5929	C21H28O5	395.172	3.95103	Level2	9.2949e-06	1.55732e-05	2.22059e-05	0	0	0	1.45906e-05	4.72503e-06	1.50548e-05	0	0	0	2.93846e-05	6.42003e-06	1.68837e-05	0	0	0	5.23491e-05	6.54062e-05	2.34622e-05	0	0	0	0	0	0	0	0	0
neg_1433	Fluvoxamine	45.7	-14.9039	C15H21F3N2O2	339.125	4.2649	Level2	1.18371e-06	2.18118e-05	3.19418e-06	0	0	0	6.9104e-05	2.60423e-05	2.51698e-05	0	0	0	1.21133e-05	0	0	0	0	0	5.42751e-05	3.96902e-05	1.6178e-05	0	0	0	0	0	0	0	0	0
neg_1435	Arginyl-Aspartate	45.7	5.9117	C10H19N5O5	324.11	3.35192	Level2	7.71079e-05	7.48159e-05	8.98319e-05	0	0	0	5.50498e-06	4.96508e-05	2.72497e-05	0	0	0	5.52311e-05	1.75671e-05	6.73173e-05	0	0	0	7.66141e-06	2.07349e-05	4.34643e-05	0	0	0	0	0	0	0	0	0
neg_1436	N6-Acetyl-L-lysine-1	45.6	6.26427	C8H16N2O3	421.183	1.68968	Level2	0.00268506	0.00255972	0.00269452	0	0	0	0.00212266	0.00225988	0.00230882	0	0	0	0.00368304	0.00164329	0.00210006	0	0	0	0.00168846	0.0013202	0.00196856	0	0	0	0	0	0	0	0	0
neg_1437	Levofloxacin	45.6	-25.5786	C18H20FN3O4	781.283	3.4084	Level2	3.13371e-05	3.46003e-05	5.31358e-05	0	0	0	9.0827e-05	2.95504e-05	2.67371e-05	0	0	0	5.35805e-05	5.10193e-06	2.3417e-05	0	0	0	0.00010129	6.23826e-05	2.47265e-05	0	0	0	0	0	0	0	0	0
neg_1441	Harmaline	45.6	6.0515	C13H14N2O	487.238	2.9022	Level2	0.000105367	9.8766e-05	9.92452e-05	0	0	0	8.32354e-05	8.46477e-05	6.24119e-05	0	0	0	0.000136993	7.19353e-05	0.000114505	0	0	0	7.42827e-05	3.71759e-05	6.42114e-05	0	0	0	0	0	0	0	0	0
neg_1443	Midodrine	45.5	17.406	C12H18N2O4	275.106	2.26735	Level2	3.70988e-05	0.000110979	0.000141689	0	0	0	0.000130444	0.000140033	0.000141211	0	0	0	0.000230285	0.000194979	0.000243686	0	0	0	0.000143509	9.68216e-05	0.000149071	0	0	1.30688e-08	0	0	0	0	0	0
neg_1444	trans-Zeatin	45.5	11.5526	C10H13N5O	475.198	6.88315	Level2	3.23447e-05	3.58849e-05	4.21289e-05	0.000295211	0.000323366	0.000156027	3.10125e-05	2.8118e-05	1.86794e-05	0.000440149	0.000408529	0.0003961	8.55943e-06	2.74776e-05	2.09685e-05	0.000161267	0.000119598	0.000149887	2.61309e-05	3.87778e-05	5.29819e-05	0.000364894	0.000276472	0.000266938	0.000831826	0.000405567	0.000948649	0.000799512	0.000697905	0.00140993
neg_1445	Serinyl-Valine	45.5	7.05585	C8H16N2O4	407.218	3.05878	Level2	3.05639e-05	3.91859e-05	4.3743e-05	0	0	0	5.61898e-05	6.32042e-05	4.1652e-05	0	0	0	3.49966e-05	3.02638e-05	4.54363e-05	0	0	0	2.57114e-05	2.76183e-05	3.40271e-05	0	0	0	0	0	0	0	0	0
neg_1446	Enrofloxacin	45.5	20.176	C19H22FN3O3	404.17	1.8677	Level2	4.49402e-05	5.13307e-05	7.27126e-05	0	0	0	6.31608e-05	7.22968e-05	5.16018e-05	0	0	0	0.000109184	4.77973e-05	8.30319e-05	0	0	0	6.14695e-05	2.7848e-05	4.28966e-05	0	0	0	0	0	0	0	0	0
neg_1447	Lumazine	45.4	40.3316	C6H4N4O2	387.094	3.309	Level2	0.00143286	0.00160434	0.00188082	0.000206228	0.000138008	0.000143051	0.00200191	0.00163048	0.00177838	0.000381061	0.000256129	0.000273667	0.00246809	0.00141421	0.00146675	0.000120984	0.000170656	0.00023246	0.0037618	0.0028315	0.00285129	0.000371822	0.000336908	0.000436924	0.000284988	0.00030942	0.000412432	0.000363569	8.32199e-05	0.000332188
neg_1448	Trp-Tyr	45.4	36.349	C20H21N3O4	402.136	4.81398	Level2	6.39151e-05	7.52738e-05	0.000111097	0	0	0	9.67381e-05	9.78964e-05	0.00015282	0	3.81658e-05	8.8963e-05	4.71493e-05	5.76792e-05	4.39976e-05	0	0	0	0.000266198	0.000255001	0.000141559	0	0	0	0	0	0	0	0	0
neg_1449	L-Anserine	45.4	65.095	C10H16N4O3	239.131	5.62765	Level2	2.02101e-05	2.62109e-05	3.61057e-05	0	0	0	3.20797e-05	3.74037e-05	0.000124246	0	0	0	1.30499e-05	1.55762e-05	1.58653e-05	0	0	0	2.41016e-05	2.16802e-05	2.09369e-05	0	0	0	0	0	0	0	0	0
neg_1450	Uridine 5'-diphosphoglucuronic acid	45.4	-0.424093	C15H22N2O18P2	1197.04	9.99417	Level2	0.000698071	0.000792743	0.000788061	0.00481065	0.00498695	0.00336349	0.000779699	0.000700648	0.000561142	0.00646675	0.00467804	0.00548584	0.000579169	0.000698387	0.000685449	0.00394506	0.00322983	0.00415365	0.000631564	0.00058284	0.000687307	0.00644462	0.00454949	0.00696139	0.00783776	0.00743854	0.00955797	0.0135249	0.0138395	0.0122541
neg_1452	Serinyl-Isoleucine	45.4	77.0811	C9H18N2O4	263.142	2.74493	Level2	0.000187133	0.000185738	0.000223938	0	0	1.28927e-05	0.000186239	0.000200515	0.000134595	0	0	0	0.000248545	0.000113222	0.00016881	0	0	0	0.000150777	0.000126931	9.08512e-05	0	0	0	0	0	0	0	0	0
neg_1453	2,2-Dimethyl Succinic acid	45.3	3.59551	C6H10O4	337.115	2.48825	Level2	0.000134822	0.000122884	0.000186694	0	0	0	0.00018468	0.000127553	0.000121469	0	0	0	0.000166821	0.00010754	0.000136099	0	0	0	0.000543515	0.00029494	0.000279566	0	0	0	0	0	0	0	0	0
neg_1455	8-hydroxy Guanosine	45.3	-19.2583	C10H13N5O6	334.05	4.89978	Level2	0.000304672	0.000295195	0.000593183	9.61731e-05	8.48467e-05	6.00953e-05	0.000104964	1.82127e-05	0.000195418	0.000116441	0.000113456	0.00011279	4.99371e-05	6.009e-05	0.000449929	9.71432e-05	6.64958e-05	0.00018305	0.000378395	0.000408457	0.00114409	0.000155239	9.93587e-05	0.000170479	0.000219187	0.000173845	0.000208049	0.000365188	0.000327369	0.00032673
neg_1457	[6]-Shogaol	45.3	-27.9532	C17H24O3	597.328	10.2223	Level2	1.26598e-05	8.45101e-06	1.14756e-05	0	0	0	2.66764e-05	1.95239e-05	9.17707e-06	0	0	0	1.55005e-05	6.10762e-06	1.84283e-05	0	0	0	0	0	0	0	0	0	0	0	0	0	0	0
neg_1459	Macluroxanthone	45.3	-7.0483	C23H22O6	847.292	5.34952	Level2	0.000297352	0.000169522	0.000180545	0	0	0	0.000354817	0.000442177	0.000357328	0	7.58325e-05	5.42168e-05	0.000148266	0.000297592	0.000193118	0	0	0	0.000486137	0.000479393	0.000333484	0	0	0	0	0	0	0	0	0
neg_1460	2'-O-methylguanosine	45.3	-23.8637	C11H15N5O5	653.214	4.28633	Level2	8.18824e-05	1.59265e-05	3.7383e-05	0	0	0	4.1333e-05	3.14491e-05	2.75753e-05	0	0	0	2.44949e-05	5.83179e-05	3.10951e-05	0	0	0	4.29852e-05	6.21213e-05	6.64263e-05	0	0	0	0	0	0	0	0	0
neg_1461	N-.alpha.-Acetyl-L-arginine	45.3	-22.3132	C8H16N4O3	477.233	2.4811	Level2	0.00245863	0.00248142	0.00252182	0.000218751	8.80975e-05	0.000103685	0.00420394	0.00362348	0.00326782	6.94191e-05	0.000163271	0.000290707	0.0037057	0.00313909	0.00351415	9.53255e-05	5.15231e-05	0.000254573	0.00547252	0.00370378	0.00434762	0.000199142	0.000114487	0.00011979	0	0.000467628	0	0	0	0
neg_1462	Serinyl-Lysine	45.3	-35.3949	C9H19N3O4	232.122	2.02497	Level2	3.78478e-05	4.35194e-05	2.83191e-05	0	0	0	1.86818e-05	2.59027e-05	1.71228e-05	0	0	0	2.63348e-05	1.47433e-05	1.8492e-05	0	0	0	9.31105e-06	1.73724e-05	9.57685e-06	0	0	0	0	0	0	0	0	0
neg_1463	3,5-Dimethoxy-4-hydroxycinnamic acid	45.2	-0.381428	C11H12O5	507.151	3.50133	Level2	7.67228e-05	9.44935e-05	9.26589e-05	0	0	0	0.000151575	0.000140334	0.000118127	0	0	0	6.21012e-05	5.72021e-05	9.07688e-05	0	0	0	7.72151e-05	9.8802e-05	0.000121948	0	0	0	0	0	0	0	0	0
neg_1466	Behenic acid	45.1	1.70598	C22H44O2	385.333	9.11612	Level2	0	0	0	0.000121714	0	3.50345e-05	0	0	0	1.94047e-05	1.05329e-05	9.48186e-05	0	0	0	0.000162032	6.66299e-05	0	0	0	0	0.000108663	0	0.000398015	0	0	0	0	0	0
neg_1467	Aloin A	45.1	31.665	C21H22O9	463.138	4.77823	Level2	6.38541e-06	4.57961e-06	4.72743e-07	0	0	0	1.17604e-05	1.11946e-05	0.000170703	0	0	0	2.62722e-05	3.7826e-05	1.32912e-05	0	0	0.000496188	0.000158226	9.93125e-06	1.91961e-05	0	0	0.00181943	0	0	0	0	0	0
neg_1468	3-Indoleacetic Acid	45.1	5.93964	C10H9NO2	220.063	2.1601	Level2	4.18917e-05	5.76761e-05	9.41854e-05	0	0	0	1.13761e-05	2.04393e-06	1.97963e-05	0	0	0	4.3491e-06	1.92854e-05	3.06666e-05	0	0	0	2.91533e-05	5.18155e-05	9.62775e-05	0	0	0	0	0	0	0	0	0
neg_1469	Trioxsalen	45.1	-12.9713	C14H12O3	273.074	1.58958	Level2	2.44292e-05	2.5048e-05	3.5091e-05	1.18618e-05	0	1.52755e-05	3.52855e-05	2.47497e-05	2.53371e-05	0	0	0	2.81549e-05	2.18569e-05	2.90329e-05	8.25323e-06	2.80233e-05	0	2.7407e-05	2.08552e-05	2.37745e-05	0	0	0	0	0	0	0	0	0
neg_1470	Glaucarubin	45	-16.4636	C25H36O10	531.192	2.9737	Level2	0.000194948	0.000207317	0.000216228	0	0	0	0.000249846	0.000300163	0.000247661	0	0	0	0.000213499	0.000169679	0.000230201	0	0	0	0.000291312	0.000197977	0.000215948	0	0	0	0	0	0	0	0	0
neg_1475	4-hydroxy-crotonic acid	45	7.68811	C4H6O3	249.063	3.14458	Level2	2.96863e-05	3.30818e-05	3.91915e-05	0	0	0	3.36323e-05	2.86978e-05	2.77101e-05	0	0	0	3.8738e-05	2.74777e-05	4.43355e-05	0	0	0	6.06293e-05	3.40875e-05	5.56437e-05	0	0	0	0	0	0	0	0	0
neg_1476	Nobiletin	45	-37.9271	C21H22O8	841.202	3.14458	Level2	5.22718e-06	0	2.38624e-06	0	0	0	1.83907e-05	1.08086e-05	2.25577e-05	0	0	0	1.10247e-05	1.23336e-05	0	0	0	0	6.30207e-05	2.68347e-05	4.14975e-05	0	0	0	0	0	0	0	0	0
neg_1477	Tryptophyl-Phenylalanine	45	-9.70477	C20H21N3O3	396.153	3.05163	Level2	1.37287e-05	1.26118e-05	1.60892e-05	0	0	0	3.10144e-05	4.22883e-05	3.91312e-05	0	0	0	9.27577e-06	4.78512e-06	1.27536e-05	0	0	0	2.44443e-06	4.87179e-06	9.73956e-06	0	0	0	0	0	0	0	0	0
neg_1478	Methionyl-Tyrosine	45	-8.38881	C14H20N2O4S	661.193	0.648017	Level2	0.000166445	0.000177132	0.000180044	1.52913e-05	0	0	6.37543e-05	8.3673e-05	7.36826e-05	3.97286e-05	0.000241046	0.000208628	0.000109679	8.49039e-05	9.96941e-05	0	0	1.7359e-05	9.59157e-05	8.08365e-05	8.13274e-05	0	4.06377e-05	0	2.19298e-05	0	0.000119695	0	0	0
neg_159	Nomilin	47	-21.91	C28H34O9	549.178	4.63595	Level2	8.58766e-06	9.192e-06	6.31484e-06	0	0	0	3.18187e-05	4.44569e-05	3.25814e-05	0	0	0	5.71077e-06	6.51819e-06	3.53044e-06	0	0	0	6.81226e-05	5.50106e-05	2.60825e-05	0	0	0	0	0	0	0	0	0
neg_165	Formononetin	53.4	2.92145	C16H12O4	313.073	4.80683	Level2	7.22383e-05	9.47374e-05	0.00010922	5.38811e-05	3.24486e-05	8.61787e-06	0.00020447	0.000180345	0.00015142	1.38431e-06	6.88737e-05	7.41542e-05	0.000105768	0.000106754	0.000126727	1.65963e-07	5.17558e-05	0.000148241	0.000133118	0.000145823	0.000174472	5.46763e-06	1.47557e-05	7.63705e-05	7.91902e-09	2.48835e-07	0	2.39819e-07	1.74e-06	0
neg_560	fumagillin	50.2	8.82648	C26H34O7	457.227	10.8429	Level2	0.000176154	0.000131536	0.000165773	0.000893923	0.000591896	0.000606065	0.000169109	0.000139532	0.000242406	0.000892423	0.000648698	0.000405553	0.000207727	0.000181079	0.000299154	0.00205976	0.0014166	0.00173729	0.000220348	0.000149156	0.000216667	0.0013759	0.000406025	0.00383124	0.000474899	0.00086783	0.00053707	0.000600032	0.000430322	0.000411157
neg_67	9,10-DiHOME	57.7	2.04019	C18H34O4	313.239	7.0898	Level2	0.00571635	0.00700811	0.00928586	0.0150967	0.00748552	0.00671064	0.00379155	0.00450424	0.00447321	0.00580675	0.00840311	0.00591935	0.00433177	0.00436931	0.00501971	0.0123832	0.00913009	0.00591985	0.00271777	0.00236712	0.00410932	0.00609805	0.00406682	0.0175381	0.000820971	0.00459	0.0053741	0.00564351	0.000258513	0.00402823
neg_83	Ramipril	53.4	21.8182	C23H32N2O5	461.239	3.3941	Level2	0.00545616	0.00642007	0.00568982	0.00036291	0.000467793	0.000220087	0.0062724	0.0058938	0.005315	0.000155695	0.000479494	0.00140911	0.00610873	0.00481074	0.00585662	2.90298e-05	3.4473e-05	0.000713438	0.00769497	0.00512068	0.00721431	5.60165e-05	0.000556844	0.000151581	0	0.000219719	0	0	0	0
neg_840	Carnitine	49.1	-80.7946	C7H15NO3	321.177	8.11723	Level2	4.22598e-07	1.40091e-06	2.26622e-06	8.86034e-06	0.000348965	1.29777e-05	2.82472e-06	4.03065e-06	1.50771e-06	3.48455e-05	1.94355e-05	1.37666e-05	1.07134e-05	4.50816e-06	5.00175e-07	0.00103632	1.00715e-05	0.000119709	3.93882e-05	8.54658e-06	7.92301e-05	0.000222024	0.000147992	1.21944e-05	1.58992e-05	5.6207e-06	0	1.36966e-06	9.52506e-06	3.18928e-06
neg_88	16-hydroxy hexadecanoic acid	56.6	7.04906	C16H32O3	271.23	8.16012	Level2	9.66832e-05	0.000100427	0.000104017	0.00118077	0.00061469	0.00069544	6.59308e-05	4.76775e-05	5.89578e-05	0.000611936	0.000965333	0.000597596	0.000162577	0.000146105	0.000139348	0.00108897	0.00163646	0.000339774	3.62435e-05	5.68602e-05	0.000101023	0.000392989	0.00034736	0.0015892	0.0001779	0.000527736	0.000866376	0.000582374	0.000105227	0.000429117
neg_89	9-OxoODE	56.3	2.07811	C18H30O3	293.213	9.43717	Level2	0.001791	0.00195505	0.00236904	0.000515611	0.000460357	0.000122099	0.00163052	0.00106378	0.0017856	0.000142333	0.000919263	0.000263366	0.00193938	0.00172918	0.00408133	0.000133451	0.000187541	0.000748624	0.00612239	0.0012799	0.0016483	0.00059898	0.000219719	0.000296273	0.000169889	0.000344477	0.000177568	0.000234033	0.000343443	0.00030641
neg_94	Gemfibrozil	50	-27.6771	C15H22O3	285.119	6.9189	Level2	1.38142e-05	6.87698e-05	3.06639e-05	0.000303194	0.000183386	0.000296467	3.9558e-05	2.41627e-05	2.64893e-05	0.000333256	0.000230331	4.17274e-05	2.09189e-05	1.80362e-05	1.22523e-05	0.000171334	0.000170887	0.000202646	1.53215e-05	2.7346e-05	2.64044e-05	0.00010852	4.77755e-05	9.87078e-05	0.000330124	0.000438209	0.000154874	0.000811023	0.000910598	0.000763576
neg_940	Daunorubicin	57.9	1.46375	C27H29NO10	548.155	4.00108	Level2	0.000155807	0.000217016	0.000327232	0	0	0	0.000389127	0.000345932	0.000490266	0	0.000415478	0.000157928	0.000169119	0.000108089	0.000118999	0	0	0	0.000848212	0.000747733	0.000383348	5.09981e-05	8.01395e-05	0	0	0	0	0	0	0
neg_941	Erucic acid	57.6	4.44968	C22H42O2	383.318	10.4504	Level2	0.000359196	0.000326946	0.000269193	0.00013725	8.4573e-05	8.10952e-05	0.000158373	0.000227107	0.000157237	0.000137249	0.000193313	3.70328e-05	0.0006259	0.000554604	0.000495553	7.05983e-05	6.86673e-05	6.27615e-05	0.000100639	8.75255e-05	0.000295711	0.000137449	6.28986e-05	6.39202e-05	6.27725e-05	7.5507e-05	0.000114163	0	3.5046e-05	8.90749e-05
neg_942	Anastrozole	57.2	5.23491	C17H19N5	645.345	5.74848	Level2	2.91627e-05	4.43514e-05	7.84146e-06	0	0	0	2.99571e-05	6.23375e-06	1.29853e-05	0	0	0	2.46785e-05	3.82191e-05	3.86351e-05	0	0	0	3.17903e-06	3.1018e-06	5.40093e-05	0	0	0	0	0	0	0	0	0
neg_943	Epitestosterone	57.1	2.06923	C19H28O2	333.208	6.47633	Level2	2.84254e-05	7.07465e-05	4.38183e-05	0	0	0	2.68526e-05	2.49928e-05	1.50609e-05	0	0	0	2.91823e-05	2.5279e-05	2.68977e-05	0	0	0	1.41282e-06	2.21588e-05	3.33472e-05	0	0	0	0	0	0	0	0	0
neg_944	Tryptophyl-Lysine	57.1	-2.12883	C17H24N4O3	377.182	3.25895	Level2	0.000386786	0.000470666	0.000389922	0	0	0	0.00046617	0.000595502	0.000357716	0	8.12773e-06	0	0.000316054	0.000266814	0.000321569	0	0	0	0.00047256	0.000434541	0.000420495	0	0	0	0	0	0	0	0	0
neg_945	Tryptophanol	57	-0.444613	C11H14N2O	425.219	6.20537	Level2	4.91462e-05	8.22388e-05	5.68517e-05	0	0	0	6.1192e-05	6.82378e-05	2.57893e-05	0	0	0	7.01726e-05	1.64014e-05	1.82554e-05	0	0	0	2.27832e-05	2.57928e-05	8.53992e-06	0	0	0	0	0	0	0	0	0
neg_946	MG(18_2(9Z,12Z)_0_0_0_0)[rac]	57	1.6651	C21H38O4	399.276	6.94035	Level2	0.000378766	0.000209111	0.000173982	0	0	0	0.000280955	0.000170355	0.000301144	0	0	0	0.000378642	0.000207601	0.000291556	0	0	0	0.00021704	0.000231922	0.000369324	0	0	0	0	0	0	0	0	0
neg_947	Isoleucyl-Glutamine	56.7	-3.06397	C11H21N3O4	555.274	5.95583	Level2	1.7206e-05	3.70371e-05	2.46604e-05	0	0	0	2.3449e-05	1.98968e-05	3.43203e-05	0	0	0	4.66835e-05	5.84752e-05	5.3894e-05	0	0	0	1.62094e-06	0	1.18611e-05	0	0	0	0	0	0	0	0	0
neg_948	Dexpanthenol	56.3	9.69253	C9H19NO4	455.265	5.94868	Level2	0.000108295	0.000113221	0.000109928	1.50464e-05	0	0	8.94611e-05	6.10479e-05	8.57468e-05	0	0	0	0.00010677	0.000119012	0.00012328	0	0	0	3.22189e-05	3.42177e-05	7.43021e-05	0	0	0	0	0	0	0	0	0
neg_949	13(S)-HODE	56.2	6.0341	C18H32O3	295.23	10.3724	Level2	0.000513566	0.000645283	0.00115198	0.00922507	0.00298169	0.0028922	0.000424285	0.000267474	0.000179015	0.00122354	0.00305239	0.00185681	0.00049504	0.00060397	0.000415781	0.00753619	0.00432554	0.00140078	0.000134434	0.000404044	0.000655212	0.00193786	0.000626384	0.00568924	1.63148e-05	0.000608606	0.000268813	4.46517e-05	1.68336e-06	1.75511e-07
neg_950	Bacampicillin	56.2	5.05426	C21H27N3O7S	464.152	9.53725	Level2	0.000111128	9.51987e-05	8.39644e-05	0	0	0	0.000127292	9.92842e-05	6.86555e-05	0	0	0	5.22064e-05	7.56388e-05	7.01233e-05	0	6.60165e-05	0	6.92918e-05	4.62319e-05	5.00652e-05	0	0	0	0	0	0	0	0	0
neg_951	5,6,7,8-tetrahydro-2-Naphthoic Acid	56.2	-0.496734	C11H12O2	351.16	4.41432	Level2	3.81196e-05	0.000214399	0	1.77038e-05	0	0	0	0	0	0	0	0	0	0	0	0	0	0	0	0	0	0	0	0	0	0	0	0	0	0
neg_953	Illudin M	56	7.69933	C15H20O3	247.136	5.6348	Level2	8.79593e-07	6.14928e-06	3.31905e-06	0	0	0	2.86106e-06	0	0.000208714	0	0	0	8.09842e-07	1.00236e-06	0	0	0	0	2.62258e-06	1.49758e-06	1.13624e-05	0	0	0	0	0	0	0	0	0
neg_954	Ketanserin	56	-4.634	C22H22FN3O3	430.132	4.74965	Level2	8.40748e-05	7.17539e-05	0.000101017	0	0	0	9.37019e-05	9.54249e-05	0.000141378	0	3.99195e-05	8.03581e-05	5.38081e-05	8.39666e-05	5.20432e-05	0	0	0	0.00024365	0.000227655	0.000128268	0	0	0	0	0	0	0	0	0
neg_955	Arginyl-Methionine	56	-6.56386	C11H23N5O3S	326.125	1.5324	Level2	1.60659e-05	3.10344e-05	2.8206e-05	0	0	0	2.5746e-05	1.46209e-05	1.39679e-05	0	0	0	3.33888e-05	2.74705e-05	2.0361e-05	0	0	0	7.41001e-06	1.14471e-05	1.05519e-05	0	0	0	0	0	0	0	0	0
neg_956	Arginyl-Glutamine	55.9	-4.51376	C11H22N6O4	337.138	4.1076	Level2	0.000106021	0.000137668	0.000213753	0	0	0	6.40297e-05	6.06726e-05	9.21244e-05	0	0	0	6.47351e-05	9.67126e-05	6.37717e-05	0	0	0	8.59657e-05	9.0289e-05	0.000110515	0	0	0	0	0	0	0	0	0
neg_957	Lysyl-Tryptophan	55.9	-1.12606	C17H24N4O3	377.183	3.86523	Level2	1.8955e-05	5.00241e-05	2.64121e-05	0	0	0	2.98689e-05	2.43338e-05	1.53015e-05	0	0	0	1.07782e-05	5.53459e-06	1.20565e-05	0	0	0	1.56565e-05	2.15113e-05	1.77316e-05	0	0	0	0	0	0	0	0	0
neg_958	Leucyl-Arginine	55.8	1.6969	C12H25N5O3	286.189	1.59673	Level2	5.80835e-05	5.96108e-05	5.2295e-05	0	0	0	4.83864e-05	6.48945e-05	3.45059e-05	0	0	0	8.06259e-05	4.24719e-05	5.56346e-05	0	0	0	2.31194e-05	1.91392e-05	2.02427e-05	0	0	0	0	0	0	0	0	0
neg_959	Mitoxantrone	55.8	-3.27519	C22H28N4O6	443.192	2.4525	Level2	0.00218627	0.0023603	0.00221194	0.000154034	6.52031e-05	7.76904e-05	0.00216972	0.00315169	0.00192852	0.000154216	0.000151123	3.8137e-05	0.00179178	0.00165429	0.0018937	1.39878e-05	9.79759e-06	5.70431e-05	0.00331846	0.00242302	0.00291101	0.000119809	3.48477e-05	0.000114367	0	0.000224954	0	0	0	0
neg_960	Dihydrojasmonic Acid	55.8	7.87736	C12H20O3	211.136	6.71943	Level2	0.000112653	7.54691e-05	6.64962e-05	0	0	0	9.08211e-05	6.88454e-05	6.49147e-05	0	0	0	8.13237e-05	4.29991e-05	5.57563e-05	0	0	0	0.000161603	0.000164965	0.000143724	0	0	0	0	0	0	0	0	0
neg_961	8-iso-Prostaglandin A2	55.8	4.05427	C20H30O4	333.208	6.74015	Level2	0.000179551	0.000386097	0.000218801	9.7516e-06	0	3.05475e-05	0.000171835	0.000139055	8.85778e-05	0	0	0	0.000205424	0.000164065	0.000147301	0	3.1297e-05	6.45642e-05	5.35733e-05	9.81104e-05	0.000174935	0.000210454	0	0	0	0	0	0	0	0
neg_962	Histidinyl-Asparagine	55.8	0.650745	C10H15N5O4	583.223	4.49295	Level2	8.65128e-05	6.95741e-05	9.07525e-05	0	0	0	0.000114422	9.18183e-05	7.53273e-05	0	0	0	6.21584e-05	5.94884e-05	5.961e-05	0	0	0	0.000240431	0.000173995	0.000107622	0	0	0	0	0	0	0	0	0
neg_963	Nitrazepam	55.8	-8.70445	C15H11N3O3	280.07	1.64678	Level2	0.000155528	9.98972e-05	8.59384e-05	0	0	0	9.48818e-05	8.00355e-05	0.00014066	0	0	0	0.00017906	0.000150947	0.000138565	0	0	7.72889e-06	8.94137e-05	0.000139981	0.000245792	0	0	0	0	0	0	0	0	0
neg_964	Tryptophyl-Histidine	55.7	-0.757268	C17H19N5O3	386.146	2.18872	Level2	0.00255932	0.00196831	0.00167328	5.44222e-05	2.24096e-05	6.86159e-05	0.000976238	0.00124404	0.000944975	6.85431e-05	0.000110265	0.000116947	0.00172965	0.00207545	0.00183557	6.62304e-05	5.46307e-05	7.71174e-05	0.0009683	0.000675993	0.00111179	3.12135e-05	0.000121569	0.000137623	0.0001495	0.000432582	0.000192076	0.000223146	0.000355873	0.000193167
neg_965	Betaxolol	55.7	3.90072	C18H29NO3	306.209	7.70397	Level2	8.06475e-05	9.17043e-05	6.43744e-05	1.15918e-05	0	0	5.98919e-05	9.51712e-05	7.50261e-05	0	0	0	6.43275e-05	3.54813e-05	4.98005e-05	0	0	0	5.03528e-05	3.50219e-05	5.12431e-05	0	0	0	0	0	0	0	0	0
neg_966	Methionyl-Glutamine	55.6	6.56788	C10H19N3O4S	298.086	1.64678	Level2	3.94324e-05	4.41765e-05	5.67187e-05	0	0	0	5.11423e-05	4.81507e-05	4.783e-05	0	0	0	5.46013e-05	4.36886e-05	4.76924e-05	0	0	0	3.7782e-05	4.74947e-05	4.13945e-05	0	0	0	0	0	0	0	0	0
neg_967	Ascorbyl stearate	55.5	-4.90912	C24H42O7	487.289	9.8583	Level2	6.0686e-06	4.386e-06	1.26284e-05	0	1.25565e-05	4.80416e-05	3.36347e-06	1.34282e-05	7.66434e-06	8.43108e-05	3.92899e-05	0	4.3527e-06	2.60878e-06	0	0.000101659	0.000434965	0.000265684	0	1.93262e-06	8.60414e-06	0.000260036	1.85698e-05	0.000222961	0	0	0	0	0	0
neg_968	Minoxidil	55.3	-2.30352	C9H15N5O	455.224	7.9964	Level2	3.58606e-05	6.14257e-05	4.35331e-05	0	0	0	2.37977e-05	2.15649e-05	2.24939e-05	0	0	0	8.03569e-05	9.83439e-05	8.0101e-05	0	0	0	5.1113e-06	0	4.58579e-05	0	0	0	0	0	0	0	0	0
neg_969	Alanyl-Lysine	55.3	9.01657	C9H19N3O3	216.137	0.540783	Level2	2.66219e-05	2.27199e-05	1.76917e-05	0	0	0	1.76118e-05	1.88154e-05	1.54195e-05	0	0	0	3.37171e-05	1.92839e-05	2.87561e-05	0	0	0	1.30242e-05	7.59413e-06	7.53822e-06	0	0	0	0	0	0	0	0	0
neg_970	Myriocin	55.2	11.4115	C21H39NO6	422.257	6.30547	Level2	2.58631e-05	5.55712e-05	5.11084e-05	0	0	0	6.59233e-05	0	9.95873e-06	1.29334e-05	0	0	5.56142e-06	4.24008e-06	1.21885e-05	0	0	0	5.52965e-06	0	7.90112e-06	0	0	0	0	0	0	0	0	0
neg_971	1-methylguanosine	55	-11.0181	C11H15N5O5	639.206	1.45375	Level2	4.0669e-05	3.45105e-05	2.41775e-05	0	0	0	2.95363e-06	4.76264e-06	3.36608e-05	0	0	0	4.25884e-05	1.00758e-05	2.93747e-05	0	0	0	4.84703e-06	1.31567e-05	4.57463e-05	0	0	0	0	0	0	0	0	0
neg_972	Methionyl-Valine	54.9	5.1708	C10H20N2O3S	247.113	2.00352	Level2	3.91059e-05	3.78979e-05	3.99031e-05	0	0	0	3.0412e-05	3.03211e-05	2.60511e-05	0	0	0	5.41094e-05	2.6955e-05	3.05941e-05	0	0	0	2.64155e-05	1.95119e-05	1.17921e-05	0	0	0	0	0	0	0	0	0
neg_973	Quinate	54.9	10.2725	C7H12O6	383.123	1.56098	Level2	1.68963e-05	2.65323e-05	1.14337e-05	0	0	0	4.99276e-05	3.90438e-05	4.06271e-05	0	0	0	3.30887e-05	1.82681e-05	3.7835e-05	0	0	0	5.30486e-05	2.67418e-05	2.38845e-05	0	0	0	0	0	0	0	0	0
neg_974	norpropoxyphene	54.8	14.1484	C21H27NO2	370.207	6.19107	Level2	0.000117079	2.56895e-05	5.42929e-05	0.000131532	3.05497e-05	0	6.54665e-05	0.000141164	7.24902e-05	0	2.63501e-05	0	6.11315e-05	0.000531687	8.95716e-05	0	0	0	6.48923e-05	0.000123215	0.000122601	0.000562247	0.000299863	0	0	0	0	0	0	0
neg_975	Ethylmorphine	54.8	-6.45194	C19H23NO3	663.301	6.65507	Level2	5.58247e-05	7.65402e-05	7.82363e-05	1.66167e-05	0	0	6.12493e-05	0.000134812	8.27502e-05	0	0	0	8.82976e-05	3.83146e-05	3.45492e-05	0	0	0	9.68113e-05	7.33178e-05	7.72974e-05	0	0	0	0	0	0	0	0	0
neg_976	Ethisterone	54.7	14.8714	C21H28O2	357.212	6.36267	Level2	0.000301351	7.3833e-05	0.000112635	0	0	0	0.000141325	0.000109913	0.000144015	0	0	0	0.000292085	0.000114424	0.000144509	0	0	0	0.000134104	0.000138712	0.000202141	0	0	0	0	0	0	0	0	0
neg_977	Tryptophyl-Asparagine	54.7	-1.0838	C15H18N4O4	363.131	2.81642	Level2	9.45191e-05	0.000109904	0.000141614	0	0	0	0.000203227	0.000113414	0.000114276	0	0	0	8.64909e-05	6.47732e-05	7.95553e-05	0	0	0	0.000123333	0.000123029	0.000147501	0	0	0	0	0	0	0	0	0
neg_978	N-Glycolylneuraminic acid	54.7	-10.4946	C11H19NO10	346.072	2.44537	Level2	5.15508e-05	4.2458e-05	3.97115e-05	0	0	0	5.08558e-05	6.33426e-05	3.98904e-05	0	0	0	5.18654e-05	5.28043e-05	6.08272e-05	0	0	0	3.74099e-05	1.62165e-05	2.97964e-05	0	0	0	0	0	0	0	0	0
neg_979	Traumatic Acid	54.6	8.9364	C12H20O4	227.131	5.47035	Level2	1.72642e-05	1.85044e-05	1.72643e-05	0	0	0	2.91371e-05	2.99061e-05	2.84469e-05	0	0	0	9.83066e-06	2.42805e-06	3.88976e-06	0	0	0	2.89813e-05	3.63267e-05	1.71509e-05	0	0	0	0	0	0	0	0	0
neg_981	Benomyl	54.5	8.05284	C14H18N4O3	325.11	5.26373	Level2	1.16717e-05	1.83152e-06	1.86296e-06	0	0	0	1.1759e-05	1.59448e-05	3.27133e-05	0	0	1.42086e-05	0	4.75765e-06	0	0	0	0	9.27116e-05	7.78219e-05	1.69364e-05	0	0	0	0	0	0	0	0	0
neg_982	Isoleucyl-Proline	54.4	5.37514	C11H20N2O3	273.147	1.76047	Level2	9.95355e-05	8.614e-05	9.62199e-05	0	0	0	8.02371e-05	7.15462e-05	7.45416e-05	0	0	0	0.000131304	5.35254e-05	7.48287e-05	0	0	0	5.13731e-05	2.33551e-05	4.2051e-05	0	0	0	0	0	0	0	0	0
neg_983	Aclarubicin	54.4	-7.594	C42H53NO15	832.31	5.55615	Level2	0.000324077	0.000140868	0.00014816	0	0	0	0.000318562	0.000488706	0.000397544	0	0	0	0.000131923	0.000250474	0.000188837	0	0	0	0.000338012	0.000278576	0.000314241	0	0	0	0	0	0	0	0	0
neg_985	N-Acetylglucosaminylasparagine	54.4	-8.7604	C12H21N3O8	380.128	5.24943	Level2	4.92768e-05	0.000108489	6.80842e-05	0	0	0	7.36777e-05	4.00295e-05	6.12439e-05	0	0	0	6.46242e-05	5.82071e-05	6.36083e-05	0	0	0	5.22929e-05	6.10267e-05	0.000134075	0	0	0	0	0	0	0	0	0
neg_986	ponasterone A	54.3	-4.40888	C27H44O6	973.622	7.96065	Level2	6.56063e-05	6.81441e-05	4.8368e-05	7.83018e-06	0	0	1.27091e-05	3.11785e-05	6.45514e-05	0	0	0	0.000222726	0.000156704	8.72593e-05	0	0	0	1.37239e-05	2.56159e-06	5.5403e-06	0	0	0	0	0	0	0	0	0
neg_987	Cyclizine	54.3	-8.03358	C18H22N2	287.151	3.57283	Level2	2.10016e-05	3.24633e-05	5.05147e-05	0	0	0	3.52866e-05	5.01804e-05	5.65438e-05	0	0	0	1.42033e-05	1.15562e-05	1.44746e-05	0	0	0	1.49343e-05	1.52502e-05	2.13283e-05	0	0	0	0	0	0	0	0	0
neg_988	d-Dethiobiotin	54.3	8.80475	C10H18N2O3	259.132	2.33883	Level2	7.07386e-05	7.4654e-05	8.19801e-05	0	0	0	5.15749e-05	6.8608e-05	4.38166e-05	0	0	0	8.22457e-05	5.64257e-05	7.44185e-05	0	0	0	6.62503e-05	6.26504e-05	4.85914e-05	0	0	0	0	0	0	0	0	0
neg_989	Demethoxycurcumin	54.1	10.2563	C20H18O5	359.094	3.92958	Level2	0	0.00015241	0	0	0	0	0	0	0	0	0	0	0	0	0	0	0	0	0	0	0	0	0	0	0	0	0	0	0	0
neg_990	3b-Hydroxy-5-cholenoic acid	54.1	-1.39891	C24H38O3	419.28	7.41083	Level2	0	0	0	0	0	0	0	0	0	1.2718e-05	0	0	0	0	0	0	0	0	0	0	0	0	0	0	0	0	0	0.000106768	0.000576881	0.000250265
neg_991	Linustatin	54	-6.57502	C16H27NO11	430.13	5.406	Level2	0.00179769	0.00125655	0.00181498	0.000762258	0.00073182	0.000447379	0.00179798	0.00205116	0.00189976	0.000385348	0.00224879	0.00348894	0.00107269	0.0017154	0.00121013	0.000159054	0.000239228	0.00101554	0.00267851	0.00266469	0.00205679	0.000764538	0.00122791	0.000621068	0	0.000410775	0	0	0	0
neg_992	5,8,11-Eicosatriynoic Acid	54	15.8333	C20H28O2	637.397	8.55268	Level2	0.000209955	0.000292602	0.00028378	0.000173099	5.4414e-05	0.000171491	0.000257079	0.000262242	0.000196917	3.86192e-05	0.000155645	0.000173902	0.000192919	8.45317e-05	0.000167944	1.83811e-05	7.129e-05	0.000150534	0.000108768	0.000174487	0.000176999	3.03302e-05	0.000145133	9.78342e-05	0	0	0	0	0	0
neg_993	Isoleucyl-Serine	54	6.05131	C9H18N2O4	217.121	2.03857	Level2	0.000302112	0.000278215	0.000295844	0	0	0	0.000236928	0.000237635	0.000175488	0	0	0	0.000338076	0.0001811	0.000237364	0	0	0	0.000156042	0.000124776	0.000149906	0	0	0	0	0	0	0	0	0
neg_994	11-Keto-.beta.-boswellic acid	53.9	0.492962	C30H46O4	469.333	8.63848	Level2	0.000707488	0.000448895	0.000684091	4.01148e-05	0	1.10335e-05	0.000697595	0.000907644	0.000899056	0	0.000525958	0.0024375	0.000547151	0.000806896	0.000884124	0	1.04016e-05	0.000246215	0.00289166	0.00279828	0.00151282	0	5.78438e-05	0.000364632	0	4.28189e-05	0	0	0	0
neg_995	PGA1	53.8	3.52797	C20H32O4	335.224	6.88315	Level2	9.01366e-05	0.000160695	0.000105222	5.89112e-05	1.08415e-05	8.81295e-05	8.7592e-05	6.75995e-05	7.83862e-05	0	2.30027e-05	1.72824e-05	0.000112238	0.000113891	0.000103215	0.00016878	0.000218699	0.000324366	4.87763e-05	4.82662e-05	0.000111147	3.75921e-05	1.36872e-05	0.000174619	0	0	0	0	0	0
neg_996	PG(18_2(9Z,12Z)_18_0)	53.7	-19.1123	C42H79O10P	819.523	11.949	Level2	0.00629463	0.00477233	0.00482753	0.00113028	0.0390888	0.000463663	0.00376395	0.00532323	0.00349371	0.0004421	0.000656762	0.000616068	0.00324963	0.00731416	0.00336274	0.000362453	0.000232713	0.00100599	0.00743268	0.00678971	0.00674029	0.000593876	0.000335333	0.000598094	0.00126976	0.00133017	0.000100578	0	0	0
neg_998	Mifepristone	53.6	-1.79664	C29H35NO2	474.264	6.94035	Level2	5.75405e-05	8.13811e-05	7.52091e-05	0	0	0	8.47804e-05	0.000113332	9.02338e-05	0	0	0	6.4705e-05	6.86681e-05	6.42152e-05	0	0	1.80174e-05	5.08548e-05	5.29188e-05	3.78585e-05	0	0	0	0	0	0	0	0	0
neg_999	Cantharidin	53.5	5.67504	C10H12O4	437.148	3.83663	Level2	7.53913e-05	8.18975e-05	8.99943e-05	0	0	0	3.77687e-05	5.85016e-05	5.2037e-05	0	0	0	0.000114686	6.37614e-05	6.94123e-05	0	0	0	0.000152297	0.000119306	0.00013911	0	0	0	0	0	0	0	0	0
neg_1	6-Hydroxynicotinate	62.5	11.2687	C6H5NO3	138.021	1.66822	Level1	3.01986e-05	2.70039e-05	2.66358e-05	1.93343e-05	4.0412e-05	0	3.42055e-05	3.45376e-05	4.34753e-05	4.09996e-05	1.69587e-05	4.70718e-05	3.49995e-05	3.16909e-05	4.32032e-05	4.23787e-05	3.84667e-05	8.21734e-05	2.84362e-05	2.89707e-05	3.7251e-05	4.76936e-05	0	2.12329e-05	0	0	0	0	0	0
neg_10	4-Hydroxybenzoic acid	57.7	9.84127	C7H6O3	137.026	2.5097	Level1	0.000147745	0.00021363	0.000190828	6.01688e-05	7.40171e-05	4.90694e-05	0.00026191	0.000146427	0.000180234	7.02847e-05	9.00568e-05	7.81187e-05	0.00024322	0.000213314	0.000264748	4.78752e-05	2.79102e-05	8.52982e-05	0.000356279	0.0002951	0.000425148	0.00014546	8.60201e-05	0.000141906	0.000137611	0.000163088	0.000156926	0.000184417	0.000236445	0.000242452
neg_11	alpha,alpha-Trehalose	56.7	-3.84635	C12H22O11	721.199	0.640883	Level1	0.000436874	0.000414786	0.000459015	0.00231522	0.00138949	0.00209264	0.000455855	0.000368102	0.000361411	0.00891526	0.00821516	0.00670762	0.00059619	0.000491871	0.000614939	0.000306626	0.000452641	0.000324343	0.0005598	0.000446827	0.000531181	0.00111904	0.000623595	0.000657311	0.00281906	0.00361205	0.00357551	0.000146066	0.000318796	7.88279e-05
neg_12	N-Acetyl-L-leucine	55.8	7.94382	C8H15NO3	172.099	3.10883	Level1	0.000769431	0.000810807	0.000924864	2.7925e-05	4.14145e-05	2.8023e-05	0.000608356	0.000664836	0.000674845	2.66896e-05	6.29459e-05	1.52351e-05	0.00113134	0.000923615	0.00115566	1.6964e-05	5.20586e-06	1.97486e-05	0.000923376	0.000774428	0.000907404	1.08481e-05	0	1.3077e-05	0	0	0	0	0	0
neg_13	alpha-ketoglutarate	55.6	10.8659	C5H6O5	191.021	0.840367	Level1	0.00964033	0.00464028	0.00612864	0.00261049	0.00122173	0.000466766	0.00253116	0.0227894	0.0129708	0.00112416	0.000534626	0.000443759	0.034745	0.0176352	0.0263496	0.00090465	0.000376216	0.000383355	0.000883191	0.000752898	0.00116304	0.000862746	0.000355006	0.000524576	0.000495731	0.000338473	0.000486477	0.000552938	0.000385601	0.000305598
neg_14	N伪-Acetyl-L-lysine	54.8	6.44562	C8H16N2O3	187.11	0.804617	Level1	0.00091634	0.00115412	0.0010647	0.000844387	0.00067847	0.000579378	0.00122561	0.000620022	0.00100601	0.000492941	0.000542115	0.000766301	0.000683968	0.000862331	0.00146145	0.000926511	0.00190632	0.0015361	0.000338588	0.000543597	0.000935918	0.000221451	0.000101945	0.000982053	2.12919e-05	0.000339357	0	0	0	0
neg_16	Homogentisic acid	54.4	7.44863	C8H8O4	167.036	2.05287	Level1	0.000405605	0.000428048	0.000448745	1.19017e-05	0	6.75102e-06	0.000844509	0.000969634	0.000651833	0	3.25832e-05	0	0.000481543	0.00054089	0.000636252	0	0	6.03733e-06	0.00104138	0.000889403	0.000895899	2.55032e-05	0	0	0	2.06777e-05	0	0	0	0
neg_18	Cholic acid	53.8	0.0210543	C24H40O5	453.286	5.5776	Level1	3.85118e-07	3.14608e-06	3.55709e-06	0	0	0.00243575	0	6.75138e-07	1.21705e-07	0	0	0	0	0	0	0	0	0	1.2547e-06	5.77446e-06	0	0	0	0	0	0	0	0	0	0
neg_19	2,6-Dihydroxypurine	53.7	8.36428	C5H4N4O2	151.027	1.33295	Level1	0.000548487	0.00069974	0.000739234	0.000324449	0.000170968	0.000318118	0.000379952	0.000390266	0.000409276	1.9098e-05	8.06869e-05	8.22897e-06	0.00082341	0.00057745	0.000676397	0.000110674	0.000243406	0.000179949	0.000199297	0.000273484	0.000404023	0	1.59214e-05	0	0	0	0	0	0	0
neg_2	Sebacic acid	60.2	7.14988	C10H18O4	201.115	4.50725	Level1	0.000542707	0.000746946	0.000670398	0.000305898	0.000240274	0.000272518	0.000510042	0.000465899	0.00038832	0.000446903	0.000296205	0.000249371	0.000497256	0.000411518	0.000537879	0.000242372	0.000321072	0.000358631	0.000322595	0.000343273	0.000430296	0.000416153	0.000219885	0.000460836	0.000475023	0.00039234	0.000470278	0.000664644	0.000677056	0.000776026
neg_20	Maltopentaose	53.5	-3.47352	C30H52O26	873.27	0.804617	Level1	0.000278984	0.000390355	0.000425578	0.000119166	0.000160134	0.000354565	0.000618436	0.000349703	0.00031093	9.13784e-05	0.000219894	9.79966e-05	7.16608e-05	6.24635e-05	6.14594e-05	1.90983e-05	1.03042e-05	0	0.000101536	0.000129654	0.000102533	2.3615e-05	0	0	0	0	0	0	0	0
neg_21	6H-Purin-6-one, 3,7-dihydro- (9CI)	53.5	8.83529	C5H4N4O	135.032	1.08273	Level1	0.000193068	0.000215136	0.000248888	4.69564e-05	3.88446e-05	6.51745e-05	0.000216419	0.000157566	0.00015926	0	6.25435e-06	0	0.000151937	0.00016342	0.000169654	0	5.10824e-06	0	9.27652e-05	0.000103739	0.000151354	0	0	0	0	0	0	0	0	0
neg_23	L-Phenylalanine	53	7.91635	C9H11NO2	164.073	1.93918	Level1	0.00324673	0.00318528	0.00320154	0.000689374	0.000605214	0.000760923	0.00257951	0.00260117	0.00257592	0.000299663	0.000390576	0.000285199	0.00417807	0.00309922	0.00350922	0.000523203	0.00103164	0.000960262	0.00128444	0.00119089	0.00184362	0.000393987	0.000155837	0.000326861	2.25964e-05	0.000239557	0	0	0	0
neg_24	4-Hydroxybenzaldehyde	52.9	11.3238	C7H6O2	121.031	3.20177	Level1	0.00020051	0.000152381	0.000131198	0.000194635	0.000190958	0.000136526	0.000354718	0.000223959	0.000155593	0.000209689	0.000213145	0.00021277	6.39761e-05	7.18207e-05	8.972e-05	0.000118996	8.9376e-05	0.000142747	0.000421257	0.000428954	0.00019358	0.000220493	0.000183971	0.000274882	0.000357561	0.000262386	0.000314288	0.000504405	0.000443427	0.000388225
neg_25	(+_-)-3-Methyl-2-oxovaleric acid sodium salt	52.8	27.0566	C6H10O3	151.041	2.83072	Level1	3.83492e-05	3.64197e-05	5.30532e-05	0	0	0	5.39884e-05	4.98867e-05	4.02616e-05	0	0	0	5.28845e-05	4.66799e-05	5.14563e-05	0	0	0	7.29965e-05	5.79474e-05	7.4561e-05	0	0	0	0	0	0	0	0	0
neg_26	Arabinouridine	52.4	4.95165	C9H12N2O6	243.063	1.42517	Level1	0.00141386	0.00163082	0.00200862	0.000234175	0.000317168	0.000204498	0.00214124	0.00188256	0.00164075	3.92747e-05	0.000362659	4.71345e-05	0.00204572	0.00135638	0.00195808	9.89127e-05	0.00030087	0.00011515	0.00178149	0.00134028	0.00133048	1.34855e-05	3.1888e-05	5.58571e-05	0	0.000489908	0	0	0	0
neg_27	(+_-)-Potassium citramalate monohydrate	51.2	11.1082	C5H8O5	193.037	0.640883	Level1	0.000519939	0.000496709	0.000645369	4.64208e-06	5.48405e-06	4.99086e-06	0.000675839	0.000692551	0.0018054	2.09828e-05	1.24536e-05	2.17803e-05	0.000281388	0.000341071	0.000438639	1.81112e-06	6.28637e-09	3.83679e-06	0.000701954	0.000503198	0.000758272	1.15727e-05	4.426e-06	7.65171e-06	0	0	0	0	0	0
neg_28	DL-Glyceraldehyde	50.7	43.7615	C3H6O3	111.01	0.840367	Level1	0.00132912	0.000834531	0.00108006	0.000465301	0.000346142	0.000147237	0.000807136	0.00307556	0.00190244	0.000217215	0.000207348	0.000159509	0.00433644	0.00254056	0.00379717	0.000251729	0.000221992	0.000267076	0.000818212	0.000698839	0.000895875	0.000283174	0.000145575	0.000260729	0.000211081	0.000196156	0.000224459	0.000244439	0.000170923	0.000221564
neg_29	3-HYDROXYMETHYLGLUTARATE	50.6	8.47022	C6H10O5	161.047	1.58958	Level1	0.000268229	0.000313578	0.000280879	0	0	0	0.000306082	0.000329123	0.000332406	0	0	0	0.000714137	0.000479316	0.000641763	0	0	0	0.000425431	0.000175466	0.000353622	0	0	0	0	0	0	0	0	0
neg_3	Adenine hydrochloride hydrate	59.8	11.3144	C5H5N5	134.049	0.790317	Level1	5.33504e-05	4.55289e-05	6.02368e-05	0.000222824	0.000308861	0.000136382	7.45253e-05	1.70675e-05	2.88951e-05	0.000108526	0.000300783	0.000112229	4.21659e-05	3.18092e-05	6.44989e-05	0.000130305	0.000106343	0.000157853	0.000156729	0.000228327	0.000169534	0.00016328	9.79439e-05	6.51712e-05	0	0.000617269	0	0	0	0
neg_30	(-) Quinic acid	50	7.84781	C7H12O6	191.058	0.683767	Level1	0.0504517	0.0558885	0.0570909	0.000335506	0.000188538	0.000326151	0.0516632	0.0505392	0.0355606	0.000480031	0.000304199	0.000155648	0.0402758	0.0352663	0.0427646	0.000143188	0.000170806	0.000297753	0.0375188	0.0410028	0.0495148	0.000272964	7.843e-05	9.85546e-05	1.00041e-05	0.000436874	7.5635e-07	5.75503e-07	0.000814279	4.07644e-06
neg_4	Salicylic acid	59.7	9.93271	C7H6O3	137.026	4.20053	Level1	0.000201571	0.000448829	0.000212317	0.00019018	0.000110096	6.00395e-05	0.000262893	0.000138854	0.000234736	0.000167043	0.000120095	0.000157073	0.000245728	0.000202477	0.000220325	0.000111806	8.18721e-05	0.000199977	0.000276304	0.000304382	0.000489291	0.000210491	0.000193458	0.000235823	0.000358962	0.000203168	0.000290943	0.000387053	0.000392069	0.00041388
neg_5	1-Stearoyl-sn-glycerol 3-phosphocholine	59.6	0.368591	C26H54NO7P	568.362	9.00958	Level1	0.00547574	0.00602732	0.00661415	0.00525579	0.00312548	0.00584778	0.00467202	0.00448244	0.00662005	0.00271218	0.00168098	0.00229669	0.00825519	0.00946659	0.00742227	0.00486573	0.00997076	0.00955771	0.00466752	0.00498436	0.00634382	0.00425956	0.00102659	0.00434405	0.000350391	0.00263548	0.000853896	0.00213081	4.1556e-05	0.000935875
neg_6	3,4-Dihydroxybenzoic acid	59.6	9.01277	C7H6O4	153.021	2.25305	Level1	0.000434768	0.000713888	0.00100135	0.00022911	0.000158455	6.01106e-05	0.000614324	0.000309292	0.000465916	0.000229768	0.000180346	8.97019e-05	0.000123708	0.000429105	0.000221947	7.01781e-05	4.18733e-05	0.000185036	0.000725292	0.00123496	0.00142126	0.000148946	3.91935e-05	0.00012612	2.39659e-05	0.000295557	6.70958e-05	0.000212003	6.84063e-05	7.02624e-05
neg_7	2,3-Dihydroxybenzoic acid	58.9	8.31527	C7H6O4	153.021	3.08738	Level1	0.000401312	0.000503524	0.000358656	1.99965e-05	0	8.48298e-06	0.000843449	0.00100086	0.000785606	8.19469e-06	7.09791e-05	3.59717e-05	0.000590559	0.000649522	0.000473945	0	4.41339e-06	3.82117e-05	0.00135868	0.000930479	0.000892912	1.03564e-05	0	1.93318e-05	0	0	1.39627e-05	0	5.59702e-05	1.24879e-05
neg_8	Azelaic acid	58.6	7.6817	C9H16O4	187.099	3.95818	Level1	0.0176498	0.0181836	0.0180418	0.0023634	0.00144304	0.00157252	0.013702	0.0138036	0.012987	0.00219771	0.00172302	0.00167367	0.0103822	0.00921496	0.00994799	0.0013152	0.00115632	0.00176434	0.0105358	0.00707763	0.0120935	0.00237539	0.00152563	0.00287629	0.00305855	0.00293793	0.00360123	0.00497201	0.00463133	0.00436949
neg_9	Inosine	57.9	6.28232	C10H12N4O5	267.075	1.61818	Level1	0.000101572	0.000156456	0.000207965	5.78366e-05	0.000156441	0.000131855	0.000231372	0.00019458	0.000170732	1.13415e-05	7.17815e-05	0.000103133	0.000161895	0.000144466	0.00022876	3.08591e-05	0.000120135	7.02133e-05	0.000100703	9.40307e-05	0.000144739	0	8.66563e-06	0	0	0.000141492	0	0	0	0
neg_110	Sucrose	50.8	29.2705	C12H22O11	387.124	5.00705	Level4	2.3361e-07	9.88353e-05	0	0	0	0	4.58035e-07	1.91212e-06	2.99157e-06	0	0	3.95132e-05	7.52331e-07	6.62552e-07	8.49593e-07	0	0	0	0	0	1.62018e-06	0	0	4.82097e-05	0	5.13902e-05	0	0	0.000111171	0
neg_115	Shikimic acid	55	7.80731	C7H10O5	219.052	1.61818	Level4	1.2638e-05	1.24693e-05	1.10613e-05	0	0	0	1.35415e-05	1.96661e-05	1.65053e-05	0	0	0	3.87442e-05	1.26066e-05	2.14456e-05	0	0	0	4.69905e-06	1.33696e-06	1.44366e-06	0	0	0	0	0	0	0	0	0
neg_124	PE(18:1(9Z)/0:0)	50.6	5.71715	C23H46NO7P	500.279	7.43942	Level4	0.00055003	0.000576932	0.000457328	0.000476507	0.000319332	0.00044067	0.000260673	0.000325148	0.000361226	8.43085e-05	7.71023e-05	0.000170954	0.00106292	0.00166494	0.000587946	0.000826696	0.00205337	0.00183599	0.000221399	0.000273895	0.000395054	0.000570301	2.95093e-05	0.000291391	0	8.77535e-05	0	0	0	0
neg_130	Saccharopine	52.4	-4.11992	C11H20N2O6	297.106	2.02497	Level4	1.29626e-05	1.54284e-05	1.45088e-05	0	0	0	1.17558e-06	1.95073e-06	1.42971e-05	0	0	0	8.57607e-06	8.43552e-06	7.41436e-06	0	0	0	3.97308e-06	3.3273e-06	1.26749e-05	0	0	0	0	0	0	0	0	0
neg_15	Guanosine	57.3	5.38244	C10H13N5O5	282.086	0.868967	Level4	0.000337307	0.000434699	0.000720537	0.000382709	0.000327864	0.00079466	0.000590554	0.000383742	0.000541113	2.40182e-05	0.000703246	0.000381394	0.000628091	0.00040452	0.000519761	0.000260207	0.000866873	0.000515674	0.000198827	0.000167117	0.000273867	4.22282e-05	0	0	0	0.000773362	0	0	0	0
neg_174	PE(16:1(9Z)/0:0)	58.7	0.819002	C21H42NO7P	450.263	7.23278	Level4	0.00107863	0.000956036	0.00173406	0.00472165	0.00385213	0.0070813	0.000595368	0.000518277	0.000516712	0.0016183	0.001792	0.00351524	0.00164387	0.00278373	0.00145941	0.00806449	0.0172035	0.028405	0.000990031	0.00106573	0.00185613	0.011766	0.00905476	0.0160815	0.000549367	0.000470574	0.000280813	0	0	0
neg_175	LysoPC(18:2(9Z,12Z))	58.5	3.08664	C26H50NO7P	564.33	7.46803	Level4	0.00139818	0.00423597	0.00123425	0.00108543	0.000882085	0.00149495	0.00345697	0.00168939	0.00202246	0.00146492	0.00147669	0.00121976	0.00186486	0.00381304	0.00131095	0.00159522	0.00236253	0.00279344	0.00108068	0.00208609	0.0017264	0.00142108	0.000331768	0.00141523	0.000272628	0.000581328	0.000171087	0	0	4.53924e-05
neg_176	PC(16:0/0:0)	58	0.419335	C24H50NO7P	540.331	7.78188	Level4	0.00110939	0.0010417	0.000952054	0.00062855	0.000424587	0.000634282	0.000956961	0.000902493	0.00114257	0.00081441	0.00056701	0.000477163	0.00182952	0.00104511	0.00173984	0.000355394	0.000499432	0.00108012	0.000977834	0.000539468	0.000913608	0.000502751	0.000214476	0.000936543	0.000183364	0.000441796	0.000306929	0.000211808	0	8.81819e-05
neg_177	LysoPC(20:4(5Z,8Z,11Z,14Z))	57.6	0.566789	C28H50NO7P	588.331	7.35433	Level4	0.000159801	0.000562702	0.000101421	8.04901e-06	1.74105e-05	6.10136e-05	0.0004173	0.000115175	0.000155104	0	0	0	0.00017629	0.000618454	0.000115029	3.02632e-05	0.000299452	0.000284432	7.49081e-05	0.000247883	0.000237809	5.35137e-05	0	0	0	0	0	0	0	0
neg_178	4-(Glutamylamino) butanoate	57.6	-1.34776	C9H16N2O5	267.075	1.76047	Level4	2.74761e-05	2.77055e-05	4.0673e-05	0	0	0	4.42597e-05	3.41246e-05	3.40576e-05	0	0	0	2.76446e-05	2.30254e-05	2.53465e-05	0	0	0	2.62649e-05	2.45409e-05	4.03196e-05	0	0	0	0	0	0	0	0	0
neg_179	N-hydroxy DAP	57.5	0.012384	C7H13N2O5-	447.134	6.20537	Level4	0.00477522	0.00383027	0.00354347	0.0315684	0.0416225	0.0176479	0.00483861	0.00465379	0.00396832	0.0665899	0.0428136	0.0384687	0.00254921	0.00376458	0.00323352	0.0256667	0.0186905	0.0288109	0.00394364	0.00384998	0.0041128	0.0442944	0.0405731	0.0469968	0.0908281	0.0750567	0.128033	0.122442	0.113921	0.142002
neg_180	1-octen-3-one	57.5	7.32448	C8H14O	297.209	6.79022	Level4	4.17801e-05	4.32627e-05	5.78101e-05	0	0	8.95541e-06	3.8461e-05	2.62333e-05	2.77216e-05	0	0	0	2.57199e-05	2.26178e-05	3.57879e-05	0	0	0	4.12059e-05	5.67693e-05	2.69178e-05	0	0	0	0	0	0	0	0	0
neg_182	N10-Formyl-THF	57.3	0.559505	C20H23N7O7	472.159	2.22445	Level4	0.000106576	0.000108703	0.000115414	0	0	0	0.000124468	0.000145453	0.000120105	0	0	0	0.000123944	0.000101901	0.000141206	0	0	0	0.000121228	0.000115965	0.000124743	0	0	0	0	0	0	0	0	0
neg_183	2-Ethoxy-hexa-3,5-diene	56.9	5.51402	C8H14O	297.209	6.66223	Level4	0.000120812	0.000142969	0.000261768	4.51921e-05	1.90468e-05	4.90212e-05	0.000151185	0.000104895	0.000118807	0	0	0	9.85696e-05	0.000112363	0.000126197	1.25783e-05	3.73432e-05	0.000201646	0.000128449	0.000140907	0.000142598	0.00013471	1.67108e-05	7.16903e-05	0	0	0	0	0	0
neg_184	Ubiquinone Q1	56.7	8.6212	C14H18O4	249.115	6.06953	Level4	3.5196e-05	3.79162e-05	4.26061e-05	0.000417148	0.000417383	0.000309351	5.72245e-05	4.42477e-05	3.79971e-05	0.000706097	0.000540001	0.000618121	3.33572e-05	4.31049e-05	3.88837e-05	0.000445031	0.000344325	0.000388323	4.73549e-05	4.21034e-05	4.04646e-05	0.000785378	0.000569816	0.00080583	0.00110027	0.000884335	0.00119648	0.00164321	0.0015846	0.00161544
neg_185	Deoxyinosine	56.7	8.72113	C10H12N4O4	297.086	0.96905	Level4	7.50045e-06	1.92795e-05	0	0	0	0	6.29974e-05	3.87605e-05	2.62292e-05	0	0	0	0	0	0	0	0	0	0	0	0	0	0	0	0	0	0	0	0	0
neg_186	alpha-Isomethyl-ionone	56.6	7.35656	C14H22O	251.167	7.019	Level4	0.000767985	0.00142816	0.00155858	0.000730586	0.000456669	0.00038475	0.00144678	0.000770963	0.00159582	0.000326618	0.000332106	0.000273916	0.000838958	0.00061483	0.00054602	0.000297311	0.00047807	0.00108802	0.000576662	0.000818511	0.00125719	0.000916953	0.000370818	0.00041995	0	0	0	0	0	0
neg_187	gamma-Decalactone	56.5	2.1019	C10H18O2	339.255	7.88915	Level4	1.45248e-05	3.41234e-05	2.83243e-05	2.24992e-05	0	0	5.87348e-06	5.68781e-06	7.15731e-06	0	0	0	1.62745e-05	1.76697e-05	1.16276e-05	1.09372e-05	6.33559e-06	0	4.66671e-07	8.49871e-07	6.76109e-06	1.08031e-08	0	8.92433e-08	0	0	0	0	8.14132e-07	0
neg_188	trans-2-Nonenal	56.5	2.14928	C9H16O	339.255	7.48947	Level4	5.35742e-05	7.17194e-05	7.99936e-05	7.4682e-05	1.91407e-08	1.11995e-05	3.03389e-05	2.9392e-05	1.93164e-05	0	0	0	5.27342e-05	2.3685e-05	2.9657e-05	1.28101e-05	3.97618e-05	2.6009e-07	1.17806e-05	1.09737e-05	3.29881e-05	4.49282e-08	7.45158e-07	4.09613e-07	0	0	6.54001e-07	4.89948e-07	0	0
neg_189	Dethiobiotin	56.5	6.28719	C10H18N2O3	259.131	1.68968	Level4	0.00014437	0.000150964	0.000147748	0	0	0	0.000133884	0.000147907	0.000116964	0	0	0	0.000262671	0.000116516	0.00014487	0	0	0	8.91469e-05	6.5709e-05	7.43917e-05	0	0	0	0	0	0	0	0	0
neg_190	1-Deoxy-D-xylulose	56.4	-6.13899	C5H10O4	305.084	5.76278	Level4	2.34773e-05	2.51323e-05	2.05943e-05	0.000291888	0.000282671	0.000202969	1.87201e-05	1.77416e-05	1.20784e-05	0.000329886	0.000296681	0.000294524	1.87475e-05	1.42348e-05	1.89138e-05	0.000255643	0.000184836	0.000197079	9.04047e-06	7.23664e-06	1.08578e-05	0.000396386	0.000332922	0.00057357	0.000777649	0.00056477	0.000722713	0.00103307	0.001137	0.00091665
neg_191	Carvacrol	56.4	2.20584	C10H14O	299.202	7.9392	Level4	5.53685e-05	0.000118163	8.93623e-05	0	4.49743e-07	1.95264e-07	3.02796e-05	1.50531e-05	2.85284e-05	2.37759e-06	1.39774e-06	7.46151e-07	6.28464e-05	8.90567e-05	7.39307e-05	8.23793e-06	5.00823e-06	8.45304e-06	2.30607e-05	1.31795e-05	6.76067e-05	0	1.0788e-05	1.17777e-05	1.10909e-05	1.24875e-06	1.0162e-06	2.7626e-06	9.59914e-08	2.43186e-06
neg_192	Octanal	56.3	5.31372	C8H16O	301.24	6.9475	Level4	1.19805e-05	1.00919e-05	1.19853e-05	0	0	7.67261e-05	2.27521e-06	1.36899e-05	4.60315e-06	0	0	0	4.70908e-06	8.17998e-06	6.93356e-06	0	0	3.27919e-05	4.94708e-06	7.44367e-06	1.06591e-05	0	0	0	0	0	0	0	0	0
neg_193	Palmitaldehyde	56.3	8.39491	C16H32O	285.246	9.98702	Level4	0.0002407	0.00029069	0.000271354	0.000176224	0.000124089	6.00154e-05	0.000341734	0.000367518	0.000459363	0.000237638	0.000186077	0.000123239	0.000366751	0.000296499	0.000363775	6.68837e-05	4.79503e-05	6.64934e-05	0.000406338	0.000198529	0.000250846	0.00018434	0.00013709	0.000168947	0.000111167	0.000103562	0.000136056	0.000163594	6.69481e-05	0.000207668
neg_194	Tetrahydropteridine	56.3	-4.15659	C6H8N4	309.118	1.68968	Level4	9.12848e-05	8.90955e-05	0.000108531	0	0	0	6.57719e-05	7.36134e-05	7.50691e-05	0	0	0	7.9425e-05	4.96784e-05	8.70129e-05	0	0	0	8.26088e-05	6.00533e-05	8.2704e-05	0	0	0	0	0	0	0	0	0
neg_195	5'-[(3-aminopropyl)-amino]-5'-deoxyadenosine	56.3	0.634732	C13H23N7O3+2	346.161	1.56098	Level4	5.95511e-05	5.26134e-05	4.50141e-05	0	0	0	5.57993e-05	5.94612e-05	3.96476e-05	0	0	0	6.55673e-05	2.76827e-05	3.15168e-05	0	0	0	2.5452e-05	1.97595e-05	2.32332e-05	0	0	0	0	0	0	0	0	0
neg_197	2-nonanone	56	10.0028	C9H18O	321.244	8.23878	Level4	1.5557e-05	4.04811e-05	2.54186e-05	1.62953e-06	0	3.24862e-05	1.85737e-05	1.20102e-05	1.60116e-05	1.44893e-05	0	6.91089e-06	2.50684e-05	2.22482e-05	3.361e-05	0	7.65042e-05	8.25032e-06	0	4.00355e-06	0	0	8.01171e-08	0	1.63258e-05	0	3.2312e-06	0	4.79612e-06	0
neg_198	N1-(5-Phospho-a-D-ribosyl)-5,6-dimethylbenzimidazole	55.9	0.382425	C14H19N2O7P	379.068	3.59427	Level4	5.98854e-05	5.05858e-05	6.09308e-05	0	0	0	7.58218e-05	0.000111092	6.94061e-05	0	0	0	4.43035e-05	3.49207e-05	5.33631e-05	0	0	0	0.000370465	0.000550117	0.000231453	0	0	0	0	0	0	0	0	0
neg_199	Dodecanoylcarnitine	55.7	-0.116949	C19H37NO4	342.265	6.9046	Level4	1.20199e-05	1.02825e-05	7.04229e-06	0	0	0	0	1.78008e-06	0	0	0	0	2.16304e-05	1.96688e-05	1.72016e-05	0	0	0	2.49203e-06	0	1.13353e-05	0	0	0	0	0	0	0	0	0
neg_200	Salicin 6-phosphate	55.6	5.69676	C13H19O10P	411.072	4.43577	Level4	4.32869e-05	3.37684e-05	5.26574e-05	1.98179e-06	0	6.58918e-06	7.15385e-05	8.32571e-05	5.70532e-05	0	3.18161e-05	4.6994e-06	3.56045e-05	4.70931e-05	6.20085e-05	1.52732e-07	1.79683e-05	7.30096e-05	7.50808e-05	7.53428e-05	7.33871e-05	3.47604e-07	3.33518e-06	3.01386e-05	0	9.83232e-06	1.51265e-08	0	9.7053e-06	1.14908e-06
neg_201	Ethyl 3-hexenoate	55.5	16.2587	C8H14O2	321.173	6.28402	Level4	6.08266e-05	5.76923e-05	5.1659e-05	0	0	0	6.84755e-05	5.84797e-05	3.73874e-05	0	0	0	4.18987e-05	1.86924e-05	3.19292e-05	0	0	0	7.37524e-05	8.09859e-05	6.61236e-05	0	0	0	0	0	0	0	0	0
neg_202	PI(16:0/0:0)	55.5	3.12548	C25H49O12P	593.273	7.25423	Level4	0.0254904	0.0193855	0.0208208	0.000732531	0.000229823	0.000301682	0.0183994	0.021812	0.01455	0.000554539	0.000299979	0.000115797	0.015805	0.0139319	0.0165426	0.000212413	1.59768e-05	0.000178633	0.0170934	0.0322034	0.0227403	0.00098236	0.000272962	0.000132371	0	0.00101122	0	0	0	0
neg_203	1-(2,3,6-Trimethylphenyl)but-1,3-diene	55.5	-4.97604	C13H16	381.218	3.87238	Level4	4.85184e-05	2.24957e-06	4.79059e-06	0	0	0	9.67892e-06	2.00477e-05	1.42904e-05	0	0	0	2.28648e-05	1.52823e-05	1.00939e-05	0	0	0	0	6.43476e-06	3.86412e-06	0	0	0	0	0	0	0	0	0
neg_204	indole-3-acetate	55.5	8.65768	C10H9NO2	174.058	3.56568	Level4	0.000292332	0.000211927	0.000283506	0.00031878	0.000127111	0.000128218	0.000204312	0.000143385	0.000116054	9.12101e-05	0.000185737	9.03999e-05	0.000165808	0.000209069	0.000150044	0.000119428	0.000263946	0.000551247	7.25915e-05	0.000136794	0.000178601	0.000352501	0.000202881	0.000324867	0	1.48737e-05	0	0	0	0
neg_206	Deoxyguanosine	55.4	5.22946	C10H13N5O4	266.091	1.66822	Level4	0.000204055	0.000250467	0.000392117	0.000226601	0.000159386	0.000182107	0.000378427	0.0003349	0.000358371	7.00861e-05	0.000112191	6.73882e-05	0.000298383	0.000233757	0.000313702	0.000107886	0.000278244	0.000157464	0.000272597	0.000194985	0.000269244	6.77209e-05	2.11737e-05	9.60872e-05	0	1.82922e-05	0	0	0	0
neg_207	Caprylic acid	55.3	5.76747	C8H16O2	287.224	6.51208	Level4	0.000103893	0.000121331	0.000116436	0.000763983	0.000393846	0.000424994	7.22474e-05	9.29908e-05	7.1174e-05	0.000285358	0.000641483	0.000320603	7.42227e-05	7.84572e-05	7.89575e-05	0.000520965	0.000474261	0.000212147	4.7219e-05	5.45474e-05	0.00010467	0.000212013	0.000180326	0.00115085	0	0.000135535	0.000181552	3.04659e-05	0	0.000705501
neg_209	sulcatone	55.3	11.351	C8H14O	171.104	3.55138	Level4	0.000115713	7.39124e-05	7.78033e-05	0	0	0	8.53662e-05	9.92724e-05	7.31526e-05	0	0	0	0.00014649	6.8453e-05	9.8673e-05	0	0	0	6.18688e-05	7.58845e-05	6.55224e-05	0	0	0	0	0	0	0	0	0
neg_210	Phenyl acetate	55.3	11.8039	C8H8O2	135.047	3.42985	Level4	6.00842e-05	5.81132e-05	7.91643e-05	0.000239407	0.000218685	0.000153274	8.63795e-05	8.58107e-05	0.000627387	0.000406936	0.000248276	0.000263288	8.44663e-05	6.55469e-05	8.81927e-05	0.000200058	0.00017356	0.00020566	5.91588e-05	7.26818e-05	7.1587e-05	0.000394346	0.000264872	0.000432523	0.000702978	0.000454663	0.000689357	0.00094164	0.000985795	0.00148054
neg_211	Betaine	55.3	12.3564	C5H11NO2	116.073	2.41677	Level4	3.21686e-05	2.58263e-05	3.16058e-05	4.1793e-06	0	6.8248e-06	2.49749e-05	3.16867e-05	2.59364e-05	0	5.48255e-06	0	4.59563e-05	4.39906e-05	5.64529e-05	0	3.64596e-06	0	4.31184e-05	3.58677e-05	4.18201e-05	0	0	0	0	2.04625e-05	1.90673e-05	0	0	0
neg_212	L-Ala-gamma-D-Glu-DAP-D-Ala	55.2	14.7172	C18H30N5O9-	459.204	7.53237	Level4	6.76416e-05	7.67355e-05	8.16702e-05	0.000484142	0.000630334	0.000356359	5.48711e-05	8.33487e-05	6.13547e-05	0.000923137	0.000870386	0.000910277	2.5923e-05	5.89861e-05	4.40684e-05	0.000341137	0.000437521	0.000570636	7.30581e-05	6.52733e-05	6.41145e-05	0.000751114	0.000969477	0.000581273	0.00130396	0.00110242	0.00192724	0.00175268	0.00138789	0.00253065
neg_213	PG(16:1(9Z)/18:1(11Z))	55.2	-3.38968	C40H75O10P	781.477	10.351	Level4	0.000378481	0.000468793	0.00058107	0.00161061	0.000792199	0.000641771	0.000480732	0.000474086	0.000542428	0.000488741	0.000779185	0.000836411	0.000288553	0.000384466	0.000422614	0.000510731	0.000543763	0.0015166	0.000642571	0.000501909	0.000478402	0.00170005	0.00113283	0.00214017	8.73608e-05	9.77503e-05	0	0	5.60188e-05	4.53283e-05
neg_214	DG(16:1(9Z)/18:1(9Z)/0:0)	55.2	-2.51356	C37H68O5	613.48	13.3547	Level4	0.00022918	0.000195738	0.000287241	0.000169587	0	7.84027e-06	0.000163854	0.000113685	0.000132625	0	3.33928e-05	0	4.24866e-05	9.17014e-05	7.641e-05	0	0	1.8821e-05	0.000328055	0.000279718	0.000250426	0	1.43454e-05	0	0	0	0	0	0	0
neg_215	4-Allyl-2,6-dimethyoxphenol	55.2	8.18127	C11H14O3	193.089	5.90578	Level4	0.000254027	0.000310739	0.000307013	0.0034281	0.00305881	0.00220826	0.000354624	0.000291708	0.000246137	0.00482357	0.00339392	0.0037692	0.000265357	0.000318978	0.000383948	0.00324383	0.00234773	0.00302169	0.00029655	0.00025621	0.000316494	0.00561218	0.00388351	0.00610087	0.00828263	0.0064799	0.00896913	0.0126422	0.0122994	0.0111881
neg_216	2-Oxaloglutaric acid	55.2	6.0428	C7H8O7	203.021	1.03267	Level4	0.000545917	0.00076211	0.000648263	0	2.00143e-05	0	0.00081734	0.000802833	0.000540976	0	0	0	0.000355107	0.000354671	0.00046929	0	0	0	0.00077123	0.000609792	0.000848316	0	0	0	0	0	0	0	0	0
neg_217	D-Ribulose 5-phosphate	55.1	10.2303	C5H11O8P	250.996	11.2211	Level4	0.00151517	0.00163402	0.00177462	0.0111615	0.0109288	0.00747188	0.00170145	0.00155199	0.00133091	0.0150671	0.0109868	0.0131109	0.00122949	0.00157312	0.00163902	0.00949652	0.00715853	0.00927673	0.00142344	0.00144459	0.00167313	0.0164125	0.0118934	0.0176782	0.0228175	0.0191762	0.0261274	0.0345011	0.0352653	0.0314677
neg_218	Dolichyl b-D-glucosyl phosphate	55.1	0.715378	C21H39O9P	465.226	5.24943	Level4	0.000301034	0.000417291	0.000448766	0	0	0	0.000435487	0.000550485	0.000358329	0	0	0	0.000184102	0.00013272	0.000196777	0	0	0	0.000141329	0.00013369	0.00019492	0	0	0	0	0	0	0	0	0
neg_219	5(S)-Hydroperoxyeicosatetraenoic acid	55	0.83744	C20H32O4	381.229	7.0898	Level4	2.73383e-05	3.46382e-05	4.91038e-05	1.10836e-05	0	7.23495e-06	1.77637e-05	2.21556e-05	2.61137e-05	0	0	0	1.3402e-05	2.09814e-05	2.81174e-05	0	0	0	1.63148e-05	1.25949e-05	2.06475e-05	0	0	3.68083e-05	0	0	0	0	0	0
neg_220	PS(18:1(9Z)/0:0)	55	2.0157	C24H46NO9P	544.267	7.56812	Level4	7.78435e-05	8.76683e-05	9.69575e-05	0	0	5.72324e-05	5.09653e-05	7.82972e-05	0.000102385	0	0	0	0.000181263	0.000176815	0.000138333	0.000102326	0.000260546	0.00024934	4.14092e-05	3.01334e-05	5.33306e-05	3.46907e-05	0	7.32257e-05	0	0	0	0	0	0
neg_221	1-palmitoylglycerone 3-phosphate	55	6.74016	C19H37O7P	407.223	8.4383	Level4	2.02208e-05	2.09489e-05	2.40941e-05	9.17556e-06	0	0	8.34071e-06	6.34452e-05	3.63983e-05	1.6328e-05	0	0	6.397e-05	4.82335e-05	6.36791e-05	5.41858e-05	6.95502e-06	0	2.34824e-05	2.50815e-06	2.11608e-05	1.50303e-05	0	0	0	0	0	0	0	0
neg_222	4-Vinylguaiacol	54.9	11.0088	C9H10O2	195.068	3.13028	Level4	9.81437e-06	1.39424e-05	1.96694e-05	0	0	0	2.88946e-05	3.19005e-05	2.38185e-05	0	0	0	1.46361e-05	1.62501e-05	2.32018e-05	0	0	0	6.64881e-05	5.29497e-05	5.28551e-05	0	0	0	0	0	0	0	0	0
neg_223	Sarcosine	54.8	13.8805	C3H7NO2	88.0416	2.05287	Level4	3.24097e-05	3.91409e-05	4.31234e-05	5.68371e-06	0	0	3.30513e-05	3.32084e-05	3.61514e-05	0	0	0	5.33161e-05	4.50277e-05	4.92755e-05	0	3.93318e-06	1.37854e-05	3.75032e-05	3.11714e-05	3.72295e-05	0	0	0	0	0	0	0	0	0
neg_224	Pantetheine	54.8	-11.2243	C11H22N2O4S	323.125	3.54423	Level4	4.25648e-05	5.55664e-05	7.28804e-05	0	0	0	1.71479e-05	1.87294e-05	3.28654e-05	0	0	0	1.37044e-05	3.66031e-05	1.80394e-05	0	0	0	1.22197e-05	1.68133e-05	5.61761e-05	0	0	0	0	0	0	0	0	0
neg_225	PA(16:1(9Z)/0:0)	54.8	-2.20244	C19H37O7P	429.201	3.18747	Level4	0.000161394	0.000181146	0.000172335	0	0	0	0.00016568	0.000131558	0.000106447	0	0	0	0.000213177	0.000119623	0.000196714	0	0	0	0.000193722	0.000158772	0.000214531	0	0	0	0	0	0	0	0	0
neg_226	N-acetyl-D-proline	54.8	-0.039175	C7H11NO3	373.162	2.85217	Level4	5.00171e-05	5.26987e-05	6.30785e-05	0	0	0	5.02937e-05	5.88055e-05	5.62186e-05	0	0	0	9.08215e-05	4.28668e-05	6.12055e-05	0	0	0	4.26086e-05	2.69285e-05	4.08605e-05	0	0	0	0	0	0	0	0	0
neg_227	Ethyl octanoate	54.7	3.62825	C10H20O2	343.287	9.31633	Level4	1.63029e-05	1.06482e-06	1.30349e-05	0.000384861	0.000192342	0.000158044	2.55386e-06	1.13711e-05	4.8904e-06	0	0.000208325	2.45228e-05	1.81876e-05	5.43536e-05	1.30985e-05	0.000267276	0.000149459	0	0	0	3.03728e-05	0	0	0.000384387	0	0	0	0	0	0
neg_228	Menthol	54.7	9.0839	C10H20O	371.32	9.29488	Level4	0	0	0	7.39603e-05	1.4555e-05	1.6418e-05	0	0	0	3.10992e-05	0.000114867	3.37755e-05	0	0	0	2.58326e-05	0	0	1.40001e-06	0	0	0	0	0.000125452	0	1.57685e-05	0	0	0	0
neg_229	cyclogutamate	54.7	3.7973	C8H12NO4-	221.047	3.7151	Level4	0.0026663	0.00233804	0.00217058	0.000237345	5.89343e-05	7.23835e-05	0.0021231	0.00294167	0.00220565	5.6692e-06	0.000229891	0.000194759	0.00181299	0.00173495	0.00211184	2.46859e-05	5.74559e-05	0.000244178	0.00179523	0.00245995	0.00245758	8.89591e-05	0.000115769	0.000120477	6.31646e-11	0.000276727	1.54553e-07	5.27795e-06	1.15375e-07	4.79373e-06
neg_230	2-deoxygluconate	54.6	0.0135795	C6H11O6-	403.109	0.662333	Level4	2.95455e-05	2.89113e-05	4.62511e-05	0	0	0	3.29652e-05	1.61693e-05	2.02835e-05	0	0	0	3.60194e-05	3.03379e-05	4.31145e-05	0	0	0	1.93882e-05	1.87421e-05	2.91387e-05	0	0	0	0	0	0	0	0	0
neg_231	Malonic semialdehyde	54.5	14.9685	C3H4O3	133.016	0.776017	Level4	0.0143488	0.0160106	0.014698	0.000504698	0.000172868	4.13817e-05	0.0171743	0.0222806	0.0167472	6.8294e-05	5.68239e-05	0	0.0191536	0.0166033	0.0186693	8.91815e-05	2.80175e-05	2.39957e-05	0.0112063	0.00521285	0.00689781	6.46534e-05	2.21544e-05	1.84781e-07	0	0	0	0	0.00015297	0
neg_232	piericidin A	54.5	4.7945	C25H37NO4	436.249	6.9332	Level4	6.44011e-05	5.70745e-05	8.24361e-05	0.0001543	0.000111043	0.000195559	1.81651e-05	2.04586e-05	2.5585e-05	0.000141571	0.000107123	7.66952e-05	2.71449e-05	6.4039e-05	2.6345e-05	0.000160018	0.000396712	0.00115982	7.18149e-05	7.36216e-05	7.04785e-05	0.00031313	0.000509909	0.000987379	0	0	0	0	0	0
neg_233	5-Methylthioribulose 1-phosphate	54.5	-14.7492	C6H13O7PS	259.001	11.2283	Level4	0.00132303	0.00146173	0.00157181	0.0101452	0.0095242	0.00688683	0.00152255	0.00139724	0.00119096	0.0133115	0.0100387	0.0115322	0.0010932	0.00133474	0.00142651	0.00837956	0.00660154	0.00852389	0.00125145	0.00127007	0.00147005	0.0147127	0.0109438	0.0159436	0.0206809	0.0168008	0.0233716	0.0307618	0.0322566	0.0271793
neg_234	3a,7a,12b-Trihydroxy-5b-cholanoic acid	54.5	-5.43743	C24H40O5	453.284	7.71112	Level4	7.64015e-05	5.98982e-05	8.73019e-05	1.34896e-05	1.70197e-05	3.30766e-05	6.2458e-05	9.43332e-05	0.000112984	0	0	0	0.000156873	8.67594e-05	0.000163298	3.60008e-05	2.93096e-05	0.000244339	9.81342e-05	4.34313e-05	8.57734e-05	2.01972e-05	7.92936e-06	0.000148322	0	0	0	0	0	0
neg_235	Terpin	54.4	22.9276	C10H20O2	193.125	4.5287	Level4	1.20438e-06	7.15659e-06	0	0	0	0	4.09661e-05	1.96246e-05	0.000298636	0	0	0	3.3052e-06	0	5.66963e-07	1.21e-09	6.11744e-08	0	5.99311e-06	2.97633e-05	4.60058e-06	0	0	0	3.10579e-07	0	0	0	0	0
neg_236	PI(14:1(9Z)/0:0)	54.3	-9.97376	C23H43O12P	563.218	5.24943	Level4	0.000245889	0.000147463	0.000119494	0	0	0	0.000110415	0.000112718	0.000289037	0	0	0.000320567	0.00014671	0.000198101	0.000108525	0	0	4.96378e-05	0.000510061	0.000142179	6.96588e-05	0	0	0	0	0	0	0	0	0
neg_237	3-Methyl-2-butene thiol	54.3	-1.48343	C5H10S	203.093	2.79497	Level4	2.84332e-05	3.27834e-05	3.56405e-05	0	0	0	2.84169e-05	2.65432e-05	2.72818e-05	0	0	0	1.81297e-05	2.31138e-05	1.8347e-05	0	0	0	2.21854e-05	1.50823e-05	2.42571e-05	0	0	0	0	0	0	0	0	0
neg_238	dimethylsuberimidate	54.2	10.6177	C10H20N2O2	459.323	3.66577	Level4	4.69954e-05	2.11721e-06	9.72454e-06	0	0	0	3.35458e-05	2.55175e-05	1.88391e-05	0	0	0	7.18544e-05	1.90736e-05	4.14929e-05	0	0	0	1.89178e-05	2.3598e-05	1.85885e-05	0	0	0	0	0	0	0	0	0
neg_239	Galactonic acid	54.2	19.0392	C6H12O7	217.037	1.14707	Level4	0.000151474	0.000129011	0.000105201	0	0	0	0.000105491	0.000337274	0.000161869	0	0	0	0.000252743	0.000168691	0.000234775	0	0	0	0.000148761	6.41983e-05	0.000161397	0	0	0	0	0	0	0	0	0
neg_240	octyl beta-1,6-D-galactofuranosyl-alpha-D-glucopyranoside	54.1	3.08999	C20H38O11	475.217	2.6956	Level4	0.000246889	0.000296073	0.000282236	0	0	0	0.000369356	0.000305913	0.000286398	0	2.4498e-05	0	0.000242789	0.000186708	0.000225302	0	0	0	0.000379774	0.00023556	0.000383834	0	0	0	0	0	0	0	0	0
neg_241	6-diazo-5-oxo-L-norleucine	54.1	-0.697396	C6H9N3O3	192.039	3.11597	Level4	4.53896e-05	5.36204e-05	8.14478e-05	0	0	0	9.64751e-05	7.4476e-05	5.67649e-05	0	0	0	4.61176e-05	5.01564e-05	6.44728e-05	0	0	6.63973e-07	0.000141185	0.000109047	0.000151769	0	0	0	0	0	0	0	0	0
neg_242	7,8-Didehydrodesmosterol	54.1	3.14035	C27H42O	427.323	9.48722	Level4	0.000141589	0.000197634	0.000218428	0.000113085	3.99144e-05	0.000150051	0.000120731	0.000103164	0.000116004	6.45663e-05	0.000113776	3.27455e-05	9.46764e-05	8.63578e-05	0.000101728	0	1.88496e-05	0.00014345	0.000107223	0.000105085	0.000119204	0.0001632	1.01003e-05	2.62308e-05	0	0	0	0	0	0
neg_243	dimyristoyl phosphatidate	54.1	1.11577	C31H59O8P-2	611.37	9.18048	Level4	0.000119726	9.18958e-05	8.51803e-05	0	0	0.000108408	4.11825e-05	9.37798e-06	5.76346e-05	0	0	0	7.04088e-05	0.000133543	5.72446e-05	0	0.000106656	4.51265e-05	1.53033e-05	4.77467e-05	6.00807e-05	0	0	0	0	0	0	0	0	0
neg_244	PC(18:3(6Z,9Z,12Z)/20:3(5Z,8Z,11Z))	54	15.9378	C46H80NO8P	840.544	13.64	Level4	0.000189154	0.000192531	0.000245112	0	7.20878e-05	1.81664e-05	0.000272952	0.000355471	0.000232742	2.77214e-05	0.000344853	2.96282e-05	0.000151384	0.000391443	0.000154297	1.58471e-05	9.99081e-06	0	0.0004167	0.000486913	0.000349379	0	0	0	0	0	0	0	0	0
neg_245	5-HETE	54	-2.01617	C20H32O3	365.233	6.19822	Level4	9.38566e-06	3.04039e-05	1.62047e-05	0	0	0	1.88938e-06	7.1214e-06	5.91431e-06	0	0	0	1.33886e-05	5.15062e-06	5.13348e-06	0	0	0	0	1.6822e-06	4.56297e-06	0	0	0	0	0	0	0	0	0
neg_247	9-[6(RS)-C-carboxamido-5,6,7-trideoxy-beta-D-ribo-octofuranosyl]-9H-purin-6-amine	54	8.50992	C14H20N6O5	397.151	4.5573	Level4	8.06147e-06	2.65968e-05	4.39018e-05	0	0	0	2.06226e-05	0	8.54427e-06	0	0	0	0	0	2.80482e-06	0	0	0	5.98408e-05	0.000142855	3.27435e-05	0	0	0	0	0	0	0	0	0
neg_248	1-deoxyxylonojirimycin	53.9	18.2259	C5H12NO3+	267.161	4.5287	Level4	2.58401e-05	4.50867e-05	4.99279e-05	5.82138e-05	4.00873e-05	3.42482e-05	6.3734e-05	3.40102e-05	8.79372e-05	0	1.00932e-05	7.08959e-05	3.72454e-05	2.93014e-05	3.2586e-05	4.03048e-05	7.85437e-05	9.83619e-05	4.46487e-05	9.47643e-05	6.62744e-05	0.000113428	4.97072e-05	8.04787e-05	0	0	0	0	0	0
neg_249	dCMP	53.8	17.4837	C9H14N3O7P	306.055	4.88548	Level4	0.000209041	0.000183897	0.000151516	7.71751e-05	2.15556e-07	5.35777e-05	0.000138122	0.000413077	0.000381537	0.000167666	6.24875e-05	7.03677e-06	0.000321656	0.00027174	0.000305922	5.34922e-06	2.8775e-05	3.66482e-06	8.22486e-05	5.25178e-05	0.000210704	5.29223e-06	5.2586e-06	1.90149e-06	6.49628e-06	2.00099e-06	2.71458e-06	6.22591e-07	4.00549e-06	4.65899e-06
neg_251	tunicamycin	53.7	16.4077	C30H46N4O16	763.301	2.82357	Level4	0.000435039	0.000244624	0.000223737	0	0	0	0.000239404	0.000504122	0.000269992	0	0	0	0.00027873	0.00013916	0.000216427	0	0	0	0.000780695	0.000472816	0.000518766	0	0	0	0	0	0	0	0	0
neg_252	zymosterol intermediate 1b	53.7	-6.28517	C28H44O2	411.324	6.66938	Level4	5.57789e-05	4.07531e-05	7.28568e-05	5.30623e-05	4.90176e-05	0.00013052	2.11782e-05	2.37841e-05	7.92275e-06	0	0	0	0.000116657	6.6184e-05	0.000101801	7.76948e-05	0.00020322	0.000175884	1.07747e-05	1.00319e-05	2.26903e-05	0	0	6.73705e-05	0	0	0	0	0	0
neg_253	coformycin	53.7	-19.4977	C11H16N4O5	283.099	5.5919	Level4	2.98421e-06	5.59561e-05	2.60393e-05	0	0	0	7.78356e-06	1.076e-05	1.24357e-05	0	0	0	3.61422e-06	0	4.30789e-05	0	0	0	0.000388405	0.000212072	0.000332644	0	0	0	0	0	0	0	0	0
neg_254	octyl alpha-D-glucopyranoside	53.7	12.3667	C14H28O6	313.167	3.89383	Level4	3.39383e-06	1.16799e-05	2.3151e-06	0	0	0	3.49292e-05	1.08675e-05	3.87373e-05	0	0	0	2.47963e-06	4.13793e-06	0	0	0	0	6.56734e-05	1.40861e-05	3.73463e-05	8.53444e-05	2.71337e-05	6.63882e-05	0	0	0	0	0	0
neg_255	1-Octen-3-ol	53.6	4.69068	C8H16O	293.211	9.77252	Level4	0.000108174	9.45451e-05	0.000149169	0.000461884	0.0005284	0.000175293	0.000141295	0.000332681	0.000210331	0.000377458	0.00112902	0.000302116	0.00016241	0.000157001	0.000162782	0.000277981	0.000217227	0.000175512	0.000162421	0.000124956	0.00014508	0.000396465	0.000276812	0.000523247	0.000381723	0.000451252	0.000410998	0.00067178	0.000706875	0.000496021
neg_256	Pyridoxal	53.5	14.4392	C8H9NO3	379.12	0.95475	Level4	7.1836e-05	5.83212e-05	6.97574e-05	0	0	0	6.46599e-05	6.2825e-05	6.58845e-05	0	0	0	0.000147533	0.000112466	0.000147027	0	0	0	2.05921e-05	1.43283e-05	3.96439e-05	0	0	0	0	0	0	0	0	0
neg_257	N-ethylsuccinimide	53.5	14.7948	C6H9NO2	162.035	2.58835	Level4	4.17272e-06	2.85847e-06	0	0	0	0	8.7643e-06	1.27327e-05	1.03114e-05	0	0	0	4.93341e-06	5.68134e-06	7.12162e-06	0	0	0	2.96313e-05	2.44092e-05	1.63007e-05	0	0	0	0	0	0	0	0	0
neg_259	borrelidin	53.5	4.36138	C28H43NO6	524.281	7.56812	Level4	5.00012e-05	5.51379e-05	5.9664e-05	0.000305832	0.000264889	0.000142122	3.76419e-05	3.4171e-05	2.54873e-05	0.000327522	0.000185748	0.000268976	2.14888e-05	1.98767e-05	2.06741e-05	0.000114473	7.01607e-05	0.00017949	1.74966e-05	1.68683e-05	3.38589e-05	0.000157828	0.000123871	0.00018838	0.000149457	3.74624e-05	8.78726e-05	0.000162355	0.000160683	0.00016182
neg_260	IPC 18:0;3/16:0;1	53.5	-0.538271	C40H80NO13P	848.506	7.17558	Level4	0.000238196	0.000267634	0.000139425	0	0	9.02909e-06	0.000116981	0.000120248	0.000180431	0	0	1.65404e-05	0.000302971	0.000181144	0.000111708	0	0	4.6444e-05	6.02687e-05	0.000111839	0.000182075	0	0	0	5.4576e-05	0	0	0	0	0
neg_261	(2S,3S)-2,3-Dihydro-2,3-dihydroxybenzoate	53.4	-4.43019	C7H8O4	177.016	2.5526	Level4	3.88291e-05	3.04954e-05	3.80904e-05	9.88071e-06	0	7.35678e-06	2.97647e-05	2.55936e-05	3.16894e-05	0	2.22891e-05	0	2.34571e-05	2.34967e-05	3.07791e-05	5.73695e-06	0	1.0597e-05	1.80439e-05	1.4407e-05	1.80134e-05	0	7.72812e-06	0	0	6.15792e-06	0	0	0	0
neg_263	PS(19:0/19:0)	53.4	-3.07283	C44H86NO10P	840.571	8.01785	Level4	0.000172671	0.000139147	0.000120872	0	0	7.43825e-06	2.80531e-05	4.45515e-05	8.62603e-05	0.000368134	0.00013014	3.8751e-05	0.000321208	0.000293542	0.000147744	7.93984e-05	0	0	3.43266e-05	7.42991e-05	0.000163104	0	0	2.81813e-05	0	0	0	0	0	0
neg_265	Gamma-glutamyl-L-putrescine	53.4	12.6965	C9H19N3O3	471.26	5.51325	Level4	4.37473e-05	4.88664e-05	4.50602e-05	0	0	0	4.92893e-05	5.71612e-05	5.04056e-05	0	0	0	4.07356e-05	2.93831e-05	4.66705e-05	0	0	0	4.4559e-05	2.94567e-05	3.6499e-05	0	0	0	0	0	0	0	0	0
neg_266	Allantoin	53.4	23.7909	C4H6N4O3	315.088	4.74965	Level4	2.49357e-06	2.08096e-06	0	0	0	0	2.60175e-05	1.01576e-05	1.55086e-05	0	0	0	1.88051e-06	2.32917e-06	0	0	0	0	1.59101e-05	1.48885e-05	1.30179e-05	0	0	0	0	0	0	0	0	0
neg_267	PG(18:0/18:1(9Z))	53.3	-13.1458	C42H81O10P	821.54	12.3845	Level4	0.00121638	0.000987904	0.00104219	2.88867e-05	0	0	0.00112293	0.00112559	0.000781281	0	0	0	0.000686291	0.000868475	0.000986188	0	0	1.15405e-05	0.000765107	0.00081016	0.000852919	0	0	0	0	0	0	0	0	0
neg_268	sinefungin	53.3	-0.733467	C15H23N7O5	402.15	3.3233	Level4	1.93119e-05	1.57545e-05	2.84221e-05	0	0	0	6.51424e-06	1.67375e-05	1.46706e-05	0	0	0	2.91137e-05	9.26851e-06	2.60966e-05	0	0	0	3.16295e-05	3.21012e-05	4.70299e-05	0	0	0	0	0	0	0	0	0
neg_269	Chitobiose	53.3	14.2432	C15H26N2O12	425.147	9.54442	Level4	0.000145469	0.000139835	0.000119864	0	0.000244256	0.00032913	0.000269719	0.000211445	0.000142062	0	0	0	0.000147061	0.000188485	0.000189173	0.000276489	0.000222626	3.04775e-05	0.000187471	0.000240733	0.000185347	0	0.000625375	0	0	0	0	0	0	0
neg_270	Humulene	53.3	-28.2935	C15H24	445.333	13.1259	Level4	0.000266141	0.000322964	0.00049795	8.68697e-06	8.9771e-06	1.06676e-05	0.000185712	0.000184263	0.000260217	1.04733e-05	1.29157e-05	0	0.000126959	0.000287521	0.000344754	0	8.873e-06	0	0.000107669	0.000115497	7.12369e-05	0	0	0	0	0	0	0	0	0
neg_271	1,5-dideoxy-1,5-imino-D-galactitol	53.3	-12.951	C6H14NO4+	365.15	8.06075	Level4	7.68468e-06	2.48544e-05	1.48323e-05	0	0.00028427	0.000326118	5.77323e-05	9.27216e-05	6.22436e-05	6.7046e-05	8.34614e-05	2.35633e-05	2.01203e-05	1.35453e-05	2.23812e-05	0.000161778	3.38547e-05	2.83212e-05	3.12098e-05	5.13558e-05	5.86691e-06	5.11608e-05	0.000527635	2.6562e-05	7.50482e-05	2.1618e-05	2.75705e-05	0	6.65424e-05	2.24517e-05
neg_272	PC(18:1(9Z)/0:0)	53.2	-0.464877	C26H52NO7P	566.346	8.21017	Level4	0.0519276	0.062257	0.0542223	0.05805	0.0369531	0.0905435	0.0334009	0.0241866	0.047766	0.0133147	0.0116281	0.0365517	0.0674589	0.108114	0.0537465	0.0725902	0.150267	0.144548	0.0253925	0.0446603	0.0541587	0.0596575	0.0139018	0.0517599	0.00345541	0.020503	0.00325029	0.00243019	0.000875745	0.00122539
neg_273	gamma-butyrolactone	53.2	14.1955	C4H6O2	85.0307	0.633733	Level4	2.57562e-05	4.39075e-05	3.65427e-05	0	0	0	3.20479e-05	6.7738e-05	5.51497e-05	0	5.94072e-06	0	4.26035e-05	2.45591e-05	3.49801e-05	0	0	0	3.06447e-05	2.20211e-05	3.27362e-05	0	0	0	0	0	0	0	0	0
neg_274	Delta(6)-trans,Delta(8)-cis-leukotriene B4	53.2	-25.2623	C20H32O4	381.22	4.08615	Level4	7.99994e-05	7.63915e-07	2.9772e-06	0	0	0	1.98199e-05	2.6461e-05	1.76733e-05	0	0	0	5.7584e-05	2.63312e-05	3.68622e-05	0	0	0	8.79366e-06	1.58532e-05	1.65001e-05	0	0	0	0	0	0	0	0	0
neg_276	Precorrin 2	53.2	14.987	C42H46N4O16	861.297	5.51325	Level4	0.000914579	0.0008313	0.000822065	4.73956e-05	2.78625e-05	1.5215e-05	0.000892249	0.00103525	0.000880534	0	0.000132576	0.000160266	0.000562605	0.000688942	0.000563889	0	9.83527e-06	5.26102e-05	0.00112008	0.00103306	0.000761865	0	4.55845e-05	2.14372e-05	0	0	0	0	0	0
neg_278	Phytosphingosine	53.1	15.1336	C18H39NO3	338.272	7.96065	Level4	4.98161e-05	9.43012e-08	2.24381e-07	0.000351393	0	1.53327e-05	0	0	1.5403e-08	0	0	0	5.49567e-07	4.66056e-05	6.66622e-08	6.47919e-05	5.25078e-05	0	5.38677e-09	9.90945e-08	3.75977e-08	0	0	0.000467757	0	0.000682559	0.000390517	0.000754861	0	0.000114908
neg_279	Homovanillyl alcohol	53.1	24.6218	C9H12O3	189.057	3.8152	Level4	2.35811e-05	2.47936e-05	3.27417e-05	0	0	0	5.92819e-05	3.52683e-05	4.73478e-05	0	0	0	3.11308e-05	2.24866e-05	2.99084e-05	0	0	8.94215e-06	4.07197e-05	4.79333e-05	4.56858e-05	0	0	0	0	0	0	0	0	0
neg_280	S-Methyl-L-methionine	53.1	-17.8502	C6H14NO2S+	387.157	2.71633	Level4	0.000147336	0.000188735	0.000181454	3.18884e-05	5.8506e-05	4.6016e-05	0.000180358	0.000206549	0.000151807	7.74329e-05	8.76148e-05	6.18619e-05	0.000189812	0.000135542	0.000166954	1.71448e-05	5.87888e-05	7.34523e-05	0.000244039	0.000173733	0.000225775	6.25256e-05	0.000105907	0.000118755	6.60945e-05	0.000100776	0.000155332	3.52663e-05	0.000175922	8.37608e-05
neg_281	di-trans,poly-cis-heptaprenyl diphosphate	53	-0.459306	C35H60O7P2	699.379	7.53237	Level4	0.0023693	0.00366617	0.00200754	7.02809e-05	0	1.02884e-05	0.00170834	0.00187224	0.000825764	4.81083e-05	7.39539e-05	1.7904e-05	0.000757511	0.00061928	0.00102191	0	0	4.22773e-07	0.000665132	0.00080346	0.000862779	0	0	0	0	0.000279164	0	0	0	0
neg_282	1-ethyl-3-(3-dimethylaminopropyl)-carbodiimide	53	12.9712	C8H18N3+	371.318	10.2151	Level4	2.87091e-05	8.90527e-06	2.41236e-05	0.000150582	5.87408e-05	5.86666e-05	4.74006e-06	4.00478e-05	2.31335e-05	2.01925e-05	0.000194528	2.64287e-05	2.6845e-05	6.11894e-05	2.90622e-05	5.46161e-05	3.88737e-05	0	1.39242e-05	2.83825e-06	4.44874e-05	0	0	0.000129063	0	0	0	0	0	0
neg_283	Delta 8,14 -Sterol	53	-15.5429	C29H46O	445.318	10.4289	Level4	0.000131948	0.000150043	0.000132758	0	0	0	0.00020867	0.00132515	0.000444063	0.000138705	8.00111e-05	0	0.00025776	8.83043e-05	0.000211219	0	0	0	0.000192155	1.34092e-05	5.2005e-05	1.56986e-05	0	0	0	0	0	0	0	0
neg_284	D-2-aminopentanoic acid	53	25.0573	C5H11NO2	233.157	8.11723	Level4	0.00038117	0.000398608	0.000421354	0.003251	0.00297072	0.00202617	0.000482326	0.000417367	0.000377334	0.00470512	0.00346144	0.00386981	0.000346679	0.000422635	0.000431639	0.00308375	0.00220935	0.00282607	0.000424577	0.000410225	0.000455822	0.00551321	0.00374903	0.00559851	0.008074	0.00619978	0.0084702	0.0113759	0.0113302	0.0103532
neg_285	4,5-Dihydro-4-hydroxy-5-S-glutathionyl-benzo[a]pyrene	53	10.7266	C30H29N3O7S	1149.35	1.7533	Level4	0.000372786	0.000383534	0.000295216	0	0	0	0.000386878	0.000427834	0.000449271	0	0	0	0.000255338	0.000177612	0.000185828	0	0	0	0.000317112	0.000226373	0.000370128	0	0	0	0	0	0	0	0	0
neg_286	Deoxyuridine	52.9	19.7488	C9H12N2O5	227.072	4.23628	Level4	0	0.000115446	0	0	0	0	0	0	0	0	0	0	0	0	0	0	0	0	0	0	0	0	0	0	0	0	0	0	0	0
neg_287	Geranyl acetone	52.9	-11.8165	C13H22O	239.163	7.10408	Level4	1.03401e-05	1.01631e-05	1.18992e-05	5.92033e-05	4.65616e-05	2.67449e-05	5.95672e-06	7.71305e-06	8.12476e-06	7.47275e-05	2.60068e-05	1.57977e-05	1.40199e-05	1.81014e-05	1.45084e-05	3.58202e-05	7.22496e-05	7.06711e-05	1.41524e-05	1.16084e-05	2.04121e-05	7.40947e-05	4.95091e-05	6.68506e-05	0.000136323	3.1091e-05	8.19063e-05	3.71002e-05	4.61125e-05	8.01975e-05
neg_288	L-Lysine	52.9	-16.8396	C6H14N2O2	351.22	6.9046	Level4	2.63602e-05	2.46784e-05	2.32178e-05	5.18154e-05	7.068e-05	2.05612e-05	1.91248e-05	2.32912e-05	1.94408e-05	5.6615e-05	5.73338e-05	4.03826e-05	1.56787e-05	1.169e-05	1.60965e-05	2.10553e-05	6.40892e-05	2.87502e-05	1.82122e-05	1.48451e-05	1.94133e-05	9.32675e-05	9.24956e-05	3.58377e-05	5.95932e-05	0	0.0001091	8.55342e-05	0.000185384	0.00017043
neg_289	menaquinone-1	52.9	-11.3758	C16H18O2	241.121	3.04448	Level4	0.00201695	0.00240098	0.00223344	0.000238046	0.000283443	0.00027631	0.00115484	0.000933835	0.000970699	2.08679e-05	0.000230451	9.95967e-05	0.00234911	0.00177063	0.00223672	8.71533e-05	0.000132379	0.000182569	0.000385889	0.000625614	0.000726139	5.55221e-05	4.14308e-05	9.25983e-05	0	0.000329023	0	0	2.57642e-05	0
neg_290	cellobiose-6-phosphate	52.8	10.4771	C12H23O14P	467.085	3.14458	Level4	1.60446e-05	2.11396e-05	2.67734e-05	0	0	0	5.19141e-05	5.0921e-05	4.15576e-05	0	0	0	1.59699e-05	1.43867e-05	1.97347e-05	0	0	0	4.8568e-05	4.56472e-05	4.58145e-05	0	0	0	0	0	0	0	0	0
neg_291	Hexanediol	52.8	18.075	C6H14O2	273.172	4.45007	Level4	1.33303e-05	2.08913e-05	2.63279e-05	9.34901e-06	0	4.08647e-05	2.73116e-05	2.82496e-05	2.40831e-05	0	1.17088e-05	2.17689e-05	2.05833e-05	2.63534e-05	3.23537e-05	4.42931e-05	9.31018e-05	0.000114687	1.91548e-05	2.23685e-05	5.54418e-05	4.21515e-05	0	7.02386e-05	0	0	0	0	0	0
neg_292	3-Deoxy-D-manno-octulosonate	52.8	-18.0106	C8H14O8	237.057	4.83545	Level4	0	0	2.25385e-06	0	1.2945e-09	0	2.59834e-06	1.65625e-06	9.58471e-06	0	0	0	0	0	0	0	1.23379e-12	0	2.76225e-05	3.34187e-05	2.36838e-06	2.75123e-09	8.57839e-11	0	0	0	0	0	0	0
neg_293	zymosterol intermediate 1c	52.8	15.1399	C29H46O2	447.331	9.68742	Level4	8.17318e-05	7.39656e-05	6.38422e-05	4.44363e-05	8.93813e-05	4.11784e-05	8.65039e-05	0.00057483	0.000286311	0.00028894	0.000190622	0	0.000221351	6.97861e-05	0.000135044	1.13205e-05	1.36643e-05	2.36649e-05	5.75139e-05	2.7761e-05	2.05933e-05	7.02283e-05	3.5456e-05	1.11397e-05	0.000135797	0.000121212	0.000124514	7.35008e-05	2.46991e-05	4.68966e-05
neg_294	Undecanol	52.8	9.95995	C11H24O	381.338	11.7631	Level4	0	0	0	1.15062e-05	0	0	0	4.45735e-05	0	0	0	0	0	1.18903e-05	0	0	0	0	0	0	0	0	0	0	0	0	0	0	0	0
neg_295	Tetrahydropteroyltri-L-glutamic acid	52.8	-1.48495	C24H34N8O12	625.221	4.20768	Level4	0.000185656	0.000170403	0.000221735	0	0	0	0.000187136	0.000174974	0.000248716	0	0	0	0.00014232	7.54008e-05	9.72122e-05	0	0	0	0.000562522	0.000415722	0.000232728	0	0	0	0	0	0	0	0	0
neg_296	Cyclotene	52.8	13.7545	C6H8O2	283.122	2.51685	Level4	2.88174e-05	2.8321e-05	3.88073e-05	0	0	0	3.18685e-05	2.14861e-05	3.79791e-05	0	0	0	3.30477e-05	2.38199e-05	3.86225e-05	0	1.19578e-05	1.0042e-05	6.36379e-05	5.44473e-05	4.10058e-05	0	0	0	0	0	0	0	0	0
neg_297	Nonanoylcarnitine	52.7	11.6334	C16H31NO4	322.203	5.88433	Level4	2.32343e-05	3.23556e-05	3.19145e-05	0	0	0	5.75878e-05	7.09868e-05	5.04183e-05	0	0	0	3.98936e-05	4.02487e-05	4.81293e-05	0	0	0	3.04955e-05	1.55765e-05	3.88008e-05	0	0	0	0	0	0	0	0	0
neg_298	(R)-pantolactone	52.6	3.7298	C6H10O3	319.141	2.73777	Level4	2.92342e-05	1.66362e-05	3.03069e-05	0	0	0	3.64574e-05	6.99135e-05	8.06085e-05	0	0	0	1.74531e-05	1.3403e-06	4.23546e-06	0	0	0	1.26245e-05	1.07211e-05	4.00608e-05	0	0	0	0	0	0	0	0	0
neg_299	NMNH	52.6	-25.9675	C11H17N2O8P	381.062	4.92842	Level4	0.0010762	0.00111636	0.00133174	0.0026709	0.0019058	0.00130174	0.0031089	0.00377561	0.00236408	0.00198934	0.00269415	0.00168423	0.00118579	0.00177187	0.0017785	0.00117413	0.000742768	0.00193058	0.00158942	0.00167199	0.00150351	0.00155059	0.00131728	0.00145888	0.000783084	0.00140784	0.00104568	0.00116134	0.00129354	0.00124332
neg_300	4-Allyl-2-methoxyphenol	52.6	15.6147	C10H12O2	365.142	7.8677	Level4	0	0	0	0	0.000785946	0.0011125	0.000110987	5.63315e-05	0	4.14779e-05	0	0	0	0	0	0.000600291	0	0	0	0.000127586	0	2.55505e-05	0.00166396	0	0	0	0	0	0	4.29717e-05
neg_301	L-Tryptophan	52.6	8.5087	C11H12N2O2	445.153	4.86403	Level4	0.000214201	0.000214776	0.000331473	0	0	0	0.000331048	0.000347838	0.000432114	3.79587e-07	0.00013036	0.000452154	0.000147485	0.000189625	0.000172554	0	0	9.25197e-06	0.000820735	0.000755593	0.000392062	0	0	0	0	0	0	0	0	0
neg_302	serine hydroxamate	52.6	-22.9862	C3H8N2O3	239.094	4.686	Level4	1.03926e-05	2.06252e-05	1.98861e-05	0.000126777	7.29765e-05	7.35512e-05	4.02829e-05	2.03206e-05	5.18201e-05	0.000144962	0.000154922	0.000185818	1.96561e-05	1.83378e-05	2.48991e-05	0.000109039	7.54607e-05	0.000110158	2.1942e-05	3.16575e-05	2.93585e-05	0.000148891	0.00014274	0.000187536	0.000256914	0.000219572	0.000282175	0.000312131	0.000274225	0.000449649
neg_303	L-Homoserine	52.5	23.8315	C4H9NO3	237.115	4.5287	Level4	3.53507e-05	9.55463e-05	5.9071e-05	8.37186e-05	0	2.27688e-05	0.000334179	0.000159375	0.002241	3.69876e-05	0.000117015	0.000449684	6.77486e-05	4.35919e-05	3.29631e-05	1.50077e-05	6.19128e-05	0.000145812	6.66128e-05	0.000258909	8.49027e-05	0.000452785	0.000251739	0.000308917	0	0	0	0	0	0
neg_304	5-Phenyl-1,3-oxazinane-2,4-dione	52.5	4.99906	C10H9NO3	226.029	3.83663	Level4	3.31132e-05	3.86049e-05	3.56776e-05	0	0	0	8.2631e-06	5.68748e-05	1.59876e-05	2.86047e-05	0	0	2.73875e-05	1.5557e-05	6.5418e-05	0	0	0	2.41404e-05	2.58649e-05	3.84164e-05	0	0	0	0	0	0	0	0	0
neg_305	N2-Succinyl-L-ornithine	52.5	10.9032	C9H16N2O5	231.101	0.804617	Level4	0.000180794	0.000190075	0.000229277	0	0	0	0.000175949	0.000136431	0.000131098	0	0	0	0.000181863	0.000132161	0.000165387	0	0	0	0.000129524	0.000128669	0.00015004	0	0	0	0	0	0	0	0	0
neg_306	D,L-alpha-methylphosphinothricin	52.5	6.38484	C6H13NO4P-	215.034	0.626567	Level4	0.00221066	0.00181362	0.00183062	0.00272608	0.002312	0.00151043	0.0022237	0.00156257	0.00121092	0.00873123	0.00839255	0.00487957	0.00236149	0.00224788	0.00237575	0.00084321	0.0014486	0.00167215	0.00302654	0.00201652	0.0025325	0.00402582	0.00195567	0.00435131	0.00135305	0.00575231	0.00483267	0.0023711	0.00272102	0.000524644
neg_307	L-2-Amino-3-oxobutanoic acid	52.4	30.6075	C4H7NO3	138.021	1.58958	Level4	2.05591e-05	2.11357e-05	2.15494e-05	7.53078e-06	7.3654e-06	1.30043e-05	1.82492e-05	1.83809e-05	1.35662e-05	0	1.26365e-05	0	2.25949e-05	1.80145e-05	2.79789e-05	6.57942e-06	2.22734e-05	3.39476e-05	1.73079e-05	1.88575e-05	1.92581e-05	1.13149e-05	0	1.38113e-05	0	0	0	0	0	0
neg_308	1-Aminocyclopropane-1-carboxylic acid	52.4	15.0358	C4H7NO2	100.042	1.4895	Level4	1.43665e-05	1.65671e-05	1.51275e-05	0	0	0	1.63163e-05	1.8085e-05	1.83772e-05	0	0	0	2.25225e-05	1.56194e-05	1.91618e-05	0	0	0	2.71799e-05	1.61603e-05	2.3166e-05	0	0	0	0	0	0	0	0	0
neg_311	5'-amino-5'-deoxyadenosine	52.2	16.8434	C10H14N6O3	265.11	3.35192	Level4	8.11131e-06	1.27264e-05	1.3754e-05	0.000138643	7.60159e-05	8.12333e-05	1.93885e-05	2.10312e-05	3.14805e-05	0.000129401	0.000115628	6.96495e-05	1.14789e-05	8.07057e-06	1.7832e-05	0.000134909	9.5501e-05	0.00028134	7.67442e-05	8.26156e-05	6.26732e-05	0.000768925	0.0004323	0.000488482	0	0	0	0	0	0
neg_312	1-Methyladenosine	52.2	-21.2765	C11H17N5O4	328.12	4.35783	Level4	5.66001e-05	5.47561e-05	0.000115342	0	0	0	0.000132061	0.000143796	0.00012511	0	0.000103648	0.000106724	9.06473e-05	7.2572e-05	9.49691e-05	0	0	1.80736e-05	0.000312332	0.000337247	0.000220401	1.79702e-05	0	0	0	0	0	0	0	0
neg_313	D-arabinonate	52.2	25.145	C5H10O6	187.027	1.43947	Level4	2.11889e-05	1.9242e-05	1.61489e-05	0	0	0	2.61107e-05	3.03913e-05	2.70957e-05	0	0	0	3.37807e-05	1.80884e-05	2.64822e-05	0	0	0	4.52938e-05	2.64456e-05	4.17319e-05	0	0	0	0	0	0	0	0	0
neg_315	3-alpha,12-alpha-dihydroxy-7-oxo-5-beta-cholanate	52.1	2.31102	C24H37O5-	450.263	7.0755	Level4	0.000122825	0.000188636	0.000191148	0.000721661	0.000734359	0.000789263	0.000155949	0.000119441	9.42714e-05	0.000404441	0.00041471	0.000989242	0.000163203	0.000344033	0.000161086	0.000895	0.00142082	0.00307172	0.000155639	0.000171911	0.000247484	0.00228502	0.0014553	0.00238204	0	2.36139e-05	0	0	0	0
neg_316	2-phenylacetamidine	52.1	1.52084	C8H10N2	267.162	5.97728	Level4	4.81351e-05	8.30074e-05	8.0299e-05	0	0	0	7.28119e-05	7.81207e-05	0.000161821	0	0	0	3.49693e-05	3.81019e-05	3.93633e-05	0	0	0	3.67768e-05	7.95177e-05	6.56413e-05	0	0	0	0	0	0	0	0	0
neg_317	gamma-amino-gamma-cyanobutanoic acid	52	-13.9854	C5H8N2O2	163.026	0.697367	Level4	5.20772e-05	5.54109e-05	5.70663e-05	0	0	0	5.47622e-05	8.1028e-05	7.54302e-05	0	0	0	0.000151213	7.62348e-05	9.88064e-05	0	0	0	3.64226e-05	3.42857e-05	3.34151e-05	0	0	0	0	0	0	0	0	0
neg_318	L-Cystathionine	52	32.2035	C7H14N2O4S	257.044	5.22082	Level4	6.37799e-08	5.86125e-08	5.50391e-09	1.73999e-06	2.17173e-06	5.9674e-07	0	3.07809e-07	7.34812e-06	7.90851e-06	1.86207e-06	1.66103e-05	5.34615e-05	8.22097e-06	5.16597e-05	2.72891e-05	5.67394e-06	0.000136189	7.56195e-05	2.78863e-05	1.44668e-06	1.17209e-05	1.09465e-05	3.37432e-06	7.14416e-06	2.58841e-06	3.57963e-06	1.21108e-05	7.429e-06	6.89169e-06
neg_319	Anethole	52	-34.3855	C10H12O	333.137	7.8248	Level4	4.91808e-06	6.36988e-06	7.74825e-06	0.000117599	0.00013873	8.89916e-05	6.92067e-06	3.85018e-06	0.000284749	0.0002197	0.000135356	0.000113848	3.82784e-06	5.17873e-06	5.1646e-06	9.67767e-05	5.80659e-05	7.97541e-05	2.27223e-05	1.04158e-05	1.98407e-06	0.000545948	0.000172493	0.000187503	0.000252025	0.000145633	0.00014163	0.000450423	0.000313217	0.000598583
neg_320	DG(14:0/16:0/0:0)	52	41.4252	C33H64O5	575.467	13.5685	Level4	0.00123458	0.00235584	0.000977339	0	2.05153e-05	0.000121319	0.00142956	0.00117263	0.000720352	0.000474712	6.61851e-05	9.41073e-05	0.000729462	0.000982079	0.000948801	5.21294e-05	0.000231996	0.000205863	0.000384729	0.000441175	0.000783678	0.000577785	0.000203602	0.000397512	0.00152699	0.000469843	0.000700908	0.000660568	0.000261776	3.55473e-05
neg_321	ergosta-5,7,22,24(28)-tetraen-3beta-ol	52	-24.9556	C28H42O	415.288	9.87977	Level4	0	4.52073e-06	0	0	1.74221e-06	0	0	1.00512e-05	1.53319e-05	0	0	0	2.22419e-06	0	6.67061e-06	0	0	0	0.000140434	8.71429e-06	0	0	0	0	0	0	0	0	0	0
neg_322	1,1,6-Trimethyl-1,2-dihydronaphthalene	52	6.8766	C13H16	217.125	6.56213	Level4	5.78548e-06	1.31654e-05	1.7083e-05	0	8.35854e-06	1.79038e-05	8.93448e-06	5.02157e-06	5.72607e-06	0	0	0.000149499	8.16564e-06	1.38646e-05	1.70245e-05	0	7.59752e-06	0.000107577	1.00805e-05	3.5849e-06	5.50821e-06	3.57817e-05	2.54008e-05	7.39716e-05	0	0	0	0	0	0
neg_323	PG(19:0/17:0)	51.9	-19.0694	C42H83O10P	823.555	13.6186	Level4	0.00151445	0.00133113	0.00168642	9.78623e-05	0.00173526	2.26217e-05	0.00205783	0.00250679	0.00147367	4.49864e-05	0.00190372	1.46594e-05	0.00112561	0.00270234	0.00121156	1.36015e-05	7.34819e-06	5.43866e-05	0.00295624	0.00334344	0.00241293	2.08362e-05	1.581e-07	0	0	4.21502e-05	0	4.23522e-07	0	0
neg_324	1,4-Decanolide	51.9	-4.26739	C9H16O2	349.198	6.8474	Level4	1.69001e-05	1.63908e-05	1.67177e-05	0	0	0	5.10545e-06	7.49583e-06	6.22594e-06	0	0	0	2.13761e-05	3.81876e-06	9.81209e-06	0	0	0	4.302e-06	8.99257e-06	3.89054e-06	0	0	0	0	0	0	0	0	0
neg_325	2-thiophenemethanol	51.9	-17.1649	C5H6OS	264.993	5.51325	Level4	0.000707672	0.000807146	0.000854954	0.00754542	0.0067842	0.00482133	0.000999791	0.000797456	0.00072862	0.0109388	0.00792884	0.00886601	0.000724173	0.000829679	0.000946472	0.00666332	0.00514795	0.00644854	0.000831778	0.000778914	0.000922606	0.0121138	0.00867856	0.0132177	0.0176052	0.0142824	0.0186492	0.0255964	0.0263826	0.0231112
neg_326	dehydro-D-arabinono-1,4-lactone	51.8	1.25979	C5H6O5	191.02	0.669483	Level4	6.57284e-05	0.000114409	0.000108254	0.000282341	8.71722e-05	1.30066e-05	8.11453e-05	9.73667e-05	0.000107883	0.000109915	5.34055e-05	0	8.16675e-05	5.4049e-05	4.35877e-05	6.03443e-05	2.59841e-06	0	9.87306e-05	5.3331e-05	4.95368e-05	2.95413e-05	1.30277e-05	0	4.3528e-06	0	0	0	0	0
neg_328	PG(18:1(11Z)/18:1(11Z))	51.8	-1.6882	C42H79O10P	773.533	10.6649	Level4	7.66081e-05	0.000137331	0.000141314	0.000420168	0.000400776	0.000293625	0.000136426	0.000123478	0.000146721	0.000951871	0.000910206	0.000864258	9.47731e-05	0.000111969	9.65757e-05	0.000417914	0.000251789	0.000342371	8.61002e-05	9.20777e-05	6.53346e-05	0.000371025	0.000384795	0.000566826	0.000517473	0.000375627	0.000687022	0.000501746	0.000523957	0.000607153
neg_329	PC(16:1(9Z)/P-18:1(11Z))	51.8	-21.7745	C42H80NO7P	762.526	12.4553	Level4	2.23394e-05	2.02579e-05	3.6915e-05	7.78996e-05	4.58048e-05	0.000160702	0	0	1.0352e-06	2.99589e-05	0.000158233	0.000429721	5.02028e-06	1.56933e-05	1.11847e-05	0.000128032	0.000308708	0.000266619	6.30278e-06	0	3.66968e-06	5.08904e-05	0.000117863	6.14959e-05	0	0	0	0	0	0
neg_330	Linalool acetate	51.8	-12.9997	C12H20O2	451.301	8.58843	Level4	1.39447e-06	6.46328e-07	4.17039e-06	0	0	0	0	0	0	2.75389e-05	0	0	2.25524e-05	2.32021e-05	3.32689e-05	0.000227134	0	0.000145712	4.2275e-05	0	8.72414e-05	8.77371e-05	1.86265e-05	0.000920548	0	0	0	0	0	0
neg_331	1-(1-Ethoxyethoxy)-pentane	51.8	0.736529	C9H20O2	357.262	6.04878	Level4	0.00017689	0.000201374	0.000177977	0.000311095	2.34448e-05	0.000104826	0.00012053	0.000109601	8.95753e-05	7.96082e-05	8.94361e-05	9.99813e-06	0.000194261	0.000142276	0.000148336	3.94048e-05	6.48609e-05	6.32163e-05	7.62093e-05	7.40979e-05	0.000115716	0	0	0.000445174	0	0.000286938	0.000224743	0.000364852	0	0
neg_332	trans-Cinnamic acid	51.8	9.10724	C9H8O2	193.052	4.40002	Level4	1.44366e-05	1.60417e-05	2.69732e-06	8.27273e-05	2.37261e-05	0.000102473	1.29152e-05	1.10634e-05	1.84163e-05	0.000215846	4.13597e-05	0.000107531	5.22529e-06	1.74986e-05	1.6377e-05	1.14243e-05	5.45143e-05	0.000151265	0	1.49577e-05	2.3957e-05	5.32666e-05	0.00014449	0.000133778	0.000163277	0.000216336	0.000170912	0.000145253	0.000351046	8.18764e-05
neg_334	2-Acetolactate	51.7	9.89127	C5H8O4	131.036	2.06002	Level4	2.80024e-05	3.41445e-05	3.41843e-05	0	0	0	3.507e-05	2.70794e-05	2.82349e-05	0	0	0	7.12564e-05	5.41108e-05	6.30401e-05	0	0	0	5.15778e-05	3.05958e-05	6.52919e-05	0	0	0	0	0	0	0	0	0
neg_335	diethyl tartrate	51.7	-11.023	C8H14O6	457.152	5.6348	Level4	5.1424e-05	5.82036e-05	7.76529e-05	3.27788e-05	0	0	3.10611e-05	4.12847e-05	3.84498e-05	0	1.19495e-05	0	5.62302e-05	2.35673e-05	4.39626e-05	0	1.71515e-05	3.23708e-05	7.90095e-06	2.5196e-05	4.96763e-06	0	0	0	0	0	0	0	0	0
neg_336	3,7-Dimethyl-1,6-octadien-3-ol	51.7	-3.60355	C10H18O	367.284	9.42285	Level4	0	0	2.4982e-07	0.000234124	6.65667e-05	6.75468e-05	4.55872e-07	0	0	0	8.68331e-06	2.45887e-05	0	5.07648e-06	0	0.000246111	0.000124523	9.88948e-06	0	0	0	6.28455e-06	0	0.000193062	0	0	0	0	0	0
neg_337	PE(16:0/19:0)	51.7	2.6483	C40H80NO8P	754.539	11.5994	Level4	5.39194e-05	0.000140387	0.000172195	0.000120626	9.24436e-05	0.000146071	8.98307e-05	0.00011711	7.84906e-05	0.000215689	0.000308583	0.000107084	2.01721e-05	4.12984e-05	1.74347e-05	0	2.0983e-05	6.39933e-05	4.35086e-05	2.14387e-05	6.30883e-05	3.42614e-05	0	7.69718e-05	0.000105473	5.43716e-05	0	0	0	0
neg_338	octyl 2-acetamido-2-deoxy-alpha-D-glucopyranoside	51.7	26.7646	C16H31NO6	368.193	5.90578	Level4	6.30003e-05	7.0259e-06	2.44292e-05	0	0	1.72318e-05	2.71068e-05	7.27161e-05	3.65852e-05	0	6.07455e-06	0	2.85135e-05	0.000224083	4.51458e-05	0	0	0	3.52301e-05	6.4043e-05	5.60691e-05	0.000125748	7.18061e-05	0	0	0	0	0	0	0
neg_339	Decanoyl-CoA (n-C10:0CoA)	51.6	15.0928	C31H54N7O17P3S	966.263	2.36028	Level4	3.71886e-05	4.1505e-05	3.84564e-05	0	0	0	3.77639e-05	2.87665e-05	4.08629e-05	0	0	0	3.86293e-05	2.25741e-05	2.76361e-05	0	0	0	9.03384e-05	3.84622e-05	7.6283e-05	0	0	0	0	0	0	0	0	0
neg_340	5'-(aminoiminomethyl)amino-5'-deoxyadenosine dihydrogen sulfate	51.6	29.4645	C11H17N8O3+	330.126	4.55017	Level4	4.61031e-05	3.27333e-05	3.2857e-05	0	0	0	1.60643e-05	1.04579e-05	2.32627e-05	0	0	0	3.25437e-05	1.50449e-05	2.24562e-05	0	0	0	1.05804e-05	2.82595e-05	3.64458e-05	0	0	0	0	0	0	0	0	0
neg_341	PS(17:0/18:1(11Z))	51.6	-8.16802	C41H78NO10P	820.528	11.7703	Level4	0.000232865	0.000158981	0.000172761	0	0	0	0.000174605	0.000185473	0.000150267	0	0	0	0.000127156	0.000153912	0.000186764	0	0	0	0.000146777	0.00013822	0.000179483	0	0	0	0	0	0	0	0	0
neg_342	N5-Pan	51.6	-9.61839	C14H28N2O4	613.374	9.92265	Level4	1.05222e-05	1.50141e-05	4.05574e-05	0	0	0	7.33124e-06	6.09695e-06	5.29548e-06	0	0	0	6.1937e-06	4.19885e-06	4.39478e-06	0	0	0	1.80286e-05	1.14224e-05	5.51472e-06	0	0	0	0	0	0	0	0	0
neg_344	Ethyl decanoate	51.4	4.31474	C12H24O2	399.35	12.0563	Level4	1.57518e-06	8.18425e-07	2.20136e-06	0	0	0	0	0.000102014	4.93235e-05	0	0	0	1.1181e-05	0	6.91609e-06	0	0	0	0	0	0	0	0	0	0	0	0	0	0	0
neg_346	Engeletin	51.4	-22.9924	C21H22O10	469.081	3.15172	Level4	0.000282687	0.000227771	0.000204405	0	0	0	0.000457247	0.00100875	0.000465845	0	0	0	0.000294769	0.000464135	0.000412779	0	0	0	0.000207882	0.000235381	0.000289632	0	0	0	0	0	0	0	0	0
neg_347	formycin B	51.3	-21.8042	C10H12N4O5	267.068	4.83545	Level4	5.30185e-05	6.56497e-05	0.000109919	0	9.80916e-06	0	0.00010724	9.94896e-05	0.00012719	0	2.07774e-05	6.35544e-05	4.44198e-05	5.17255e-05	4.67851e-05	0	0	0	0.000251396	0.000250543	0.000139278	0	0	0	0	0	0	0	0	0
neg_348	1-Oleoyl-lysophosphatidic acid	51.3	1.04317	C21H41O7P	435.252	9.85117	Level4	0.000109956	0.000142988	0.000124638	0.000225983	0.000178761	8.0647e-05	9.76801e-05	0.000749573	0.000419855	0.0013588	0.000492526	0.000240603	0.000163659	0.000184014	0.000239323	0.000469025	0.00015437	8.01483e-05	4.25913e-05	3.32481e-05	6.16407e-05	0.000154969	4.88749e-05	2.51315e-05	3.33815e-05	0	0	0	0	0
neg_350	Phylloquinone	51.3	17.3928	C31H46O2	485.327	6.49778	Level4	9.96567e-05	8.06565e-05	0.00011823	0	0	0	7.8671e-05	8.77986e-05	0.000127488	0	4.90544e-05	0.000369805	5.25936e-05	4.80819e-05	9.86381e-05	0	0	2.48791e-05	0.000273198	0.000241695	0.000144699	1.76192e-05	0	1.99915e-05	0	0	0	0	0	0
neg_352	(S)(+)-Allantoin	51.3	14.2699	C4H6N4O3	361.091	1.42517	Level4	5.59182e-05	5.73652e-05	5.69914e-05	0	0	0	6.40002e-05	7.32619e-05	5.97551e-05	0	0	0	9.46148e-05	5.45068e-05	9.71787e-05	0	0	0	6.43423e-05	5.44569e-05	6.0903e-05	0	0	0	0	0	0	0	0	0
neg_353	N3-fumaramoyl-L-2,3-diaminopropanoate	51.2	4.23117	C7H9N2O5-	236.021	4.42862	Level4	2.47127e-05	2.35987e-05	1.7042e-05	0.00211135	0.00249011	0.00262096	4.30696e-05	5.60046e-05	7.63625e-05	0.00990647	0.00549679	0.00387568	3.28834e-05	7.60096e-05	6.03278e-05	0.000811047	0.000550075	0.00146998	4.76544e-05	2.91109e-05	5.35107e-05	0.00101438	0.000507899	0.000757583	0.000392311	0.000751188	0.000397396	0.00060253	0.000516426	0.000471705
neg_354	D-Galactosamine	51.2	-29.2634	C6H13NO5	357.141	1.58245	Level4	3.89702e-05	4.73095e-05	5.00666e-05	0	0	0	1.9788e-05	2.48853e-05	2.74064e-05	0	0	0	5.40048e-05	4.09285e-05	4.70789e-05	0	0	0	4.43731e-06	8.93588e-06	1.06782e-05	0	0	0	0	0	0	0	0	0
neg_355	beta-N-acetylneuraminate	51.1	-20.5096	C11H18NO9-	615.176	1.73187	Level4	3.38933e-05	4.07897e-05	5.47155e-05	0	0	0	2.60512e-05	4.42031e-05	4.75454e-05	0	0	0	6.5053e-05	2.5088e-05	7.7673e-05	0	0	0	1.24093e-05	1.13611e-05	5.69355e-06	0	0	0	0	0	0	0	0	0
neg_356	O-Acetylserine	51	-12.0743	C5H9NO4	353.117	3.42985	Level4	7.07042e-05	0.000108918	0.000120886	0	0	0	9.13383e-05	0.000101164	0.000108461	0	0	0	7.46844e-05	6.30553e-05	5.98612e-05	0	0	0	0.000126517	7.23093e-05	0.000118902	0	0	0	0	0	0	0	0	0
neg_357	S-adenosyl-1,8-diamino-3-thiooctane	51	-31.0778	C18H31N7O3S	460.177	4.74248	Level4	0.00118686	0.000881945	0.00127676	0.000195781	0.000195474	7.95731e-05	0.00115472	0.00132378	0.00151231	3.85405e-05	0.00101398	0.00178871	0.000685528	0.00112038	0.000797553	1.16052e-05	2.3443e-05	0.000303449	0.00271777	0.0028226	0.00165781	0.00013433	0.000430759	0.000136855	0	5.7182e-05	0	0	0	0
neg_358	leukotriene A4	51	-17.6526	C20H30O3	353.183	7.0755	Level4	1.31734e-05	4.9556e-05	3.81132e-05	0.000512991	0.00124277	0.00431816	0.000325474	0.000171199	5.60743e-05	0.000819005	0.000436986	0.000197257	2.58325e-05	2.38446e-05	3.44901e-05	0.00118571	0.000345628	0.000447564	3.14985e-05	0.000605954	4.53595e-05	0.000454181	0.00576588	0.000809747	0.000860353	0.000317984	0.000783252	0.000337968	0.00110241	0.000904159
neg_360	L-aspartol adenylate	50.9	-2.1706	C14H20N6O9P-	446.095	2.77352	Level4	0.000121518	0.000109555	0.000102668	0	0	0	0.000162368	0.000114278	0.000107505	0	2.81642e-05	0	6.91167e-05	0.000125232	0.000111698	0	0	0	0.000131236	0.000123048	0.000151399	0	0	0	0	0	0	0	0	0
neg_361	PE(16:0/0:0)	50.9	1.73652	C21H44NO7P	452.279	8.23162	Level4	0.000685208	0.000892106	0.000845752	0.000330992	0.000103977	0.000212548	0.00053213	0.000608849	0.000480848	0.00013276	9.4284e-05	3.08525e-05	0.000560307	0.000365399	0.000436065	4.82014e-05	3.86395e-05	0.000178748	0.000421262	0.000437305	0.000574176	0.000166444	4.66292e-05	0.000159266	0	0	0	0	0	0
neg_362	maltoheptaose	50.9	-5.60939	C42H72O36	1197.37	0.818917	Level4	0.000181767	0.000256286	0.000317488	0	0	0	0.000466804	0.000309065	0.000165275	0	0	0	8.1961e-06	2.55315e-05	1.65169e-06	0	0	0	0	1.34483e-05	3.75363e-06	0	0	0	0	0	0	0	0	0
neg_363	Thiamine	50.8	-2.68299	C12H17N4OS+	310.11	4.36498	Level4	7.53538e-05	7.74601e-05	0.000156605	0	0	0	0.000169528	0.000215843	0.000177748	0	0.000161657	0.000158384	0.000143076	9.92332e-05	0.000141455	0	0	1.21783e-05	0.000431138	0.000491731	0.000279145	1.55617e-05	0	0	0	0	0	0	0	0
neg_364	PS(14:1(9Z)/16:0)	50.8	-25.3051	C36H68NO10P	750.438	7.88915	Level4	0	0	0	0	0	3.37322e-05	7.39749e-05	0.000107723	1.18247e-05	0	0	0	1.39034e-05	2.12655e-06	0	0	0	2.71526e-05	1.08002e-05	3.05314e-05	0	0	2.11588e-05	0	0	0	0	0	0	0
neg_365	N5-Formyl-H4F	50.8	-28.1452	C20H23N7O7	518.151	4.84973	Level4	0.000183821	0.000135803	0.000220234	0	0	0	0.000429478	0.000252125	0.000295512	0	0	6.12011e-05	8.75479e-05	0.000195373	0.000136147	0	0	0	0.000488786	0.000545682	0.000396409	0	0	0	0	0	0	0	0	0
neg_366	5-Methyltetrahydrofolic acid	50.8	-34.5054	C20H25N7O6	458.164	4.686	Level4	6.79343e-05	5.93912e-05	6.48225e-05	0	0	0	5.07695e-05	6.03317e-05	6.64483e-05	0	0	0	4.97637e-05	6.0628e-05	6.16244e-05	0	0	0	0.000136452	0.000141907	0.000101331	0	0	0	0	0	0	0	0	0
neg_368	Tetrahydrodipicolinate	50.8	4.28154	C7H9NO4	206.023	2.77352	Level4	0.000958935	0.000871769	0.000904513	1.09293e-05	1.323e-05	7.25449e-06	0.00119299	0.000887706	0.000970655	9.64581e-07	9.53818e-05	1.85709e-07	0.000533304	0.000787089	0.000834984	1.09176e-06	2.92958e-10	7.39536e-07	0.00105052	0.00101022	0.0015587	7.51441e-06	1.01707e-05	4.5273e-06	6.50788e-07	7.5088e-05	7.60585e-07	5.22333e-07	2.90007e-08	2.07393e-07
neg_369	Methylcitric acid	50.8	7.49064	C7H10O7	205.037	1.5038	Level4	9.44244e-05	0.000128004	0.000109942	0	0	0	0.000170878	0.000227217	0.0001952	0	0	0	0.00011001	5.24611e-05	7.9464e-05	0	0	0	0.000123603	0.000123889	0.000102888	0	0	0	0	0	0	0	0	0
neg_370	L-Carnitine	50.8	9.52469	C7H15NO3	359.183	0.540783	Level4	2.0329e-05	1.68069e-05	1.50838e-05	0	0	0	1.44134e-05	2.67861e-05	1.10656e-05	0	0	0	3.17172e-05	2.27389e-05	4.25755e-05	0	0	0	1.10312e-05	1.29387e-05	1.5443e-05	0	0	0	0	0	0	0	0	0
neg_371	1-monohexadecanoylglycerol	50.7	-42.0416	C19H38O4	365.233	9.41572	Level4	6.68987e-05	3.83122e-05	6.91962e-05	0.00328798	0.00115269	0.00151016	2.53246e-05	1.69555e-05	1.19244e-05	0.000515747	0.00115749	0.000797035	6.23236e-05	0.000148	6.16616e-05	0.00270963	0.00205243	0.000565765	1.57623e-05	2.61569e-05	9.06898e-05	0.000597026	0.000180918	0.00247602	0	0.000368878	0.000274063	0.000104881	0	0
neg_372	N-Acetylmannosamine	50.7	-13.2423	C8H15NO6	256.056	2.6813	Level4	1.39877e-05	1.74866e-05	1.9753e-05	3.42274e-05	5.55451e-05	5.98795e-05	1.60599e-05	1.99984e-05	1.21738e-05	3.96408e-05	5.74983e-05	1.40902e-05	1.54602e-05	1.39754e-05	2.41364e-05	0	2.30986e-05	3.58377e-05	1.27173e-05	8.23662e-06	1.67784e-05	1.29307e-05	0	1.39404e-05	0	0	0	0	0	0
neg_373	Deoxyadenosine	50.6	-22.704	C10H13N5O3	296.094	3.13028	Level4	1.24504e-05	1.8686e-05	1.31876e-05	0	0	0	1.56511e-05	6.84391e-06	1.83439e-05	0	0	0	1.36505e-05	4.57243e-06	2.64036e-06	0	0	0	7.77638e-05	3.41323e-05	1.11863e-05	0	0	0	0	0	0	0	0	0
neg_374	L-Ala-D-Glu-meso-A2pm	50.6	-13.6452	C15H26N4O8	425.139	4.80683	Level4	2.50014e-05	1.84266e-05	3.61583e-05	0	2.659e-06	0	3.37078e-05	1.05632e-05	1.47284e-05	0	0	0	3.44513e-05	1.20104e-05	2.99648e-05	0	0	0	4.41361e-05	3.97097e-05	3.95345e-05	0	0	0	0	0	0	0	0	0
neg_375	3-mercaptohexan-1-ol	50.6	-24.1311	C6H14OS	305.116	2.3317	Level4	4.17528e-06	1.04607e-06	4.41382e-06	0	7.94669e-06	7.00454e-06	5.16696e-06	3.91568e-06	5.38547e-06	0	0	0	6.15626e-06	2.8565e-06	2.39616e-06	1.00877e-05	1.56773e-05	4.76448e-05	1.18391e-05	1.19977e-05	8.67056e-06	9.87563e-05	3.0904e-05	6.11826e-05	0	0	0	0	0	0
neg_376	1-Nitronaphthalene-5,6-oxide	50.6	26.2117	C10H7NO3	234.046	0.868967	Level4	0.000924794	0.000809199	0.0011739	0	0	0	0.000570246	0.000537612	0.000426807	0	0	0	0.0011693	0.00091964	0.000962142	0	0	0	0.000378358	0.000309613	0.000321515	0	0	0	0	0	0	0	0	0
neg_377	PS(18:0/18:1(9Z))	50.5	-3.69003	C42H80NO10P	788.542	9.75105	Level4	0.00833114	0.00818492	0.00821294	0.0543821	0.0524385	0.0333409	0.0056995	0.00397788	0.00350091	0.0754324	0.0932027	0.139055	0.0131234	0.0167967	0.0171136	0.102514	0.0731293	0.0832619	0.00941773	0.00736887	0.00760604	0.0722704	0.0469648	0.0598386	0.0769427	0.0543316	0.0691231	0.0917065	0.0883273	0.0723639
neg_378	5,10-Methylene-THF	50.5	-33.4917	C20H23N7O6	502.154	4.81398	Level4	0.00050382	0.000346062	0.000396662	0.000159374	7.62228e-05	0	0.000674786	0.00112823	0.00111913	0	0.000290831	0.000507368	0.000352427	0.000537056	0.000539648	0	2.54301e-05	7.92367e-05	0.000699814	0.000635938	0.000471515	1.4262e-05	0.000181397	0.000102789	0	1.81721e-05	0	0	0	0
neg_379	Cytidine	50.5	19.8193	C9H13N3O5	545.195	4.83545	Level4	0.000159426	0.000200622	0.000284973	0	0	0	0.000265356	0.000203263	0.000296898	0	0.000141342	0.000224667	0.000112575	0.000113146	0.000123808	0	0	0	0.000553168	0.000571482	0.000351515	0	1.29384e-05	0	0	0	0	0	0	0
neg_380	PE(18:0/18:1(9Z))	50.5	-9.63072	C41H80NO8P	766.53	9.5015	Level4	0.00434093	0.00354979	0.00255821	0.010311	0.0077512	0.00525933	0.00129332	0.00123802	0.00122013	0.0137057	0.00907522	0.00834318	0.000546706	0.000573899	0.000680473	0.00467201	0.00288492	0.0046549	0.000433853	0.000481289	0.000507483	0.0085511	0.00498095	0.00735156	0.00687874	0.00382281	0.00452915	0.00904973	0.00683338	0.00451103
neg_381	PG(18:1(11Z)/16:1(9Z))	50.5	28.384	C40H75O10P	791.529	12.684	Level4	0.00861197	0.00916949	0.00926599	0.00154374	0.000626335	0.000839847	0.0055921	0.00490736	0.00485531	0.00116196	0.000505247	0.000492225	0.00399931	0.00382247	0.00468682	0.000302036	0.000110128	0.000534066	0.00377266	0.00345664	0.00509014	0.000809825	0.000213794	0.000295157	7.43006e-05	0.000333465	7.90246e-05	0	0	0
neg_382	Shikimate 3-phosphate	50.5	9.072	C7H11O8P	274.996	11.2211	Level4	0.000512722	0.000562334	0.000604185	0.00354066	0.00366323	0.00250785	0.000580192	0.000535646	0.000443353	0.00496294	0.00355001	0.00435002	0.000430764	0.000522036	0.000599192	0.00315	0.00241851	0.00303204	0.000479814	0.000504167	0.000599302	0.00552975	0.0038641	0.00604123	0.0079232	0.00634657	0.00821993	0.0110309	0.0116105	0.0103825
neg_383	S-hexyl glutathione	50.4	-33.8042	C16H28N3O6S-	435.176	3.28042	Level4	0.000301317	0.000279858	0.000337284	0	0	0	0.000377134	0.000375624	0.000306175	0	0	0	0.000335591	0.00028516	0.000325145	0	0	0	0.000454215	0.000412245	0.0003958	0	0	0	0	0	0	0	0	0
neg_384	4-Hydroxy-5-phenyltetrahydro-1,3-oxazin-2-one	50.4	7.31634	C10H11NO3	238.074	2.1601	Level4	0.000266733	0.00034903	0.000604058	0	0	0	9.6669e-05	2.57101e-05	0.000147951	0	0	0	4.67978e-05	0.000125323	0.000181181	0	5.11026e-06	0	0.000216448	0.00035224	0.000591651	0	0	0	0	0	0	0	0	0
neg_385	Cer 18:0;3/20:0;1	50.4	-40.0109	C38H77NO5	626.548	12.6054	Level4	0	0.000895054	0.000864789	0.00607223	0.00587187	0.00412927	0.000821356	0.000742652	0.000620573	0.007888	0.00590619	0.00700452	0.000563321	0.000681224	0.00068628	0.00467183	0.00350914	0.00470746	0.000583964	0.000608501	0.00069138	0.00798229	0.00568433	0.00848195	0.0111566	0.00959014	0.0135299	0.0181301	0.0182864	0.0161681
neg_386	Coumermycin A1	50.4	2.1702	C55H59N5O20	1144.35	3.09453	Level4	3.32251e-05	5.51163e-05	3.37666e-05	0	0	0	0.000126848	0.000169441	8.06956e-05	0	0	0	5.78305e-05	4.21647e-05	7.59811e-05	0	0	0	8.34916e-05	7.47851e-05	6.14145e-05	0	0	0	0	0	0	0	0	0
neg_389	S-Adenosylmethionine	50.3	6.81523	C15H23N6O5S+	444.146	4.686	Level4	6.11415e-05	3.64554e-05	4.68581e-05	0	0	0	4.02808e-05	6.50988e-05	6.84416e-05	0	0	9.19569e-05	3.06367e-05	5.65334e-05	2.8755e-05	0	0	0	0.00014305	0.000164882	7.25009e-05	0	0	0	0	0	0	0	0	0
neg_390	globomycin	50.2	12.7408	C32H57N5O9	676.399	4.40717	Level4	0	4.57345e-05	0	0	0	0	0	0	0.000288116	0	0	0	0	0	0	0	0	0	0	0	7.8243e-06	0	0	0	0	2.18615e-05	0	0	0	0
neg_391	Cytosine	50.2	22.6363	C4H5N3O	221.084	4.686	Level4	7.0619e-06	6.49087e-06	5.89182e-06	3.0706e-05	4.93105e-05	2.92528e-05	1.33474e-05	5.84583e-06	2.01512e-05	5.05917e-05	5.60472e-05	6.5333e-05	7.12465e-06	8.42802e-06	9.84686e-06	6.16764e-05	1.45625e-05	3.68318e-05	1.10468e-05	1.69898e-05	1.29811e-05	8.8107e-05	4.0208e-05	8.58769e-05	4.53798e-05	7.05275e-05	0.000123821	0.000215623	0.000120564	6.13916e-05
neg_392	zymosterol	50.2	-2.86652	C27H44O	429.336	9.63737	Level4	8.64073e-06	2.36393e-05	1.63879e-05	0	0	1.9783e-05	1.06686e-05	9.53829e-06	8.44032e-06	5.27841e-06	2.97319e-05	0	3.25024e-06	6.83515e-06	1.34172e-05	0	1.47788e-05	1.06434e-05	6.35813e-06	9.26191e-06	1.17215e-05	0	0	0	0	0	0	0	0	0
neg_393	PE(18:1(11Z)/16:1(9Z))	50.2	-38.805	C39H74NO8P	760.486	7.7962	Level4	3.05047e-05	9.72651e-06	2.39922e-05	0.000137189	0.000219205	6.91898e-05	1.82658e-06	9.37268e-06	0.0002605	1.67554e-05	5.16757e-05	0.000135027	1.65813e-05	0	2.58594e-06	9.14799e-06	3.51661e-05	0	1.87176e-06	0	3.26205e-06	0	0	0	0	0	0	0	0	0.000141829
neg_394	CDP-DG(18:1(11Z)/22:6(4Z,7Z,10Z,13Z,16Z,19Z))	50.2	-17.8103	C52H83N3O15P2	1096.51	7.13983	Level4	0	0	0	0	0	0	0	0	0	0	0	0	0	3.82405e-06	0	0	0	0	0	0	0	0	0	0	0	0	0	0	0	0.0060813
neg_396	Oleic acid	50.2	-38.1722	C18H34O2	303.22	5.59905	Level4	2.5692e-05	2.96047e-05	2.47382e-05	0	0	0.000257294	1.83274e-05	1.5275e-05	1.24084e-05	5.30917e-06	0	0	2.39865e-05	1.14133e-05	3.81704e-05	0.000705281	0.000110417	0.000248893	1.83203e-05	1.7325e-05	1.75351e-05	0	0	0	0	0	0	0	0	0
neg_397	Raffinose	50.2	-13.9835	C18H32O16	503.155	5.14218	Level4	0	0	2.97346e-06	0	0	0	4.21678e-06	4.73999e-06	1.79235e-05	0	0	0	0	0	0	0	0	0	2.98988e-05	1.36564e-05	3.17784e-06	0	0	0	0	0	0	0	0	0
neg_399	PE(14:0/0:0)	50.2	-26.7958	C19H40NO7P	446.218	4.543	Level4	0.000290679	0.000232908	0.000308589	1.75518e-05	1.28735e-05	0	0.000195919	0.000232859	0.000189633	0	0	0	0.000350564	0.000126274	0.000214388	0	0	0	0.000378074	0.000294085	0.000260926	0	0	0	0	0	0	0	0	0
neg_400	Leukotriene C4	50.1	-17.8724	C30H47N3O9S	660.262	7.64677	Level4	5.39273e-05	8.6889e-05	6.70538e-05	1.45507e-05	1.65351e-05	3.23795e-05	2.75441e-05	1.65339e-05	4.11504e-05	0	0	0	7.68333e-05	0.000106918	4.54557e-05	8.73592e-05	0.000272732	0.000229769	2.18866e-05	5.76628e-05	0.000112117	1.82615e-05	0	0	0	0	0	0	0	0
neg_401	D-cycloserine	50.1	-27.3227	C3H6N2O2	249.078	4.00823	Level4	1.67393e-05	2.2155e-05	2.36639e-05	0	0	0	3.88655e-05	3.0555e-05	3.00205e-05	0	0	0	2.55734e-05	1.04853e-05	1.88049e-05	0	0	0	1.56208e-05	2.55089e-05	2.87459e-05	0	0	0	0	0	0	0	0	0
neg_402	Salicin	50.1	25.5563	C13H18O7	307.087	2.9165	Level4	1.40305e-05	3.03525e-05	2.97325e-05	0	0	0	1.08996e-05	1.74177e-05	1.98758e-05	0	0	0	9.38829e-06	1.00445e-05	6.96843e-06	0	0	0	1.64892e-05	1.39419e-05	1.94614e-05	0	0	0	0	0	0	0	0	0
neg_403	2-Hydroxy-cis-hex-2,4-dienoate	50.1	11.7067	C6H8O3	255.09	2.86645	Level4	5.8817e-05	3.9539e-05	6.69731e-05	1.41209e-05	2.42994e-05	4.98635e-05	6.43093e-05	4.95589e-05	5.24812e-05	0	0	0	0.000145427	0.000141503	0.0001726	5.52991e-05	0.000103814	0.000193761	8.37336e-05	9.16534e-05	9.69396e-05	0.000101786	0	0	0	0	0	0	0	0
neg_408	Glucosan	50	1.69378	C6H10O5	369.104	0.718817	Level4	5.84622e-05	6.47862e-05	5.38533e-05	2.16872e-05	2.43457e-05	1.13752e-05	4.88352e-05	6.79075e-05	4.34984e-05	8.35909e-05	5.05861e-05	3.70343e-05	5.21726e-05	4.68336e-05	5.02998e-05	2.59857e-05	2.40297e-05	1.05613e-05	3.34548e-05	2.82854e-05	3.8079e-05	4.30427e-05	2.37621e-05	7.5718e-05	0	0	0	0	0	0
neg_410	5'-(dimethylsulfonio)-5'-deoxyadenosine	49.9	-1.23005	C12H18N5O3S+	683.239	4.87835	Level4	0.000266056	0.00018318	0.000208285	0	0	0	0.000359207	0.000425459	0.00037718	0	2.9348e-05	7.73312e-05	0.000167517	0.000272029	0.000253382	0	0	0	0.000538666	0.000393383	0.00040014	0	0	0	0	0	0	0	0	0
neg_411	cerulenin	49.9	-51.5411	C12H17NO3	244.084	3.7723	Level4	0.000102528	0.000131944	0.000153361	0	0	0	0.000104832	7.90755e-05	8.53292e-05	0	0	0	0.000130998	5.51415e-05	6.97637e-05	0	0	0	4.85967e-05	6.39309e-05	7.21351e-05	0	0	0	0	0	0	0	0	0
neg_412	UDP-N-acetylmuramoyl-L-alanyl-gamma-D-glutamyl-L-lysine	49.9	31.377	C34H55N7O24P2	1052.31	0.655183	Level4	0.00262947	0.00358219	0.00322556	0.00865349	0.00363867	0.00209338	0.00171686	0.00106964	0.001299	0.00110418	0.00364077	0.00586644	0.00273528	0.00313391	0.00365322	0.00157016	0.00263349	0.00802816	0.00101098	0.000971178	0.00171833	0.000694039	0.000468239	0.00159405	0.00381214	0.00637545	0.00306067	0	0	0
neg_414	PA(16:0/16:0)	49.8	47.0859	C35H69O8P	683.473	12.584	Level4	0.000295137	0.000234595	0.000325999	2.45623e-05	0	0	0.000201373	0.00023148	0.00023416	0	0	0	0.00013154	0.000129128	0.00020512	0	0	0	0.000121574	5.51714e-05	7.83933e-05	0	0	0	0	0	0	0	0	0
neg_415	tris-acetate	49.8	-44.8937	C4H11NO3	301.151	6.71228	Level4	4.90519e-06	6.18175e-06	1.22089e-05	0	0	0	4.96102e-06	1.84775e-06	4.83559e-06	0	0	0.000278221	1.18963e-05	0	0	0	6.00502e-06	0.00016332	4.87382e-06	0	0	0	0	0	0	0	0	0	0	0
neg_416	Dihydrofolic acid	49.7	6.19583	C19H21N7O6	442.151	3.87953	Level4	1.31234e-05	7.35742e-06	1.25113e-05	5.72493e-05	5.07988e-05	4.40943e-05	1.96217e-05	1.29979e-05	1.67452e-05	5.7189e-05	4.62685e-05	5.158e-05	1.51869e-05	5.99642e-06	1.49335e-05	1.89405e-05	3.03933e-05	8.19582e-06	1.19552e-05	6.80094e-06	1.31768e-05	6.71899e-05	4.06981e-05	9.95628e-05	0.000109956	6.45354e-05	4.99032e-05	3.39583e-05	0.0001046	8.30493e-05
neg_417	Lutein	49.7	-7.75066	C40H56O2	603.393	10.8214	Level4	3.0888e-05	2.21728e-05	4.23597e-05	0.000247471	1.01749e-05	0.000152569	1.92141e-05	2.32553e-05	2.92011e-05	2.43563e-05	0.000279694	0.00072625	4.03299e-05	1.39466e-05	3.19804e-05	3.2559e-05	0.000182636	0.000304329	2.96952e-06	4.35237e-06	1.20869e-05	7.92651e-05	0.000138209	0.000105604	2.37664e-05	1.44156e-05	5.18435e-06	2.42777e-06	0	0
neg_420	5-Hydroxylysine	49.7	-16.9351	C6H14N2O3	323.188	6.11957	Level4	0.000100192	9.23684e-05	8.14149e-05	0	0	0	0.000116736	0.000159365	0.000114167	0	0	0	0.000112919	8.40899e-05	9.42012e-05	0	0	0	9.51374e-05	8.15214e-05	8.3449e-05	0	0	0	0	0	0	0	0	0
neg_421	PC(16:1(9Z)/0:0)	49.7	-70.2894	C24H48NO7P	492.275	6.02018	Level4	4.15629e-05	5.27896e-05	5.71009e-05	0	0	0	3.19039e-05	2.77988e-05	1.75355e-05	0	0	0	4.09191e-05	1.19757e-05	2.04004e-05	0	0	0	2.17734e-05	2.74186e-05	1.89209e-05	0	0	0	0	0	0	0	0	0
neg_422	Tetrahydrofolic acid	49.7	42.1438	C19H23N7O6	490.188	5.48465	Level4	0.0001296	7.27353e-05	8.72892e-05	0	0	0	0.000172925	0.000234141	0.000191793	0	6.59384e-05	0.0001094	9.55847e-05	0.000143715	0.000132897	0	0	0	0.000224373	0.000155493	0.000167522	0	0	0	0	0	0	0	0	0
neg_423	N-Acetyl-D-tyrosine	49.7	-18.9017	C11H13NO4	445.153	4.74248	Level4	0.000179225	0.000138948	0.000216068	0	0	0	0.00018881	0.000209774	0.000268329	0	0.000113921	0.000141426	9.70474e-05	0.000172201	8.77974e-05	0	0	0	0.000497432	0.000528492	0.000266834	0	0	0	0	0	0	0	0	0
neg_424	Piceatannol	49.7	-0.556726	C14H12O4	533.145	2.64555	Level4	3.65844e-06	1.16069e-05	7.86014e-06	0	0	0	2.03435e-05	1.70406e-05	1.7575e-05	0	0	0	1.69071e-06	0	4.72642e-06	0	0	0	0	1.20702e-05	1.76602e-05	0	0	0	0	0	0	0	0	0
neg_425	3-Cyano-L-alanine	49.7	-0.0248244	C4H6N2O2	227.079	0.640883	Level4	2.27449e-06	3.49018e-06	4.74004e-06	0.000103497	8.08953e-05	0.000168223	2.27403e-06	0	2.54339e-06	0.000257611	0.000142077	0.000116061	8.92801e-06	1.4746e-06	1.02004e-05	2.50283e-05	9.86166e-05	8.10266e-05	6.93504e-06	7.15171e-06	4.04532e-06	0	0	1.65981e-05	0	4.54875e-05	0	0	0	0
neg_426	PA(12:0/16:1(9Z))	49.6	41.161	C31H59O8P	635.417	10.7006	Level4	5.87491e-05	0.000116566	0.000120967	6.43614e-05	5.19479e-05	6.23647e-05	6.15649e-05	3.99313e-05	4.29259e-05	0	5.5761e-05	0	6.06691e-05	5.54362e-05	5.426e-05	0	4.24848e-05	0.000282348	7.02211e-05	6.77959e-05	7.77217e-05	0.000168703	1.78506e-05	0.000167262	0	0	0	0	0	0
neg_428	1-Pyrroline	49.6	11.0756	C4H7N	104.028	3.62288	Level4	0.000145661	0.000147218	0.000166434	2.34701e-05	0	4.37191e-06	0.000199505	0.000264287	0.000191625	0	1.90294e-05	0	0.000157609	0.00018153	0.000206277	0	0	1.80914e-05	0.000200555	0.000197737	0.00024659	0	0	9.35626e-06	0	0	0	0	0	0
neg_429	(1R)-Glutathionyl-(2R)-hydroxy-1,2-dihydronaphthalene	49.5	-29.2772	C20H25N3O7S	496.126	4.62165	Level4	3.98913e-05	7.56425e-05	5.34753e-05	0	0	0	4.52337e-05	1.03861e-05	2.71646e-05	0	0	0	4.95886e-05	5.30289e-05	5.19772e-05	0	0	5.37375e-05	1.26598e-05	7.95194e-06	3.25248e-05	0	0	0	0	0	0	0	0	0
neg_431	DDP-N-acetylmuramoyl-L-alanyl-D-glutamate	49.5	-1.12725	C28H41N5O23P2-4	922.164	1.97493	Level4	4.70926e-05	5.3546e-05	8.70036e-05	0	0	0	6.06884e-05	6.47024e-05	6.78e-05	0	0	0	0.000102163	2.15473e-05	4.29719e-05	0	0	0	0.000139784	7.73251e-05	0.000116091	0	0	0	0	0	0	0	0	0
neg_433	P1-uridyl-P2-methyl diphosphate	49.4	-27.9702	C10H14N2O12P2-2	436.965	1.06127	Level4	1.44213e-05	0	7.33206e-06	0	0	0	0	0.000134266	3.10267e-05	0	0	0	0.000489897	0.000117413	0.000230675	0	0	0	0	0	0	0	0	0	0	0	0	0	0	0
neg_434	5-methylaminomethyl-2-thiouridine	49.4	-6.6752	C11H17N3O5S	665.188	1.8391	Level4	1.92626e-05	5.33947e-05	2.17336e-05	0	0	0	7.80152e-05	7.74232e-05	7.16782e-05	0	0	0	8.72918e-05	6.3357e-05	5.58545e-05	0	0	0	7.98743e-05	3.25798e-05	7.11317e-05	0	0	0	0	0	0	0	0	0
neg_435	4-methylumbelliferone	49.3	7.06751	C10H8O3	221.047	3.08738	Level4	0.00226905	0.00173896	0.00256817	0.000216606	0.000109557	9.18057e-05	0.00458023	0.00561147	0.00341545	6.75297e-05	0.000715915	0.000125075	0.00241565	0.00338484	0.00350897	0	3.43213e-05	7.2431e-05	0.0108396	0.00848409	0.00909709	0.000105331	2.69405e-05	4.8223e-06	9.73625e-06	0.000432026	1.99295e-05	5.45313e-06	0	0
neg_436	(6R)-5,10-Methenyltetrahydrofolic acid	49.3	17.2306	C20H22N7O6+	477.146	0.669483	Level4	0.0143948	0.0130113	0.0128724	0.000184957	0.00016983	0.000128661	0.0264204	0.0207685	0.0181782	0.000344847	0.000339174	7.77152e-05	0.0122151	0.0176116	0.0158912	0.000109945	5.75556e-05	0.000106105	0.0117386	0.00767766	0.00874965	0.000180201	2.80784e-05	0.000165193	0	0.000597183	0.000144587	0	0	0
neg_437	Benzo[a]pyrene-4,5-oxide	49.3	-52.171	C20H12O	267.068	8.63133	Level4	1.9817e-05	9.87034e-05	0.00012065	0	0	0	0	1.23615e-05	0	0	0	0	3.75259e-06	1.89596e-06	9.87746e-05	0	9.53339e-06	0	0.0014237	0.000619045	0.000840931	7.83587e-05	3.20002e-08	0	0	0	0	4.76596e-08	0	0
neg_438	5-Amino-4-imidazolecarboxyamide	49.3	47.0743	C4H6N4O	311.134	7.21133	Level4	5.89062e-09	2.92699e-08	0	0	2.43904e-05	0.000595081	1.98728e-05	0	1.80523e-10	8.8446e-07	3.77623e-06	1.44956e-06	1.92786e-06	0	0	4.46025e-05	0	0	0	6.6076e-05	1.75605e-06	7.65199e-07	0.000845499	1.04059e-06	3.37722e-05	7.43046e-07	5.46413e-08	2.5569e-07	2.64155e-05	1.29855e-06
neg_439	dihydrohomopteroate	49.2	42.2061	C15H15N6O3-	372.133	3.47988	Level4	4.35195e-05	5.04739e-05	3.33593e-05	0	0	0	3.13397e-05	4.76161e-05	4.01138e-05	0	0	0	3.25379e-05	3.44551e-05	3.70512e-05	0	0	0	4.23594e-05	3.38583e-05	5.40152e-05	0	0	0	0	0	0	0	0	0
neg_440	Sphinganine 1-phosphate	49.2	71.6444	C18H40NO5P	799.553	10.893	Level4	6.53802e-05	0.000142065	0.000107937	0.000813201	0	0	7.00916e-06	0.000195296	0.000124683	0.00107815	0	0	0	2.71594e-05	6.7086e-05	0.000517153	0	0	0	0.000136969	0.000180365	0.00139414	0	0	0	0	0	0	0	0
neg_441	PS(19:0/16:0)	49.2	56.7205	C41H80NO10P	798.571	13.1045	Level4	0.000207403	0.000176643	0.000232849	0.00285348	0.00247349	0.00156167	0.000116148	0.000134706	0.000116215	0.00149615	0.00175432	0.00544901	2.24518e-05	2.02414e-05	2.22132e-05	0.000306823	0.0003569	0.00119481	0.000153326	0.000197517	0.000109728	0.000973018	0.00136305	0.00111706	0.00122445	0.0022631	0.000936376	0.000257073	0.000405064	0.000462461
neg_443	Tetrahydrobiopterin	49.2	-31.6768	C9H15N5O3	240.103	2.07432	Level4	1.80316e-05	6.66443e-06	1.41774e-05	0.000238022	0.000211825	0.000154798	2.05914e-05	8.58412e-06	6.46023e-05	0.000234795	0.000224199	0.000143081	1.24465e-05	2.46161e-05	1.29405e-05	0.000230385	0.000200439	0.000266731	2.16251e-05	2.88032e-05	2.64938e-05	0.000315398	0.000267989	0.000408556	0.000343971	0.000205374	0.000324172	0.000453798	0.000314443	0.000658266
neg_444	Beta-pseudouridine	49.1	22.2804	C9H12N2O6	289.073	2.89507	Level4	5.31699e-05	5.04127e-05	6.15874e-05	0.00076295	0.000636461	0.000404016	7.25257e-05	5.47022e-05	5.02229e-05	0.00102162	0.000762629	0.00089735	5.47137e-05	6.19485e-05	6.16823e-05	0.000619229	0.000446497	0.00056088	5.81605e-05	6.05318e-05	5.78818e-05	0.00113148	0.000751498	0.00124666	0.00192186	0.00140151	0.00183555	0.00258332	0.00248558	0.00215021
neg_446	Methyl decanoate	49	-50.0747	C11H22O2	431.319	11.0574	Level4	1.27687e-05	2.82589e-05	9.95522e-06	0	0	0	2.59354e-06	2.15991e-05	2.19904e-05	0	0	0	6.69897e-06	7.36108e-06	6.50942e-06	0	0	0	1.22631e-05	2.16418e-06	6.24237e-06	0	0	0	0	0	0	0	0	0
neg_447	fructoselysine	49	1.59003	C12H22N2O7	351.141	0.725983	Level4	0.00010064	9.7336e-05	0.000107918	0	0	0	4.98398e-05	5.88697e-05	7.87906e-05	0	0	0	0.000127122	6.41092e-05	0.000100943	0	0	0	2.41294e-05	1.76174e-05	6.49338e-05	0	0	0	0	0	0	0	0	0
neg_448	Deoxycytidine	48.9	21.1767	C9H13N3O4	499.189	4.74248	Level4	2.82047e-05	1.894e-05	2.98822e-05	0	0	0	2.3287e-05	2.94558e-05	4.61638e-05	0	0	0	1.71256e-05	1.95631e-05	1.31443e-05	0	0	0	7.77051e-05	7.70071e-05	3.65736e-05	0	0	0	0	0	0	0	0	0
neg_450	beta-Carotene	48.9	54.2262	C40H56	571.437	11.5279	Level4	0.000258799	0.000166151	0.000107473	0	0	0	7.27504e-05	6.54789e-05	8.00957e-05	0	0	0	0.000228843	6.10134e-05	9.86245e-05	0	0	0	0.000161514	7.87288e-05	7.297e-05	0	0	0	0	0	0	0	0	0
neg_451	Nonanoic acid	48.9	3.44531	C9H18O2	315.255	7.18273	Level4	0.000105615	0.000107214	0.000156517	0.00345945	0.00151373	0.0018341	6.09765e-05	5.07377e-05	5.59205e-05	0.00108905	0.00188234	0.00132694	0.000124378	0.000159544	0.000121687	0.0040375	0.00403118	0.00119752	4.12721e-05	7.4821e-05	0.000136802	0.000993205	0.000652385	0.00349021	0	0.000358999	0.000275108	0.000126697	0	4.14031e-05
neg_452	sn-Glycero-3-phosphocholine	48.8	4.88422	C8H21NO6P+	279.087	2.17442	Level4	3.843e-05	3.77711e-05	3.70745e-05	0	0	0	4.73115e-05	5.20878e-05	3.09934e-05	0	0	0	4.48186e-05	4.0834e-05	4.4926e-05	0	0	0	4.11031e-05	3.25906e-05	3.67406e-05	0	0	0	0	0	0	0	0	0
neg_453	3-pyridinecarboxaldehyde adenine dinucleotide	48.8	10.692	C21H25N6O14P2-	668.072	2.39532	Level4	2.12678e-06	1.05249e-06	0	0.0010673	0.00108272	0.000843967	5.81212e-09	3.73416e-06	1.49129e-06	0.0010877	0.000969108	0.00143658	0	1.14536e-05	4.95941e-06	0.000923949	0.0008757	0.00104145	0	0	0	0.00148057	0.00128599	0.00185589	0.00286593	0.00265134	0.00342399	0.00375241	0.00319728	0.00271939
neg_454	2,3-Bis(3-hydroxytetradecanoyl)-beta-D-glucosaminyl 1-phosphate	48.8	-38.6718	C34H66NO12P	732.379	3.24467	Level4	1.52913e-05	1.78636e-06	6.0421e-06	0	0	0	1.97331e-05	3.2948e-05	1.01448e-05	0	0	0	4.8112e-05	4.83593e-06	2.14818e-05	0	0	0	0.000134923	5.65979e-06	1.02137e-05	0	0	0	0	0	0	0	0	0
neg_455	Ascorbic acid	48.8	18.5895	C6H8O6	175.028	4.37213	Level4	6.40191e-06	8.1241e-06	1.2175e-05	2.6621e-07	0	0	6.59898e-06	1.32378e-05	1.09704e-05	5.06542e-06	7.59062e-07	1.48015e-06	3.52806e-06	3.8091e-06	3.8542e-06	0	0	5.41086e-08	1.89136e-05	2.43792e-05	1.36491e-05	0	0	0	2.89489e-06	0	0	0	0	0
neg_456	Castavinol C2	48.8	9.66474	C26H30O12	533.172	0.683767	Level4	0.0553727	0.056725	0.0491641	0.000115836	8.47372e-05	9.50159e-05	0.0735257	0.0652822	0.0460884	0.000304868	0.00042253	9.19276e-05	0.0459119	0.0478865	0.054997	0	1.54758e-05	1.05774e-05	0.0636095	0.0598518	0.0594638	7.56678e-05	2.18591e-05	0	0.000115093	0.000872733	7.02738e-05	0	7.46474e-05	0
neg_457	LPA(16:0/0:0)	48.7	-2.33508	C19H39O7P	445.212	2.78782	Level4	9.94714e-05	0.000118226	0.000148964	0	0	0	9.59603e-05	7.95761e-05	7.07171e-05	0	0	0	0.000143243	7.12268e-05	0.000121995	0	0	0	0.000147447	0.000110251	0.000115306	0	0	0	0	0	0	0	0	0
neg_458	3-Carboxy-2,3,4,9-tetrahydro-1H-pyrido[3,4-b]indole-1-propanoic acid	48.7	-17.295	C15H16N2O4	613.181	4.1934	Level4	5.37358e-05	5.01985e-05	6.93719e-05	0	0	0	9.7757e-05	8.25089e-05	9.8049e-05	0	0	0	5.55029e-05	4.27419e-05	5.92941e-05	0	0	0	0.00010772	8.06562e-05	5.26559e-05	0	0	0	0	0	0	0	0	0
neg_459	5'-n-propylthioadenosine	48.7	-12.1213	C13H19N5O3S	370.115	1.93918	Level4	0.000214608	0.0002125	0.000257102	1.2528e-05	0	0	0.000281926	0.000297444	0.000228945	0	0	0	0.000258824	0.000216144	0.000263666	0	0	1.73261e-05	0.000479211	0.000424561	0.000396804	0	0	0	0	0	0	0	0	0
neg_460	gamma-Glutamyl-beta-aminopropiononitrile	48.6	-50.0396	C8H13N3O3	244.084	1.76762	Level4	2.16269e-05	1.87537e-05	2.12449e-05	0	0	0	1.58586e-05	2.19597e-05	1.53129e-05	0	0	0	3.70292e-05	1.48607e-05	2.30564e-05	0	0	0	2.10511e-05	1.59062e-05	1.6302e-05	0	0	0	0	0	0	0	0	0
neg_461	2,6-Dimethyl-1,7-octadien-3,6-diol	48.6	74.5226	C10H18O2	215.142	2.73063	Level4	0.000133857	0.000133215	0.00012376	0	0	0	7.94595e-05	8.22031e-05	4.27638e-05	0	0	0	0.00012841	0.000138073	0.000173616	0	0	0	3.67642e-05	4.14517e-05	4.52998e-05	0	0	0	0	0	0	0	0	0
neg_462	Uridine diphosphate glucuronic acid	48.6	1.44355	C15H22N2O18P2	1197.04	11.2068	Level4	0.0011748	0.00116806	0.00131917	0.00780082	0.00711728	0.00527904	0.00119443	0.00113608	0.000902504	0.0102767	0.00718357	0.00834034	0.000865486	0.00102418	0.00111505	0.00559874	0.00448364	0.00598408	0.00092074	0.000907804	0.00107231	0.0092828	0.00739655	0.0103933	0.0132204	0.01073	0.0145612	0.0203279	0.0213033	0.0186439
neg_463	N-Acetyl-glutamine	48.6	-9.2291	C7H12N2O4	413.125	5.12788	Level4	0	7.86881e-05	0	0	0	0	0	0	0	0	0	0	0	0	0	0	0	0	0	0	0	0	0	0	0	0	0	0	0	0
neg_465	D-4'-Phosphopantothenate	48.6	-65.8106	C9H18NO8P	298.05	3.82948	Level4	7.98342e-05	8.62373e-05	8.54669e-05	4.36264e-05	3.59851e-05	2.32063e-05	4.09065e-05	0.000137744	5.18197e-05	0.000208936	7.44051e-05	4.65257e-05	6.91376e-05	4.42182e-05	0.000155749	2.0549e-05	2.66402e-05	3.65595e-05	7.13323e-05	5.67091e-05	9.46878e-05	3.103e-05	3.94421e-05	7.58731e-05	5.18793e-05	3.68056e-05	4.83691e-05	0.00020894	9.89443e-05	7.92228e-05
neg_467	Anserine	48.6	9.7045	C10H16N4O3	517.219	2.75922	Level4	0.000632771	0.000496325	0.000690168	0	0	0	0.000653482	0.000784014	0.000521133	0	0	0	0.000667983	0.000548543	0.00066414	0	0	0	0.000639467	0.000421698	0.000460374	0	0	0	0	0	0	0	0	0
neg_468	Tartronate semialdehyde	48.6	26.9909	C3H4O4	124.988	0.648017	Level4	1.83803e-05	1.71086e-05	2.18065e-05	0	4.3104e-05	5.22806e-05	5.61229e-06	5.48722e-06	1.08694e-06	0	0	0	9.5856e-06	6.44051e-06	1.36565e-05	1.31864e-05	0	6.42075e-06	5.42904e-06	9.70656e-06	7.1946e-06	1.02281e-05	4.60097e-05	0	0.000270205	0	0	0	0	0
neg_470	(2S,3S,4R)-2-aminoicosane-1,3,4-triol	48.5	73.1678	C20H43NO3	380.319	10.2723	Level4	9.40232e-05	0.000115392	0.000109124	0.000255214	6.6003e-05	0.000421208	3.26158e-05	2.78383e-05	4.89168e-05	4.27321e-05	0.000260758	0.000295386	0.000116899	9.7181e-05	9.32501e-05	0.000210939	0.000474379	0.00098422	5.39526e-05	5.34712e-05	9.43523e-05	0.000130518	0.000109997	0.000362337	0	0	0	0	0	0
neg_472	S-Adenosylhomocysteine	48.4	-13.9163	C14H20N6O5S	405.091	2.4811	Level4	0.000180072	0.000176635	0.00017309	0	0	0	0.000263315	0.000284185	0.00020498	0	0	0	0.000217674	0.000159917	0.000188994	0	0	0	0.000296716	0.0002943	0.000334923	0	0	0	0	0	0	0	0	0
neg_473	5'-methylthiotubercidin	48.4	4.66559	C12H16N4O3S	591.184	3.8009	Level4	5.69967e-05	5.43713e-05	7.97689e-05	0	0	0	0.000113399	0.000116967	8.19939e-05	0	0	0	6.36236e-05	6.52962e-05	7.41733e-05	0	0	0	0.000152497	0.000109315	8.49529e-05	0	0	0	0	0	0	0	0	0
neg_474	N,N'-dimethyl-p-phenylenediamine	48.4	-73.7585	C8H12N2	331.194	6.27687	Level4	2.34001e-05	4.94689e-05	3.01575e-05	0	0	0	2.23003e-05	1.89494e-05	1.08507e-05	0	0	0	1.8137e-05	1.68265e-05	1.44427e-05	0	0	6.55344e-07	0	4.06223e-06	1.2982e-05	0	0	0	0	0	0	0	0	0
neg_475	Glutathione episulfonium ion	48.4	4.18722	C12H20N3O6S+	355.083	4.45007	Level4	0.000126722	0.000139247	0.000186026	0.000114032	3.72927e-05	6.51935e-05	0.000332619	0.000308535	0.000335425	0.000102908	0.000203626	0.000373344	0.00025612	0.000214109	0.000257005	0.000102724	0.000253689	0.000545776	0.000234088	0.000227431	0.000270621	0.000154826	0.000220699	0.000318048	0	0	0	0	0	2.03809e-07
neg_476	2-acetyl-1-pyrroline	48.4	-48.3004	C6H9NO	281.14	4.12905	Level4	0	1.45493e-06	0	0	0	0	0	0	6.58617e-05	0	0	0	0	0	0	0	0	0	1.00917e-05	2.48823e-06	1.18522e-05	0	2.74186e-05	2.6948e-05	0	0	0	0	0	0
neg_477	N1-(alpha-D-ribosyl)-5,6-dimethyl-benzimidazole	48.4	-6.76067	C14H18N2O4	313.094	2.82357	Level4	6.41126e-05	5.07154e-05	6.32055e-05	0	0	0	0.000109477	0.000100905	9.01452e-05	0	0	0	0.000121543	8.11316e-05	9.25555e-05	0	0	0	0.000136912	9.69028e-05	0.000124995	0	0	0	0	0	0	0	0	0
neg_478	pteroyl-alpha-glutamylglutamate	48.4	8.17638	C24H23N8O9-3	566.156	0.662333	Level4	0.00107662	0.00111025	0.000996992	0.0110394	0.00851278	0.00699548	0.000666504	0.000700601	0.000465239	0.0197953	0.0213669	0.0129084	0.000622813	0.00059303	0.000716111	0.00318192	0.00358666	0.00477471	0.000554558	0.000637403	0.000577583	0.00577174	0.00464522	0.00533967	0.0285663	0.0232508	0.025334	0.00197064	0.00208344	0.00223604
neg_479	4-Methylacetophenone	48.3	-48.0688	C9H10O	313.132	3.57283	Level4	0	0	0	0	0	0	8.62904e-07	0	1.42432e-05	0	0	0	3.44824e-07	0	0	0	7.95289e-06	0	9.88446e-06	0	1.41838e-05	6.86552e-05	5.86717e-05	0.000113514	0	0	0	0	0	0
neg_480	Myrcene	48.3	71.1591	C10H16	171.104	7.52522	Level4	6.56865e-05	3.45536e-05	4.02967e-05	3.58283e-05	0	0	4.40618e-05	5.56963e-05	4.09693e-05	0	0	0	7.74435e-05	5.67651e-05	8.57385e-05	0	0	0	4.84411e-05	4.85915e-05	4.94398e-05	0	0	0	0	0	0	0	0	0
neg_481	L-Glutamic acid 5-phosphate	48.3	74.4929	C5H10NO7P	226.029	3.97248	Level4	0.000415095	0.000522607	0.000806288	0.00122854	0.00257446	0.000803612	0.00075514	0.000182974	0.000234218	0.00448275	0.00382329	0.00241241	0.000138426	0.000282267	0.000306947	0.000521465	0.000381185	0.000536221	0.000715637	0.00076977	0.000716271	0.00153705	0.00124297	0.00152227	0.00107448	0.00225775	0.00151067	0.00111739	0.000778062	0.000825654
neg_482	D-arabinono-1,4-lactone	48.3	4.41634	C5H8O5	295.068	0.754567	Level4	9.44679e-05	7.4594e-05	8.26282e-05	0	0	0	0.000114344	0.000127551	0.000106529	0	0	0	0.000103944	8.15321e-05	0.000102062	0	0	0	0.000100827	6.36877e-05	7.46503e-05	0	0	0	0	0	0	0	0	0
neg_483	3,4-Dihydroxyphenylglycol	48.2	1.13486	C8H10O4	385.114	4.01538	Level4	4.31029e-05	9.14212e-05	7.31234e-05	0	0	0	3.84416e-05	6.04089e-05	3.39936e-05	0	0	0	2.74608e-05	2.53514e-05	2.79138e-05	0	0	0	3.58622e-05	4.52543e-05	4.84965e-05	0	0	0	0	0	0	0	0	0
neg_484	o-nitrophenol beta-thiogalactoside	48.2	-8.84086	C12H15NO7S	693.122	6.41913	Level4	1.39833e-05	1.38869e-05	2.36074e-05	1.19358e-06	1.0068e-07	3.66787e-08	2.41958e-05	3.42802e-05	2.3667e-05	1.42697e-06	2.4672e-06	1.23551e-07	1.625e-05	3.28197e-05	2.33204e-05	7.24269e-07	9.85583e-06	2.2282e-05	2.61545e-05	3.48059e-05	2.86382e-05	0	1.37281e-06	5.12963e-06	0	0	6.95744e-08	3.55708e-07	0	3.04145e-09
neg_488	3-dehydroquinate	48.1	16.8151	C7H10O6	235.049	0.754567	Level4	2.58758e-05	3.3393e-05	3.07095e-05	0	0	0	3.32437e-05	2.37833e-05	2.14517e-05	0	0	0	2.09324e-05	1.97823e-05	3.7963e-05	0	0	0	4.22502e-05	4.83829e-05	5.51204e-05	0	0	0	0	0	0	0	0	0
neg_489	PS(16:0/0:0)	48.1	2.12163	C22H44NO9P	518.251	7.23993	Level4	1.11984e-05	1.38866e-05	2.67367e-05	1.9762e-05	0	7.65714e-05	4.17835e-06	1.73631e-05	1.53419e-05	0	0	0	3.24534e-05	3.85413e-05	1.54533e-05	8.34252e-05	0.000253169	0.000366822	1.42697e-05	8.7195e-06	2.65605e-05	6.47874e-05	0.000112346	0.000108867	0	0	0	0	0	0
neg_490	7,8-Diaminononanoate	48.1	46.8592	C9H20N2O2	413.292	7.35433	Level4	0.00017606	8.65504e-05	7.74221e-05	0	0	0	0.000150893	7.38238e-05	0.000130629	0	0	0	0.000209619	9.84023e-05	0.000139012	0	0	0	0.000109166	0.000115513	0.000172915	0	0	0	0	0	0	0	0	0
neg_492	Stachyose	48	-17.4055	C24H42O21	711.218	0.711667	Level4	0.000635561	0.000787729	0.000731166	0.00462153	0.00393879	0.00274378	0.00106096	0.000807551	0.000630699	0.00849714	0.0090006	0.00858575	0.000494311	0.000483021	0.0004332	0.00124078	0.00150826	0.00274602	0.000734723	0.00129491	0.000766804	0.00317697	0.00226068	0.00348237	0.00801432	0.0064399	0.00816989	0	8.08619e-05	9.05402e-05
neg_493	PI(16:1(9Z)/0:0)	48	-7.40821	C25H47O12P	591.251	2.36028	Level4	0.000115987	0.000125155	0.00010749	0	0	0	0.000115071	9.98908e-05	8.95934e-05	0	0	0	0.000159771	4.05192e-05	0.000105828	0	0	0	7.0827e-05	5.11302e-05	8.92886e-05	0	0	0	0	0	0	0	0	0
neg_495	2-Succinyl-5-enolpyruvyl-6-hydroxy-3-cyclohexene-1-carboxylate	48	-17.5636	C14H16O9	373.072	6.27687	Level4	2.97591e-05	0.000311046	3.7445e-08	0.00118158	1.09903e-08	1.24433e-05	4.60813e-05	1.56511e-09	0	0	0	1.84225e-06	5.62974e-05	7.45193e-06	1.67103e-05	0	6.41848e-08	6.04828e-05	1.65101e-06	8.18843e-08	1.22265e-07	0	3.60731e-08	9.38331e-06	3.02799e-05	4.81574e-08	0	0	0	0.000987658
neg_496	PS(12:0/16:0)	48	47.2622	C34H66NO10P	724.473	6.31977	Level4	0	0	6.81785e-06	4.58805e-05	3.12414e-05	0	0	0	0	0	0	0	3.46149e-06	0	0	5.4143e-05	0	0	0.000156713	1.15154e-05	1.4307e-06	0	4.29463e-05	2.75438e-05	0	0	0	0	0	0
neg_497	Aminoadipic acid	48	54.4229	C6H11NO4	367.153	3.88668	Level4	3.32246e-05	6.05405e-05	9.5118e-05	0	0	0	5.5876e-06	8.26967e-06	2.53582e-05	0	0	0	9.0677e-06	2.74152e-05	7.06293e-06	0	0	0	4.68294e-06	2.03557e-05	4.9393e-05	0	0	0	0	0	0	0	0	0
neg_498	pteroyl-gamma-glutamyl-gamma-glutamylglutamate	48	-12.4865	C30H31N9O12-4	708.193	0.655183	Level4	0.000553686	0.000477497	0.00050379	0.000383067	0.000249275	0.000257289	0.000164564	0.000201415	8.19586e-05	0.000172115	0.000154587	8.66419e-05	0.000282919	0.00025704	0.000376688	7.37284e-05	0.000108171	0.000265587	0.000157902	0.000123468	0.000122083	0.000110328	1.39757e-05	8.53277e-05	0	0.000441605	0	0	0	0
neg_500	PA(P-16:0e/18:2(9Z,12Z))	47.9	-42.4402	C37H69O7P	655.443	9.79397	Level4	2.5519e-05	2.95235e-05	2.04985e-05	0.000250507	0.000124041	0.000118512	9.38112e-06	1.69878e-05	1.65945e-05	0.000449756	0.000363491	0.000176577	1.46452e-05	1.67717e-05	3.24521e-05	1.47019e-05	2.40817e-05	0.000114725	2.11361e-05	5.17914e-05	1.12465e-05	1.75485e-05	4.30459e-05	2.67585e-05	0.000553492	0.000171547	0.000208893	0	0	0.000131208
neg_501	1,5-Dodecanolide	47.9	-57.6264	C12H22O2	441.299	10.4647	Level4	6.42246e-05	0.000100234	0.000112263	3.54034e-05	3.33285e-05	5.54695e-05	4.64255e-05	4.16616e-05	5.11459e-05	3.36744e-05	7.57239e-05	2.677e-05	5.33957e-05	3.25894e-05	3.5262e-05	1.74177e-07	2.982e-05	4.26221e-05	3.02566e-05	3.42425e-05	4.07731e-05	4.04541e-05	0	1.05915e-05	3.29541e-07	0	0	0	1.35034e-06	6.10173e-06
neg_502	PS(18:1(11Z)/18:1(11Z))	47.9	-0.937503	C42H78NO10P	786.528	9.75105	Level4	0.00758854	0.00670995	0.00585343	0.0343828	0.0279995	0.016441	0.00260877	0.00210772	0.00151195	0.0201953	0.014146	0.0145052	0.000956476	0.000981465	0.000934227	0.00638138	0.00431634	0.00507273	0.000392043	0.000284071	0.000320234	0.0049679	0.00262288	0.0044216	0.0058794	0.00370743	0.00419287	0.00377538	0.00319097	0.00222205
neg_503	Coproporphyrin III	47.9	-11.4285	C36H38N4O8	675.236	7.31858	Level4	3.70203e-05	2.70072e-05	3.45498e-05	0	0	0	1.17077e-05	1.7307e-05	3.97569e-05	0	0	0	5.44611e-05	8.05649e-05	2.53931e-05	0	2.6674e-05	0	2.70327e-05	2.75793e-05	3.3249e-05	0	0	0	0	0	0	0	0	0
neg_504	L-Methionine	47.9	16.6627	C5H11NO2S	297.1	3.3233	Level4	8.10594e-05	9.52716e-05	0.000104183	2.72266e-05	1.36142e-05	3.23558e-05	8.11281e-05	0.000137914	0.000133541	3.02603e-05	3.93987e-05	0	7.53786e-05	6.15744e-05	7.86642e-05	8.66353e-06	1.3057e-05	2.44987e-05	9.04153e-05	0.000124894	0.00010109	0	0	0	0	0	0	0	0	0
neg_505	Sucrose-6-phosphate	47.9	-3.91644	C12H23O14P	421.074	2.77352	Level4	0.000113065	0.000110757	0.000101679	0	0	0	0.00015777	9.34709e-05	0.000107136	0	0	0	5.98759e-05	0.000104852	9.1578e-05	0	0	0	0.000135885	0.000137511	0.000168783	0	0	0	0	0	0	0	0	0
neg_506	Tyramine	47.9	-46.1144	C8H11NO	273.148	2.06717	Level4	5.48385e-05	4.91173e-05	5.22116e-05	0	0	0	4.29174e-05	4.87014e-05	4.18738e-05	0	0	0	6.68433e-05	2.34785e-05	5.43834e-05	0	0	0	1.86533e-05	1.01641e-05	2.30725e-05	0	0	0	0	0	0	0	0	0
neg_507	Ethyl 9-decenoate	47.8	-52.8008	C12H22O2	455.317	9.49437	Level4	2.5075e-05	4.65601e-05	4.49638e-05	0.00016723	6.50005e-05	0.00030406	2.83931e-05	2.25255e-05	5.48819e-05	0.000190464	0.000193957	4.29346e-05	3.85254e-05	2.43873e-05	2.03609e-05	0.000109768	0.000405779	0.00037758	2.20018e-05	3.27505e-05	3.10071e-05	0.000153395	8.02035e-05	0.000216106	0	0	0	0	0	0
neg_508	PE(16:1(9Z)/16:1(9Z))	47.8	-6.04625	C37H70NO8P	722.449	11.2211	Level4	5.98786e-05	7.20079e-05	9.0764e-05	8.33176e-06	0	0	4.29801e-05	5.54646e-05	5.91755e-05	0	1.59886e-05	2.97319e-05	4.87592e-05	4.23426e-05	6.29848e-05	0	0	0	1.49779e-05	0	1.58125e-05	0	0	0	0	0	0	0	0	0
neg_509	GMP-lysine	47.8	-15.0888	C16H28N7O9P+2	1045.34	4.28633	Level4	1.33764e-05	1.61042e-05	2.95126e-05	0	0	0	2.58775e-05	1.89649e-05	3.81253e-05	0	1.86116e-05	0	5.5842e-06	2.90153e-06	0	0	0	0	4.77608e-05	2.90267e-05	3.58695e-05	0	0	0	0	0	0	0	0	0
neg_511	Trypanothione disulfide	47.7	-57.2341	C27H47N9O10S2	720.24	4.1791	Level4	0.000233449	0.000236218	0.000401192	2.78219e-05	3.2246e-05	0	0.000351612	0.000356269	0.000311178	0	0.000360829	0.000524086	0.00021386	0.000218	0.000295351	0	0	5.42985e-05	0.000678694	0.00080951	0.000595226	1.83488e-05	2.30817e-05	0	0	0	0	0	0	0
neg_512	PC(14:0/22:2(13Z,16Z))	47.7	-19.2562	C44H84NO8P	830.577	5.88433	Level4	5.96083e-05	3.39823e-05	3.13e-05	0	0	0	1.18321e-05	8.92102e-06	2.30701e-05	0	0	0	0	0	0	0	0	0	0	0	4.53578e-05	0	0	0	0	0	0	0	0	0
neg_515	L-histidinol	47.7	-4.0006	C6H11N3O	341.193	3.49418	Level4	2.87716e-05	2.58362e-05	3.19635e-05	0	0	0	1.52629e-05	1.61094e-05	1.46772e-05	0	0	0	3.45907e-05	1.6722e-05	2.88103e-05	0	0	0	4.74851e-06	0	4.00219e-06	0	0	0	0	0	0	0	0	0
neg_516	5'-ethylthioadenosine	47.7	-29.2255	C12H17N5O3S	667.19	2.6384	Level4	2.54605e-05	2.47548e-05	2.48586e-05	0	0	0	2.52914e-05	1.88879e-05	2.59197e-05	0	0	0	4.00663e-05	1.68993e-05	2.39776e-05	0	0	0	1.84065e-05	1.03852e-05	1.87256e-05	0	0	0	0	0	0	0	0	0
neg_517	O-acetylcarnitinium	47.7	-43.2133	C9H18NO4+	225.089	2.02497	Level4	8.48391e-05	0.00010196	0.000116069	0	0	0	8.07889e-05	6.93157e-05	6.75126e-05	0	0	0	0.000117116	6.65885e-05	9.60866e-05	0	0	0	6.43441e-05	6.49147e-05	7.58844e-05	0	0	0	0	0	0	0	0	0
neg_518	2-thiouridine	47.6	34.5099	C9H12N2O5S	557.081	1.91058	Level4	0.00140482	0.00128023	0.00119925	0	0	0	0.00071174	0.000947615	0.000719214	0	0	0	0.00126404	0.000980465	0.000970313	0	0	0	0.00188956	0.00144814	0.00225161	0	0	0	0	0	0	0	0	0
neg_519	Peonidin	47.6	6.32114	C16H13O6+	300.066	2.3031	Level4	0.000242397	0.000223791	0.000244881	0.000477043	0.000383635	0.000301623	0.000276829	0.000287497	0.000324333	0.00125182	0.000916694	0.000648287	0.000223933	0.000281789	0.000306122	1.03905e-05	0.000130624	0.000224752	0.00025295	0.000216669	0.000335267	0.000294354	0.000163933	0.000318406	0	0.000472101	0.00013578	0	0	0
neg_521	2-(3-Carboxy-3-aminopropyl)-L-histidine	47.6	60.9576	C10H16N4O4	255.125	4.43577	Level4	1.52727e-05	1.76409e-05	3.04063e-05	0	0	0	9.90054e-05	1.25901e-05	7.67471e-05	0	0	1.66051e-05	3.31373e-05	1.09339e-05	1.89521e-05	0	4.83635e-05	1.58948e-05	6.26183e-05	5.5381e-05	5.69025e-05	9.30302e-05	2.47037e-05	6.14888e-05	0	0	0	0	0	0
neg_522	(2S)-2-Hydroxy-3-oxobutyl phosphate	47.6	-1.12591	C4H9O6P	183.006	10.0585	Level4	0.000447613	0.000537094	0.000521944	0.00339283	0.00753856	0.00807049	0.00123553	0.00098852	0.000593914	0.00567244	0.00394978	0.00451455	0.000418612	0.000494866	0.000526965	0.00588739	0.00255875	0.00363126	0.000496111	0.00143125	0.000574788	0.00543739	0.0110535	0.00597462	0.00787969	0.00654452	0.00857249	0.011823	0.0128803	0.0107138
neg_523	2-(3-Carboxy-3-(methylammonio)propyl)-L-histidine	47.6	-50.7811	C11H19N4O4+	587.252	7.53953	Level4	1.63591e-05	3.48376e-05	2.49345e-05	0	0	0	1.93886e-05	3.88075e-05	1.75661e-05	0	0	0	1.58373e-05	0	3.33722e-06	0	0	0	8.05211e-06	0	0	0	0	0	0	0	0	0	0	0
neg_524	3-oxotetracosanoyl-CoA	47.6	-19.8931	C45H80N7O18P3S	1130.42	5.4489	Level4	0.00599298	0.00360134	0.00424154	1.39457e-05	0	1.04029e-05	0.00579585	0.00787754	0.00758166	0	0.00367271	0.00850958	0.00284454	0.00469226	0.00378772	0	0	0.000102812	0.00923944	0.0106855	0.00614537	0	0.000566591	0.000229783	0	0	0	0	0	0
neg_525	5-Methylcytosine	47.6	-75.2406	C5H7N3O	124.042	4.88548	Level4	9.61957e-06	9.57266e-06	6.47349e-06	0	0	0	4.99191e-06	2.0033e-05	2.01094e-05	0	0	0	1.60096e-05	1.45922e-05	1.70657e-05	0	0	0	1.16062e-06	1.03616e-06	9.62617e-06	0	0	0	0	0	0	0	0	0
neg_526	N-Succinyl-L,L-2,6-diaminopimelate	47.6	-17.858	C11H18N2O7	325.076	4.7003	Level4	9.32269e-06	7.41765e-06	1.36904e-05	4.5568e-05	0	7.06913e-05	2.34192e-05	1.63659e-05	3.03721e-05	0	0	6.49347e-07	1.77692e-05	2.11475e-05	1.06159e-05	0	0	0	7.65916e-06	2.1766e-05	2.18479e-05	0	7.44777e-09	0	0	0	0	0	0	0
neg_527	L-Aspartate	47.6	-7.26373	C4H7NO4	303.042	2.01783	Level4	0	0	0	0.000260569	0.000260381	0.000106212	0	0	1.00942e-05	0.000189682	0.000173088	8.97634e-05	0	0	0	4.33535e-05	7.17317e-05	0.000101264	0	0	0	7.4731e-05	9.30382e-05	0.000173005	0.000445759	0.000251422	0.000180107	0.000352662	0.000279881	0.000843684
neg_529	heme d	47.6	20.9846	C34H34N4O10	693.211	0.761717	Level4	9.69922e-05	8.4036e-05	0.000103199	0	0	0	0.000105168	0.000116752	9.08362e-05	0	3.82797e-05	0	8.15033e-05	5.14302e-05	6.95181e-05	0	0	2.60577e-05	8.44336e-05	7.92389e-05	6.10862e-05	0	0	0	0	0	0	0	0	0
neg_530	Protoanemonin	47.5	6.99728	C5H4O2	191.036	3.62288	Level4	0.0684092	0.070653	0.0771	0.0311226	0.016889	0.00978668	0.0905642	0.0959173	0.0765459	0.0105938	0.0334536	0.0184034	0.0667699	0.0807477	0.0871649	0.011321	0.00959699	0.029944	0.0911315	0.0852788	0.0994618	0.0181202	0.015449	0.0283712	0.00287918	0.0269263	0.00155776	0.00169964	0.0025849	0.00122893
neg_531	DG(14:0/16:1(9Z)/0:0)	47.5	-0.780583	C33H62O5	583.458	10.4933	Level4	3.98187e-05	3.86969e-06	0	0	0	0	6.70478e-06	1.83248e-05	1.76485e-05	0	0	0	4.30004e-05	2.81818e-06	1.08139e-05	0	0	0	1.99235e-05	0	1.00118e-05	0	0	0	0	0	0	0	0	0
neg_533	S-Adenosylmethioninamine	47.5	-64.2388	C14H23N6O3S+	400.131	4.8426	Level4	3.17187e-05	3.43945e-05	4.30699e-05	0	0	0	3.66702e-05	3.76803e-05	5.1654e-05	0	1.66923e-05	2.11854e-05	1.88663e-05	2.13078e-05	2.57567e-05	0	0	0	0.000106965	0.000113068	5.61171e-05	0	0	0	0	0	0	0	0	0
neg_537	5-Amino-6-ribitylamino uracil	47.4	-73.3386	C9H16N4O6	311.056	8.63848	Level4	0	0	0	0	9.35068e-07	6.72477e-06	3.91057e-07	2.85508e-07	1.35006e-07	2.74353e-07	2.39719e-07	0	7.45095e-07	0	7.35074e-09	3.29579e-05	9.31622e-07	1.11937e-06	0.000143245	0.000118027	7.91264e-05	1.67935e-09	3.13777e-05	1.36272e-07	3.1806e-06	0	1.75784e-07	0	0	5.0199e-06
neg_538	Ureidoglycine	47.4	-7.90085	C3H7N3O3	325.109	4.79253	Level4	3.33195e-05	3.14296e-05	5.20255e-05	0	0	0	0.000128036	9.47734e-05	0.000124164	0	7.06203e-05	8.73095e-05	2.47947e-05	1.98403e-05	1.70214e-05	0	0	2.84467e-05	0.000367014	0.000265781	8.71077e-05	4.84333e-05	8.95823e-05	3.68067e-05	0	0	0	0	0	0
neg_539	Glutathionylspermidine	47.3	-36.9608	C17H34N6O5S	433.208	2.58835	Level4	0.00178803	0.00179256	0.00173173	7.5946e-05	1.15815e-05	3.84002e-05	0.0020603	0.00269811	0.00172915	0.00012726	0.000131219	1.66194e-05	0.00181937	0.00168647	0.00211946	0	0	2.57761e-05	0.00190768	0.00160236	0.00168768	0	0	0	0	0.000326709	0	0	0	0
neg_540	beta-D-Galactose	47.3	36.4008	C6H12O6	359.133	3.24467	Level4	3.32745e-05	4.34526e-05	5.03911e-05	0	0	0	6.07945e-05	5.10381e-05	5.5779e-05	0	0	0	2.92123e-05	1.32231e-05	3.10749e-05	0	0	0	5.92081e-05	2.82553e-05	5.37407e-05	0	0	0	0	0	0	0	0	0
neg_541	PI(14:0/0:0)	47.3	-20.7168	C23H45O12P	589.252	4.30778	Level4	0.00016437	0.000186256	0.000206432	0	0	0	0.000194023	0.00013507	0.000216816	0	0	0	0.000187067	0.000145745	0.000122135	0	0	0	0.000295918	0.000365745	0.000236984	0	0	0	0	0	0	0	0	0
neg_542	PI(18:0/18:1(9Z))	47.3	-13.4774	C45H85O13P	909.559	13.7544	Level4	2.92769e-05	3.90534e-05	3.27163e-05	8.53223e-05	0.000252774	4.22305e-05	2.58392e-05	3.01027e-05	2.40345e-05	6.65864e-05	6.78558e-05	9.96066e-05	1.52585e-05	2.5933e-05	1.88723e-05	9.44038e-05	4.19576e-05	4.27801e-05	8.04797e-05	0.000101568	0.000111693	0.000492108	0.000222169	0.000179626	0.00129409	0.000608871	0.000955356	0.00126991	0.000582452	0.000128924
neg_543	PC(14:0/22:5(4Z,7Z,10Z,13Z,16Z))	47.3	20.8996	C44H78NO8P	814.532	13.2475	Level4	3.64271e-05	3.13189e-05	4.44124e-05	0	0	0	5.73149e-05	4.87205e-05	2.85377e-05	0	0	0	3.39918e-06	2.35311e-05	1.78232e-05	0	0	0	4.53174e-05	6.04934e-05	3.72247e-05	0	0	0	0	0	0	0	0	0
neg_544	D-Maltose	47.3	5.81031	C12H22O11	387.116	2.58835	Level4	7.50677e-05	8.06331e-05	0.000117888	7.9023e-05	7.13919e-05	4.84375e-05	0.00014825	9.24058e-05	9.07694e-05	0.000140109	0.000190593	0.000119488	6.74911e-05	7.99675e-05	8.6044e-05	0.000147595	7.92763e-05	0.000149794	0.000152181	0.000134191	0.000146058	0.000126239	0.000111418	0.000140545	0.000170979	0.000164143	0.00014377	0.00028873	0.000358054	0.000193133
neg_546	D,L-gamma-methylphosphinothricin	47.3	-70.7793	C6H13NO4P-	193.037	0.740283	Level4	5.15172e-05	4.99056e-05	5.15555e-05	0	0	1.23339e-06	5.21183e-05	5.93992e-05	5.69235e-05	1.37039e-05	0	0	6.68341e-05	5.47304e-05	7.43784e-05	0	0	0	5.05722e-05	4.04034e-05	7.41456e-05	0	8.38454e-06	0	0	0	0	0	0	0
neg_547	phenyl-1-thio-beta-D-galactopyranoside	47.2	18.5356	C12H16O5S	307.046	3.72225	Level4	0.000276285	0.000247929	0.000372692	0	2.43829e-05	3.28457e-05	0.000275857	0.000221679	0.000230009	5.23709e-05	5.2975e-05	5.48334e-05	0.000332798	0.000204228	0.00025163	3.44884e-05	2.70967e-05	7.58638e-05	0.000400358	0.000287267	0.000469666	5.44966e-05	3.04492e-05	4.00278e-05	1.43968e-05	3.76933e-05	2.3256e-05	0.000191481	6.65019e-05	4.55082e-05
neg_548	L-Palmitoylcarnitine	47.2	-0.772266	C21H39NO5	815.563	6.52638	Level4	6.80433e-05	6.49331e-05	7.47452e-05	0	5.54298e-05	3.56229e-06	7.05928e-05	0.000103287	6.44021e-05	0	8.56814e-05	0.000139983	3.66704e-05	1.291e-05	1.98014e-05	0	3.59848e-05	1.67833e-05	0.000117126	8.5407e-05	5.14605e-05	0	1.04986e-05	3.42132e-05	1.95336e-06	0	0	0	0	0
neg_549	dicyclohexylcarbodiimide	47.2	-11.7112	C13H22N2	471.366	10.4647	Level4	7.58179e-05	0.000247541	0.00010367	7.79008e-05	0.000171062	3.83536e-05	7.06388e-05	5.41628e-05	4.53459e-05	0.000661255	0.000564628	0.000272582	3.40973e-05	4.44428e-05	4.22699e-05	0	1.0624e-05	0	4.6136e-05	5.9205e-05	6.63686e-05	1.29286e-05	0	4.91605e-05	0.000533048	0.000447818	0.000538177	0	0.000684632	0
neg_550	PC(18:3(6Z,9Z,12Z)/P-18:1(11Z))	47.2	23.6225	C44H80NO7P	800.555	9.35208	Level4	0.000987102	0.000881501	0.000485698	0.00246874	0.00319591	0.0030267	0.00052204	7.99572e-05	0.000133845	0.00183905	0.00164869	0.00252173	0.000564879	8.8728e-05	0.000159857	0.00179064	0.000732678	0.000862165	0.000179873	3.84234e-05	7.0361e-05	0.00180677	0.00116254	0.00383763	0.0027372	0.00124338	0.0027726	0.00160941	0.000402323	0.000347922
neg_551	Geraniol	47.2	-37.3484	C10H18O	345.229	5.14933	Level4	0.000403052	0.00049707	0.00060161	0.000267532	7.36176e-05	0.000203897	0.000549007	0.000490601	0.00047657	6.56694e-05	0.000128474	4.4732e-05	0.00032874	0.000367979	0.000363773	8.3217e-05	0.00013187	0.000360204	0.000332395	0.000364176	0.000418965	0	0	0.000149855	0	0	0	0	0	3.55022e-05
neg_552	Folic acid	47.2	-0.634049	C19H19N7O6	486.138	2.64555	Level4	2.03444e-06	9.5073e-06	4.33142e-06	0	0	0	6.76301e-06	3.41657e-06	4.3837e-06	0	0	0	1.1068e-07	1.88957e-06	3.89247e-06	0	0	0	0	7.24676e-06	1.38328e-05	0	0	0	0	0	0	0	0	0
neg_553	Cyanidin 3-O-(acetylglucoside)	47.2	-21.4477	C22H21O13+	538.086	1.06842	Level4	3.6225e-05	2.40256e-05	5.43534e-05	0	0	0	2.83618e-07	5.88589e-05	5.9345e-05	0	0	0	0.000178107	5.91703e-05	8.79255e-05	0	0	0	5.36417e-07	4.50899e-07	5.16549e-07	0	0	0	0	0	0	0	0	0
neg_554	Nicotinamide riboside	47.2	-20.3666	C11H15N2O5+	547.155	0.747417	Level4	6.40234e-05	6.49569e-05	4.2528e-05	0	0	0	8.74707e-05	0.000110669	6.01937e-05	0	0	0	6.54764e-05	4.98773e-05	6.26657e-05	0	0	0	0.000112533	5.22002e-05	4.67461e-05	0	0	0	0	0	0	0	0	0
neg_555	Cysteinylglycine	47.1	-40.9393	C5H10N2O3S	199.009	2.03857	Level4	0	0	7.78657e-06	0	4.53428e-05	0.000186198	1.85579e-05	4.73029e-06	1.21126e-06	1.78246e-05	0	0	0	0	1.11815e-06	3.24786e-05	0	1.7119e-05	0	3.43877e-05	0	0	0.00021631	1.6527e-05	0	0	0	0	4.16198e-05	4.87895e-05
neg_558	PA(16:0/16:1(9Z))	47.1	-80.2547	C35H67O8P	667.38	6.7473	Level4	0	0	0	0	0	0	0	0	0	0	0	0	0	0	0	0	0	0	0	0	0	0	0	0	0	0	0	0.00355837	0	0
neg_559	D-galactal	47.1	-9.93638	C6H10O4	329.082	6.26972	Level4	0	5.00004e-05	0	0.000144873	0	0	0	0	0	0	0	0	2.43659e-06	0	0	0	0	0	0	0	0	0	0	0	0	0	0	0	0	0
neg_561	4-Hydroxy-2-oxoglutaric acid	47.1	7.85314	C5H6O6	161.01	0.733117	Level4	1.25113e-05	1.25386e-05	1.54829e-05	0	0	0	2.15075e-05	7.40397e-06	8.46578e-06	0	0	0	5.19216e-06	6.32926e-06	9.91782e-06	0	0	0	1.32182e-05	1.2436e-05	1.66957e-05	0	0	0	0	0	0	0	0	0
neg_562	5'-methylthioformycin	47.1	32.8579	C11H15N5O3S	639.197	0.662333	Level4	0.00127033	0.00118234	0.0012282	0	0	0	0.00171393	0.00144855	0.0013246	0	0	0	0.000929882	0.000908968	0.000939866	0	0	0	0.000926643	0.000816461	0.0009649	0	0	0	0	0	0	0	0	0
neg_563	Ureidoglycolic acid	47	35.4333	C3H6N2O4	327.088	5.5919	Level4	8.87106e-05	0.000563619	0.000355782	0	0	0	0.000106988	0.000173162	1.40583e-05	0	0	0	8.58555e-05	2.33592e-05	0.000486406	0	3.5851e-05	0	0.00407919	0.00210025	0.00347518	0	0	0	0	0	0	0	0	0
neg_564	Gln-KPA	47	-15.432	C16H24N7O8P	518.133	1.8677	Level4	0.0011989	0.00117285	0.00101851	0	0	0	0.00142584	0.00159427	0.000990841	0	0	0	0.00126967	0.00103544	0.00127104	0	0	0	0.0016081	0.00120655	0.00140129	0	0	0	0	0	0	0	0	0
neg_565	gamma-Glutamyl-beta-cyanoalanine	47	23.6592	C9H13N3O5	278.061	3.11597	Level4	3.77385e-05	5.12204e-05	4.27397e-05	9.45407e-05	1.31363e-05	2.15165e-05	8.75057e-05	6.19525e-05	6.57744e-05	0	5.03644e-05	0	3.44186e-05	5.23075e-05	5.56141e-05	0	0	2.54771e-05	4.63165e-05	5.2217e-05	4.64675e-05	0	0	0	0	0	0	0	0	0
neg_566	L-Kynurenine	47	-3.78882	C10H12N2O3	453.137	3.18032	Level4	9.15163e-05	0.000103417	9.40277e-05	0	0	0	0.000180939	0.000180068	0.000130783	0	0	0	0.000109117	9.82063e-05	0.000109295	0	0	0	0.000192078	0.000174957	0.000118473	0	0	0	0	0	0	0	0	0
neg_567	Butyl 2-methyl-2-propenoate	47	2.21378	C8H14O2	343.213	3.90813	Level4	0.000628609	0.000634698	0.000597492	0.000268158	7.69638e-06	6.43785e-05	0.000558116	0.00060691	0.000512767	0	5.04426e-05	9.9548e-06	0.000586809	0.000370092	0.000494889	3.44264e-05	9.02584e-06	8.12809e-05	0.00051331	0.000447255	0.000550766	0	9.09784e-05	3.40356e-05	0	0	0	0	0	0
neg_570	PI(18:1(9Z)/0:0)	47	-8.527	C27H51O12P	633.276	4.7997	Level4	7.6006e-05	8.33999e-05	0.000125115	0	0	0	8.81103e-05	5.19323e-05	4.91935e-05	0	0	0	0.000113356	4.21167e-05	8.0235e-05	0	0	0	0.000290139	0.000237438	0.000149862	0	0	0	0	0	0	0	0	0
neg_571	pyrimidin-2-one-ribonucleoside	46.9	6.5514	C9H12N2O5	227.069	1.58958	Level4	3.15352e-05	3.87772e-05	6.072e-05	1.15976e-05	8.38645e-06	2.86987e-05	5.36493e-05	4.89301e-05	4.71446e-05	0	0	0	4.23292e-05	3.58662e-05	5.44891e-05	0	4.66767e-05	0	3.6561e-05	2.99331e-05	4.497e-05	0	0	0	0	0	0	0	0	0
neg_572	3-Hydroxy-2-methyl-4-pyrone	46.9	28.9953	C6H6O3	147.01	3.63002	Level4	2.79006e-05	2.61892e-05	2.93405e-05	0	0	0	3.3377e-05	4.06894e-05	3.06926e-05	0	0	0	2.63032e-05	2.87338e-05	4.06921e-05	0	0	0	3.58147e-05	3.42691e-05	4.2665e-05	0	0	0	0	0	0	0	0	0
neg_573	Phosphatidylinositol 4,5-bisphosphate	46.9	-40.9897	C47H80O19P3-5	1086.41	4.57875	Level4	7.06152e-05	6.06731e-05	5.85394e-05	0	0	0	6.0521e-05	9.06037e-05	3.98302e-05	0	0	0	4.66378e-05	5.32066e-05	7.15944e-05	0	0	0	4.079e-05	3.18303e-05	3.37011e-05	0	0	0	0	0	0	0	0	0
neg_574	diacetylchitobiose-6-phosphate	46.9	-33.3426	C16H29N2O14P	1067.25	6.19822	Level4	9.19859e-05	5.01658e-07	1.96108e-05	0	0	0	3.74279e-05	5.51663e-05	3.48612e-05	0	0	0	7.01957e-05	5.32118e-05	1.78311e-05	0	0	0	6.63326e-05	9.94308e-05	7.89184e-05	0	0	0	0	0	0	0	0	0
neg_576	PG(19:0/16:1(9Z))	46.9	-15.2941	C41H79O10P	807.528	11.435	Level4	0.000116085	0.000120968	9.80243e-05	0	0	7.16207e-06	9.39635e-05	8.11316e-05	3.75141e-05	5.24001e-05	0	0	5.43588e-05	1.29278e-05	3.66988e-05	0	0	0	1.61138e-05	2.59018e-05	3.43464e-05	0	0	0	0	0	0	0	0	0
neg_577	PA(20:4(5Z,8Z,11Z,14Z)e/2:0)	46.8	41.4031	C25H43O7P	507.269	4.4572	Level4	3.28175e-05	4.26858e-05	3.35505e-05	0	0	0	3.4696e-05	4.30676e-05	3.92412e-05	0	0	0	5.17367e-05	3.942e-05	7.00489e-05	0	0	0	3.88604e-05	2.81037e-05	4.38692e-05	0	0	0	0	0	0	0	0	0
neg_579	Nicotinate D-ribonucleoside	46.8	-14.6612	C11H14NO6+	255.071	4.7282	Level4	0	0	0	0	1.35483e-05	5.2251e-05	3.23916e-05	1.08548e-05	3.23062e-06	2.56455e-05	0	0	0	0	1.71309e-06	0.000104168	0	2.43162e-05	0	6.97035e-05	0	0	0.000801883	3.87447e-07	0	0	0	0	0	0
neg_580	2-Hydroxy-3-methylbutyric acid	46.8	67.3482	C5H10O3	281.14	3.44415	Level4	3.07926e-06	2.10087e-05	1.30433e-05	0	0	0	9.26216e-06	1.79658e-05	0.000111515	0	2.00835e-06	1.80974e-06	1.56532e-05	6.93367e-06	9.51561e-06	0	0	1.0267e-05	5.58634e-05	6.1083e-05	6.5338e-05	0	0	0	0	0	0	0	0	0
neg_581	2'-Deoxyadenosine	46.8	-0.52506	C10H13N5O3	561.217	2.81642	Level4	5.8774e-05	5.6483e-05	7.71703e-05	0	0	0	4.17387e-05	5.67329e-05	5.40212e-05	0	0	0	7.256e-05	4.15131e-05	5.97496e-05	0	0	0	3.30471e-05	3.00735e-05	4.47827e-05	0	0	0	0	0	0	0	0	0
neg_582	trans-2-Enoyl-OPC6-CoA	46.7	8.60956	C37H58N7O18P3S	1012.28	0.648017	Level4	0.000280473	0.000278127	0.000295896	0	0	0	0.000215833	0.000208615	0.000124546	0	0	0	0.00019969	0.000181448	0.000265339	0	0	9.469e-06	0.000177934	0.000147907	0.000176524	0	0	0	0	0	0	0	0	0
neg_585	2-Hydroxy-6-oxonona-2,4-diene-1,9-dioate	46.7	-75.4954	C9H10O6	213.024	2.73777	Level4	0	0	0	0	3.58837e-05	0.000135452	1.52821e-05	8.30844e-06	2.89268e-06	2.28922e-05	0	0	0	0	0	1.02151e-05	3.29984e-06	2.96608e-06	1.62461e-06	2.51467e-05	0	9.51519e-06	0.000195033	0	0	0	0	0	0	0
neg_586	4-Amino-4-deoxychorismate	46.7	-30.4675	C10H11NO5	270.055	2.3031	Level4	0.0066775	0.00657882	0.00690723	0.0104701	0.00964585	0.00658519	0.00812833	0.00808951	0.00886981	0.0284316	0.0190466	0.011221	0.0065441	0.00821886	0.00901352	0.00275493	0.00397826	0.00583473	0.00728349	0.00582329	0.00962861	0.011048	0.00231798	0.00966905	0.00251705	0.0133218	0.0082927	0.000275445	0.00161448	0.000321572
neg_588	Methyl cinnamate	46.7	59.698	C10H10O2	197.047	1.739	Level4	0.0001068	0.000113119	0.00012399	0	0	0	0.000102209	0.000155027	0.000127152	0	0	0	6.48685e-05	8.88326e-05	0.000120608	0	0	0	9.25685e-05	0.000107007	0.00012601	0	0	0	0	0	0	0	0	0
neg_590	D-idarate	46.6	32.5645	C6H8O8-2	242.998	3.3233	Level4	0.000385121	0.000402225	0.000387497	1.54093e-05	7.68399e-06	0	0.00060287	0.000786378	0.000516842	6.91313e-06	2.10989e-05	0	0.000285293	0.00024735	0.000313382	0	0	2.02671e-05	0.000961478	0.000711707	0.000856634	2.89225e-05	0	0	0	0	0	0	4.95668e-05	1.76216e-05
neg_593	IPC 18:0;3/24:0;2	46.6	-48.2086	C48H96NO14P	976.581	12.4059	Level4	0.000347759	0.000344387	0.000491807	0	0.00114122	9.55114e-06	0.00111338	0.00148379	0.000617489	0	1.66911e-05	0	0.00028286	0.00033685	0.000627691	0	0	0	0.000806403	0.000590266	0.000306973	7.46707e-05	0	0	0	0	0	0	0	0
neg_594	PS(14:0/18:1(11Z))	46.6	26.2218	C38H72NO10P	754.483	6.31977	Level4	1.74743e-06	2.8953e-06	5.58906e-05	0.000555696	0.000396118	0	0	0	0	0	0	0	3.89028e-05	0	1.1357e-05	0.000519525	0.00014476	0.000129369	0.000753851	8.43429e-05	6.97233e-05	0.000580057	0.000496181	0.000298754	0	0	0	0	0	0
neg_595	Tetrahydropteroyltri-L-glutamate	46.6	-40.1192	C29H37N9O12	724.203	2.5669	Level4	0.000232614	0.000238019	0.000216507	0	0	0	0.000280228	0.000306277	0.000247074	0	0	0	0.000229772	0.000163322	0.000203808	0	0	0	0.000310319	0.000338049	0.000328817	0	0	0	0	0	0	0	0	0
neg_596	dGDP	46.5	22.4778	C10H15N5O10P2	462.008	2.31023	Level4	0.00021758	0.000223032	0.000230939	0.000987997	0.00100202	0.000667681	0.000245517	0.000183935	0.000196641	0.00189059	0.00152996	0.00101395	0.000139205	0.00019334	0.000204708	0.000220713	0.000380561	0.000514738	0.000205112	0.000195041	0.000228531	0.00098096	0.000134279	0.000975179	0.000133852	0.00136455	0.000963742	0	0	0
neg_597	Isopropylmaleate	46.4	-15.5167	C7H10O4	375.125	5.00705	Level4	0	0.000141838	0	0	0	0	0	0	0	0	0	0	0	0	0	0	0	0	0	0	0	0	0	0	0	0	0	0	0	0
neg_598	S-carbamylcysteine	46.4	-5.92601	C4H8N2O3S	365.019	2.32453	Level4	0.00477049	0.00564726	0.00586327	2.41638e-05	0	1.73229e-05	0.00413722	0.00459354	0.00338619	0	0	0	0.00603191	0.00411865	0.00465489	0	0	0	0.00379134	0.00327512	0.00500869	0	0	0	0	0	0	0	0	0
neg_599	hydroxymethyl-dCDP	46.4	-26.0815	C10H13N2O12P2-3	435.958	1.05412	Level4	2.5938e-06	0	0	0	0	0	0	4.44803e-05	9.09703e-06	0	0	0	0.000144312	4.07322e-05	8.09433e-05	0	0	0	0	0	0	0	0	0	0	0	0	0	0	0
neg_600	4-methylene DAP	46.4	-7.32662	C8H14N2O4	237.063	0.640883	Level4	0.000307587	0.000312676	0.000394385	0	0	0	0.00052258	0.000415642	0.000393564	0	8.41522e-06	0	0.00027567	0.000285831	0.000321907	0	0	0	0.000592154	0.000471994	0.000459321	0	0	0	0	0	0	0	0	0
neg_601	Phenylethylamine	46.3	47.7929	C8H11N	301.204	5.18507	Level4	0.000140306	0.000153818	0.000242049	0.00045449	0.000211603	0.000256719	0.000294887	0.000346139	0.000255384	0.000238655	0.000382667	0.000237866	0.00017563	0.000225829	0.000261513	0.000630921	0.000518742	0.000994564	0.000194666	0.000168858	0.000291761	0.000590643	0.00030478	0.000767984	0	0	0	0	0	0
neg_602	Furylacetone	46.3	-71.8801	C7H8O2	285.056	6.27687	Level4	0	7.58532e-05	0	0.000169137	0	0	4.16893e-06	0	0	0	0	0	6.61404e-06	0	0	0	0	0	1.90104e-08	0	0	0	0	0	0	0	0	0	0	4.24982e-05
neg_603	dipropyl succinate	46.3	-94.7027	C10H18O4	247.1	5.74848	Level4	1.21174e-05	2.30209e-05	2.1441e-05	1.11684e-05	0	0	3.46085e-05	1.07094e-05	9.4027e-05	0	0	0.00021181	5.54798e-06	1.84083e-05	3.2069e-06	0	2.96656e-05	5.84036e-05	1.40595e-05	6.0617e-05	1.1625e-05	9.94285e-05	2.63417e-05	7.99127e-05	0	0	0	0	0	0
neg_604	3-Hydroxy-5-oxohexanoate	46.2	12.2655	C6H10O4	337.118	2.2602	Level4	2.48242e-05	2.32644e-05	3.67091e-05	0	0	0	4.04974e-05	2.66943e-05	2.10809e-05	0	0	0	3.1898e-05	1.54606e-05	2.70015e-05	0	0	0	7.23116e-05	4.16676e-05	4.56629e-05	0	0	0	0	0	0	0	0	0
neg_605	(1/2,5,6)-2-(3-azibutylthio)-5,6-epoxy-3-cyclohexen-1-ol	46.2	31.7348	C10H14N2O2S	451.162	3.46558	Level4	0.000467668	0.000553832	0.000618409	3.43668e-05	1.15815e-05	6.69883e-06	0.00055953	0.000639393	0.000577939	0	0	0	0.000460957	0.000379143	0.000505009	0	0	9.87284e-06	0.000459204	0.00036894	0.000473798	0	0	0	0	0	0	0	0	0
neg_606	DG(14:1(9Z)/16:1(9Z)/0:0)	46.2	4.47454	C33H60O5	581.445	10.4933	Level4	8.25511e-05	3.87902e-05	8.36307e-06	0	0	0	1.39948e-05	8.75473e-06	2.38708e-05	5.74409e-09	0	0	6.66664e-05	4.06304e-06	4.67904e-06	0	0	1.07367e-07	2.07618e-05	8.29786e-07	1.41344e-05	0	1.24868e-07	0	0	0	0	7.31799e-08	0	0
neg_609	Docosa-4,7,10,13,16-pentaenoyl CoA	46.2	23.0818	C43H68N7O17P3S	1124.38	5.549	Level4	0.000175232	8.55262e-05	0.000158342	0	0	0	0.000214098	0.00026059	0.000421241	0	0	0	6.89932e-05	0.000130517	9.01923e-05	0	0	0	0.000396683	0.000300209	0.000169387	0	0	0	0	0	0	0	0	0
neg_610	alpha-(2,6-anhydro-3-deoxy-D-arabino-heptulopyranosid)onate 7-phosphonate	46.1	-24.0603	C7H14O8P-	302.035	1.40372	Level4	2.40904e-05	3.36761e-05	2.98258e-05	0	0	0	1.07673e-05	2.22592e-05	2.01523e-05	0	0	0	2.86296e-05	1.9787e-05	3.67459e-05	0	0	0	1.91251e-05	2.14602e-05	2.26292e-05	0	0	0	0	0	0	0	0	0
neg_611	7,8-Dihydropteroic acid	46.1	-34.124	C14H14N6O3	313.095	2.53115	Level4	2.72892e-05	2.43734e-05	2.82949e-05	0	0	0	4.08009e-05	4.65153e-05	3.66208e-05	0	0	0	3.2755e-05	2.56553e-05	4.19931e-05	0	0	0	7.73231e-05	5.33398e-05	5.3301e-05	0	0	0	0	0	0	0	0	0
neg_612	PC(18:0/18:3(9Z,12Z,15Z))	46.1	31.3972	C44H82NO8P	818.572	8.21733	Level4	0.000219985	0.00035359	0.000197826	0.00044761	0.000292944	0.000710993	0.000114868	0.000122061	9.42375e-05	9.32938e-05	8.6019e-05	0.00163433	0.000519296	0.000680868	0.000326106	0.00073321	0.00126549	0.00130863	0.000141219	0.000268174	0.000229403	0.000309045	0.000117377	0.00170637	0.00187115	0.00122914	0.000305207	0.000193072	6.81322e-05	8.56259e-05
neg_613	d-biotin d-sulfoxide	46.1	-6.31353	C10H16N2O4S	519.156	0.747417	Level4	0.000843295	0.000816936	0.000809099	0.000529054	0.000277439	0.00032168	0.000970918	0.00091574	0.00101349	0.000908314	0.0010016	0.00064211	0.000753842	0.000720692	0.000847952	0	6.66927e-05	0.000285851	0.000947775	0.00090291	0.00092649	0.000272044	6.50189e-05	0.000155527	0	0.000384251	0	0	0	0
neg_614	1,2-butandiol	46	22.2987	C4H10O2	217.11	3.2947	Level4	8.32568e-05	7.89811e-05	9.18498e-05	0	0	0	4.1932e-05	3.40096e-05	4.82407e-05	0	0	0	0.000163522	0.00010231	0.000211187	0	0	0	3.40233e-05	4.76828e-05	5.96046e-05	0	0	0	0	0	0	0	0	0
neg_615	hexadec-2-enoyl-CoA	46	-1.39417	C37H64N7O17P3S	1002.32	4.6431	Level4	0.0002085	0.000277749	0.000411474	0	0	0	0.000431905	0.000338569	0.000547215	0	0.000185036	1.55632e-05	0.000136803	0.000136078	0.000149819	0	0	0	0.000927088	0.000829656	0.000686808	2.95155e-05	0	0	0	0	0	0	0	0
neg_616	2-hexaprenyl-6-methoxyphenol	46	84.3634	C37H56O2	553.448	11.0431	Level4	0.000204105	6.31972e-05	6.63096e-05	0	0	0	6.41707e-05	3.63988e-05	4.82734e-05	0	0	0	0.000298963	0.000122661	0.000145505	0	0	0	4.64084e-05	5.01458e-05	0.000157829	0	0	0	0	0	0	0	0	0
neg_617	D-Serine	46	37.3625	C3H7NO3	126.021	0.761717	Level4	1.14501e-05	1.56149e-05	2.06645e-05	0	0	0	6.36391e-06	1.17908e-06	8.5845e-07	0	0	0	1.2496e-06	5.00548e-06	4.32015e-06	0	0	0	7.0703e-06	2.07143e-05	1.38766e-05	0	0	0	0	0	0	0	0	0
neg_619	Ethyldihydrocinnamate	45.9	96.5055	C13H18O2	471.315	7.68253	Level4	1.30985e-05	1.03513e-05	1.93094e-05	0	0	0	0	4.41265e-06	1.63838e-06	0	0	0	5.72102e-06	2.09097e-06	2.3526e-06	0	0	0	3.29487e-06	4.56252e-06	2.31216e-06	0	0	0	0	0	0	0	0	0
neg_620	4,4-Dimethylcholesta-8,14,24-trienol	45.9	-58.9924	C29H46O	455.329	6.31262	Level4	1.78783e-05	3.86352e-05	3.92891e-05	0	0	0	1.98384e-05	2.41833e-05	1.67623e-05	0	0	0	4.47948e-06	0	7.41348e-06	0	0	0	1.63634e-06	2.91373e-06	2.52757e-06	0	0	0	0	0	0	0	0	0
neg_621	thiazolidine	45.9	27.3215	C3H7NS	237.079	3.90813	Level4	1.63211e-06	1.19804e-05	1.04863e-05	1.61836e-05	0	7.50126e-05	3.33677e-06	1.93927e-06	8.11847e-07	0	1.33101e-05	0	3.37186e-06	4.0229e-06	5.71919e-06	0	0	3.06844e-05	0	7.734e-06	5.72701e-06	1.34558e-05	7.02187e-05	0.000105672	0	2.22858e-05	1.97952e-05	0	7.3203e-05	0.000109876
neg_622	Xanthurenic acid	45.9	22.8626	C10H7NO4	250.04	3.85808	Level4	2.36145e-08	0	0	1.41648e-06	0	5.79078e-06	2.17936e-11	1.1551e-09	0	0.000556475	5.37723e-05	0	1.48499e-08	0	0	0	0	3.34271e-05	0	0	0	0	1.71705e-06	0	0	1.0678e-06	0	0	0	1.26013e-07
neg_623	Dihydrolipoamide	45.9	-11.0133	C8H17NOS2	242.042	2.3174	Level4	6.88181e-05	7.70425e-05	8.70364e-05	7.69281e-05	7.26121e-05	1.14839e-05	7.67939e-05	7.64269e-05	8.40766e-05	0.000307581	0.000212017	4.83606e-05	7.35187e-05	8.99953e-05	9.02749e-05	0	0	6.74956e-06	6.64247e-05	6.65843e-05	9.8914e-05	3.77785e-05	0	0	0	1.3027e-05	0	0	0	0
neg_627	dihydroisopteroate	45.8	91.4026	C14H13N6O3-	312.126	4.9141	Level4	3.64251e-05	1.45527e-05	2.20556e-05	0	0	0	2.82937e-05	4.36956e-05	5.51238e-05	0	0	3.71231e-05	1.7321e-05	2.17229e-05	2.51218e-05	0	0	0	5.71451e-05	5.37281e-05	2.83467e-05	0	0	0	0	1.80986e-05	0	0	0	0
neg_629	Undecaprenyl diphosphate	45.8	-16.7105	C55H92O7P2	947.591	7.53237	Level4	0.000322167	0.000208869	0.000129181	8.84351e-06	1.57483e-06	3.57147e-06	0.000109302	0.00014293	4.93871e-05	0	0	0	0.000111422	5.43077e-05	0.000106272	0	0	0	3.78878e-05	5.2707e-05	3.42399e-05	0	0	1.94786e-06	0	0	0	0	0	0
neg_630	DL-1,3-diaminopropan-2-ol	45.8	-13.2661	C3H12N2O+2	221.157	8.06075	Level4	3.60625e-05	2.94949e-05	3.41131e-05	0.000187253	0.000170044	0.000142661	3.62976e-05	2.73309e-05	2.00264e-05	0.000272657	0.000195216	0.000238271	2.76758e-05	4.78401e-05	3.6823e-05	0.000204206	0.000172215	0.000169965	2.6429e-05	4.20153e-05	4.27857e-05	0.000303663	0.000284979	0.000351633	0.000515989	0.000356845	0.000532832	0.000883035	0.000655168	0.000677906
neg_631	PS(17:0/19:0)	45.8	-65.3506	C42H82NO10P	836.514	11.949	Level4	0.00063826	0.000512855	0.000549147	3.53402e-05	0.00416528	8.38297e-06	0.000429049	0.000605594	0.000386717	0	0	0	0.000385161	0.000834032	0.000378819	0	1.09378e-05	1.34937e-05	0.000805478	0.000748139	0.000736507	0	0	0	0	0	0	0	0	0
neg_632	Ethyl methionate	45.8	30.2096	C7H15NO2S	353.168	10.4861	Level4	0.000164447	0.000173395	0.000150462	0.0001695	0.000202776	0.000219685	0.000173561	8.86725e-05	0.000102316	0.00026148	0.000246304	0.000254824	0.000365039	0.000311505	0.00026603	0.000215166	0.000253424	0.000249112	0.000106414	0.000116449	0.000203924	0.000446444	0.000337031	0.000451905	0.000406626	0.000361027	0.000444781	0.000722293	0.000493679	0.000641937
neg_633	PS(17:0/14:0)	45.8	-42.4778	C37H72NO10P	742.433	7.80335	Level4	2.91547e-05	3.88066e-05	2.6636e-05	5.62462e-05	2.01793e-05	2.12145e-05	1.6435e-05	4.02696e-05	0.000228294	5.11704e-06	0	8.81994e-06	3.14301e-05	4.8283e-06	2.22829e-05	0	0	0	1.6822e-05	1.89723e-05	1.30975e-05	0	6.8531e-08	2.94461e-07	0	0	0	4.2757e-06	3.93389e-07	0
neg_634	Vitisin B	45.8	9.92437	C25H27O12+	518.148	3.97963	Level4	7.57377e-05	0.000105668	0.000143351	0	0	0	0.00017022	0.000166743	0.000380315	0	1.24558e-05	6.2732e-05	0.000140639	0.000120622	0.000115093	0	0	0	0.000496694	0.000353955	0.000318014	0	0	0	0	0	0	0	0	0
neg_635	N-Acetyl-L-glutamate 5-semialdehyde	45.8	-17.3353	C7H11NO4	383.101	3.31617	Level4	2.97869e-05	2.6315e-05	3.31496e-05	0	0	0	4.35498e-05	3.85923e-05	3.19428e-05	0	0	0	2.80869e-05	3.72085e-05	3.67251e-05	0	0	0	7.97515e-05	4.36807e-05	5.73066e-05	0	0	0	0	0	0	0	0	0
neg_637	2-dehydropantoyl lactone	45.7	-91.4036	C6H8O3	163.005	2.77352	Level4	7.70981e-05	7.33055e-05	7.63614e-05	0	0	0	9.62853e-05	7.46542e-05	8.54417e-05	0	0	0	4.59122e-05	7.22454e-05	7.72782e-05	0	0	0	9.07155e-05	8.4475e-05	0.000134081	0	0	0	0	0	0	0	0	0
neg_638	(2E)-Tetradecenoyl-CoA	45.7	-39.1215	C35H60N7O17P3S	974.252	3.08738	Level4	0.000227737	0.000184448	0.00022713	0	0	0	0.000694844	0.00110939	0.000474686	0	0	0	0.000285392	0.000302379	0.000337162	0	0	0	0.0013613	0.00119868	0.000985968	0	0	0	0	0	0	0	0	0
neg_639	UDP-N-acetylmuramoyl-L-alanyl-D-glutamyl-L-lysyl-D-alanyl-D-alanine	45.7	12.5561	C40H65N9O26P2	1184.34	0.655183	Level4	0.00010432	0.000100936	0.000109325	0	0	0	0.000108761	0.000111198	0.000128385	0	0	0	5.56968e-05	6.29084e-05	7.36729e-05	0	0	0	0.000118985	0.000121981	0.00012332	0	0	0	0	0	0	0	0	0
neg_64	N-Acetyl-D-phenylalanine	49.9	-46.7347	C11H13NO3	451.129	3.82948	Level4	3.87827e-05	6.56452e-05	5.77932e-05	0	0	0	7.23739e-05	8.14011e-05	4.84047e-05	0	0	0	3.59406e-05	3.41554e-05	4.858e-05	0	0	0	5.98163e-05	7.31271e-05	7.94851e-05	0	0	0	0	0	0	0	0	0
neg_640	3-Hexaprenyl-4,5-dihydroxybenzoic acid	45.6	33.4589	C37H54O4	607.421	11.6423	Level4	0.00101983	0.00117907	0.00207313	0.00639163	0.00461056	0.00302447	0.00111075	0.000994054	0.00102039	0.00412846	0.00481518	0.00349808	0.000683723	0.00100052	0.00125481	0.00285258	0.00250229	0.00650385	0.000842843	0.000830444	0.000972886	0.00956487	0.00526603	0.0108758	0.000485713	0.00236949	0.000502135	0	0	5.11138e-05
neg_641	indolmycin	45.6	53.1615	C14H15N3O2	278.105	1.92488	Level4	0.000285955	0.000273492	0.000285504	0	0	0	0.000218127	0.000216576	0.000267327	0	0	0	0.000356377	0.000247637	0.000277645	0	0	0	0.000134326	0.000120606	0.000235043	0	0	0	0	0	0	0	0	0
neg_642	PG(17:0/19:0)	45.6	21.2755	C42H83O10P	799.564	8.48833	Level4	0.000189598	6.95546e-05	5.59534e-05	0.00015127	7.60275e-05	6.71622e-05	1.76802e-05	6.93052e-05	4.79237e-05	5.8521e-05	1.11649e-05	1.00404e-05	8.37723e-05	2.50594e-05	6.50456e-05	2.0665e-05	0	0	8.65712e-05	5.52507e-05	4.43725e-05	0	0	2.06163e-05	0	0	0	0	0	4.0175e-05
neg_645	Melibiose	45.6	5.17729	C12H22O11	721.205	4.80683	Level4	0.000127666	5.3391e-05	8.30132e-05	0	9.27174e-06	0	0.000127489	0.000166188	0.000119339	0	8.83175e-05	0.000115709	7.26426e-05	0.000159618	9.74632e-05	0	0	0	0.000120116	0.00013136	0.000131456	0	0	0	0	0	0	0	0	0
neg_646	S-tubercidinylhomocysteine	45.6	-29.4593	C15H21N5O5S	382.108	3.92958	Level4	1.96568e-05	3.36073e-05	2.929e-05	0	0	0	4.49628e-05	2.95701e-05	3.61974e-05	0	0	0	1.58407e-05	2.09151e-05	1.14506e-05	0	0	0	2.09918e-05	3.42335e-05	5.15413e-05	0	0	0	0	0	0	0	0	0
neg_649	Xanthylic acid	45.6	12.045	C10H13N4O9P	409.045	1.91058	Level4	0.00932902	0.0100688	0.011577	0.000437429	0.000264589	0.000364478	0.0106351	0.016134	0.0141907	0.000985027	0.00070635	0.000542566	0.00547315	0.00667052	0.00832606	2.82187e-05	7.5228e-06	0.000103419	0.0104387	0.00887716	0.00841011	0.000162728	7.65518e-06	9.66215e-05	0	0.000126735	0	0	0	0
neg_651	D-Erythro-imidazole-glycerol-phosphate	45.5	-10.4817	C6H11N2O6P	273.002	11.2211	Level4	0.00049249	0.000525601	0.000550833	0.00330247	0.00352486	0.00232766	0.000544338	0.000511244	0.000423452	0.00449748	0.00313395	0.00394379	0.000396213	0.000501524	0.000564072	0.00295749	0.00232066	0.00297937	0.00043954	0.00045647	0.000556302	0.0051337	0.00368176	0.00568447	0.00736778	0.00576785	0.00777304	0.0101631	0.0106552	0.00976074
neg_652	PG(17:0/16:0)	45.5	9.2997	C39H77O10P	735.525	10.943	Level4	1.15597e-05	3.68359e-05	3.01332e-05	0.000144565	0.000107592	0.00012084	2.5186e-05	7.54038e-05	3.28435e-05	0.00052333	0.00046679	0.000745567	2.71909e-06	1.36087e-06	0	1.14625e-05	0	0	3.50836e-06	0	5.55484e-06	0	3.48582e-05	4.72763e-05	7.28607e-05	3.60334e-05	3.22494e-05	0	0	0
neg_654	nicotinic acid D-ribonucleotide	45.5	-55.0658	C11H15NO9P+	381.028	3.45128	Level4	0	0	0	0	1.36559e-05	0	3.81831e-06	1.79809e-06	4.08357e-05	9.87686e-05	0.000168203	0.000107644	0	0	0	0	0	2.1557e-05	4.29942e-06	3.51421e-07	0	0	0	0	0	0	2.69527e-05	0	0	0
neg_655	4-Hydroxycinnamic acid	45.5	2.05116	C9H8O3	373.094	3.2947	Level4	0.00113209	0.000955183	0.000978635	0.000126641	5.89859e-05	6.67746e-05	0.00169492	0.00231367	0.00101529	2.33134e-05	0.000140305	0.00013632	0.000877085	0.00107485	0.00115553	2.03993e-05	8.10773e-05	0.000199114	0.0011705	0.00173832	0.00159804	0.00015246	5.7028e-05	0.000178607	0	4.66844e-05	0	0	0	0
neg_656	4-oxo-N-acetylneuraminate	45.5	-21.0286	C11H16NO9-	671.166	1.99638	Level4	2.02629e-05	2.66896e-05	3.74819e-05	0	0	0	3.45744e-05	2.65101e-05	2.50633e-05	0	0	0	4.22375e-05	3.02508e-05	2.45861e-05	0	0	0	4.47151e-05	2.55968e-05	3.9759e-05	0	0	0	0	0	0	0	0	0
neg_657	4-Ethyl-2-methoxyphenol	45.5	-11.5502	C9H12O2	363.178	1.76047	Level4	0.00116938	0.00106781	0.00116166	0	0	0	0.000828128	0.000888405	0.000944882	0	0	0	0.00150723	0.000718245	0.000888965	0	0	0	0.000596683	0.000430001	0.000630603	0	0	0	0	0	0	0	0	0
neg_658	AICAR	45.4	-0.746355	C9H15N4O8P	713.094	0.633733	Level4	2.66633e-05	3.26239e-05	3.03159e-05	0	0	0	5.32227e-05	9.1951e-05	3.04589e-05	0	0	0	4.81448e-05	4.90721e-05	4.4257e-05	0	0	0	3.27957e-05	7.95119e-05	5.67065e-05	0	0	0	0	0	0	0	0	0
neg_659	Homoisocitric acid	45.4	6.52727	C7H10O7	205.037	1.8248	Level4	0.000233625	0.000244345	0.000207202	0	0	9.61329e-07	0.000398552	0.000785845	0.000573701	0	0	0	0.000184299	0.000105569	0.000133237	0	0	0	0.000235351	0.000290345	0.000191764	0	0	0	0	0	0	0	0	0
neg_660	S-Lactoylglutathione	45.4	85.1002	C13H21N3O8S	414.107	1.96778	Level4	4.79052e-05	4.6178e-05	5.8485e-05	0	0	0	6.39332e-05	0.000106154	6.7947e-05	0	0	0	7.23405e-05	5.08382e-05	6.1626e-05	0	0	0	7.12922e-05	4.32437e-05	4.67656e-05	0	0	0	0	0	0	0	0	0
neg_661	Malvidin glucoside-ethyl-catechin	45.4	21.8928	C41H43O17+	852.266	2.35313	Level4	3.49295e-05	2.81876e-05	2.68416e-05	0	0	0	3.47705e-05	4.10959e-05	5.14216e-05	0	0	0	3.08233e-05	3.51426e-05	3.65367e-05	0	0	0	3.31338e-05	2.09806e-05	3.40585e-05	0	0	0	0	0	0	0	0	0
neg_662	3,4-Dihydroxymandelaldehyde	45.4	8.98855	C8H8O4	167.036	2.9451	Level4	3.7839e-05	5.38229e-05	4.58922e-05	0	0	0	4.63801e-05	5.55492e-05	5.01186e-05	0	0	0	3.50945e-05	2.8987e-05	3.96317e-05	0	0	0	3.47121e-05	4.35823e-05	5.11055e-05	0	0	0	0	0	0	0	0	0
neg_663	Gamma-Glutamylcysteine	45.4	11.876	C8H14N2O5S	545.129	2.1315	Level4	1.09305e-05	1.10395e-05	3.34256e-05	0	0	0	5.28137e-05	2.37658e-05	7.03305e-05	0	0	0	6.0384e-05	2.04711e-05	4.65246e-05	0	0	0	0.000132288	4.51887e-05	6.95399e-05	0	0	0	0	0	0	0	0	0
neg_665	Glucosamine-1P	45.3	70.5738	C6H14NO8P	577.142	1.89628	Level4	3.25994e-05	1.13675e-05	2.24452e-05	0	0	0	3.45357e-05	1.06236e-05	4.14494e-05	0	0	0	2.026e-05	1.88445e-05	6.24907e-06	0	0	0	8.37376e-05	3.38105e-05	5.59464e-05	0	0	0	0	0	0	0	0	0
neg_666	IPC 18:0;3/20:0;1	45.3	-68.6894	C44H88NO13P	868.532	7.18273	Level4	0.000171898	0.000266993	0.000156859	0	0	0	9.31951e-05	3.06875e-05	0.000102767	0	0	0	0.000127926	0.000103261	6.79965e-05	0	0	0	1.88873e-05	6.71803e-05	8.91942e-05	0	0	0	0	0	0	0	0	0
neg_667	Glycineamideribotide	45.3	-14.4183	C7H15N2O8P	571.098	1.76762	Level4	4.09643e-05	3.73309e-05	3.59444e-05	0	0	0	3.807e-05	4.57244e-05	4.73214e-05	0	0	0	2.07416e-05	3.02672e-05	2.49366e-05	0	0	0	7.15962e-05	6.55905e-05	5.71505e-05	0	0	0	0	0	0	0	0	0
neg_668	5,6,7,8-tetrahydrofolyl-L-glutamic acid	45.2	6.83044	C24H30N8O9	609.187	0.669483	Level4	0.00627604	0.00623943	0.00785292	0.000161889	0.000104633	0.000102562	0.00508705	0.00460129	0.00451003	0.000423653	0.000655525	0.000167115	0.00523301	0.00528932	0.00606267	0	1.94545e-05	4.62984e-05	0.00400672	0.00401307	0.0050405	4.31421e-05	0	0	0	0.000259025	0	0	0	0
neg_670	Butyric acid	45.2	7.37226	C4H8O2	175.099	3.35905	Level4	5.69707e-05	7.77053e-05	8.03947e-05	0	0	0	6.33728e-05	4.44361e-05	5.2527e-05	0	0	0	0.000101976	7.80083e-05	0.000103063	0	0	2.50275e-05	5.50005e-05	5.30551e-05	9.95783e-05	0	0	0	0	0	0	0	0	0
neg_671	trans-Aconitic acid	45.1	6.30842	C6H6O6	173.01	1.8248	Level4	9.44548e-05	0.000113162	0.000151421	0	0	0	0.000107933	0.000139223	0.000118335	0	0	0	7.17047e-05	7.59206e-05	9.15297e-05	0	0	0	6.49739e-05	6.50865e-05	6.38625e-05	0	0	0	0	0	0	0	0	0
neg_672	Linoleic acid	45.1	3.31998	C18H32O2	325.239	7.28283	Level4	0.000966547	0.00158807	0.0014417	0.000193451	0.000165471	0.000109689	0.00103665	0.000577425	0.000562085	3.21735e-05	0.000118127	3.3109e-05	0.000856944	0.000493268	0.000837366	1.65378e-05	8.29108e-05	0.000122258	0.000387444	0.000494907	0.000540531	0.00015682	8.18988e-05	0.000176445	0	0.000200394	0	2.7551e-06	7.51165e-07	6.30616e-06
neg_673	{[(2S,3S,4R)-2-amino-3,4-dihydroxyicosyl]oxy}phosphonic acid	45.1	-24.4495	C20H44NO6P	909.574	12.4624	Level4	0	0	5.51386e-06	0.00176619	0.000831776	0.00129475	0	0	0	0.000955743	0.00130956	0.00121189	0	0	0	0.00165644	0.000944338	0.00197043	0	0	0	0.00331892	0.00218634	0.00276034	0.00123452	0.000216857	0.000162494	0	3.10553e-05	0
neg_674	PE(17:0/14:0)	45.1	-1.48503	C36H72NO8P	712.468	8.21017	Level4	2.39145e-06	2.54161e-06	1.25465e-06	0.000228223	6.07425e-05	0	0	0	0	3.98392e-05	0.000430969	1.61503e-05	0	0	3.39673e-06	9.94487e-05	3.04893e-05	0	0	0	0	1.71664e-05	0.000106099	0	0	0	4.51887e-05	0.000269952	0.000398689	0.000375179
neg_675	ethylglyoxalbis(guanylhydrazone)	45.1	55.3912	C6H16N8+2	437.291	6.36267	Level4	0	0	0	0.000132015	0.000151575	0.000388273	0	0	0	0.000562114	0.000663156	0.000522907	0	0	0	6.23536e-05	0	0	0	0	0	0.000490654	0.000141872	0.00049758	0.00315477	0.000489456	0.000697092	0	8.92707e-05	2.69902e-05
neg_676	alpha-methylmethionine	45.1	-11.9859	C6H13NO2S	208.063	2.45967	Level4	4.51758e-05	2.84847e-05	4.16112e-05	0	0	0	5.50052e-05	3.58303e-05	4.81437e-05	0	1.88603e-05	0	2.47279e-05	2.94535e-05	2.95881e-05	0	4.04608e-05	2.7597e-05	5.59501e-05	6.86243e-05	4.30052e-05	0	0	0	0	0	0	0	0	0
neg_677	N-acetyl-D-methionine	45	39.0545	C7H13NO3S	441.198	3.35905	Level4	0.000144193	0.000183372	0.000215233	0	0	0	0.000165124	0.000153149	0.000159855	0	0	0	0.00011536	0.00010012	0.00011378	0	0	0	0.00017161	0.000161518	0.00022754	0	0	0	0	0	0	0	0	0
neg_678	Salicylurate	45	6.82841	C9H9NO4	194.047	2.1458	Level4	0.000660266	0.000750651	0.000763856	0.000655897	0.000356056	0.000548406	0.000397363	0.000388775	0.00126424	0.000537451	0.000437844	0.000577864	0.000871902	0.00101889	0.000674368	0.000440728	0.000524602	0.000712527	0.000381595	0.000548584	0.000870817	0.000534041	0.000310342	0.000478266	0	4.97741e-05	0	0	0	0
neg_680	Peonidin 3-O-glucoside	44.9	86.665	C22H23O11+	462.157	5.27087	Level4	0.000123329	6.42025e-05	0.000130412	0	0	0	0.000149984	0.000129445	0.000130464	0	2.3453e-05	1.71715e-05	2.42051e-05	6.33143e-05	5.31887e-05	0	0	0	0.000206055	0.000231806	0.000138244	0	1.91722e-05	0	0	0	0	0	0	0
neg_681	(S)-3-hydroxyhexacosanoyl-CoA	44.9	-54.5474	C47H86N7O18P3S	1160.43	5.73418	Level4	0.00399095	0.00202044	0.00220245	0	0	0	0.00353052	0.00532491	0.00389794	0	0.000194482	0.000854595	0.00183212	0.0031563	0.00243803	0	0	0	0.00374578	0.00399927	0.00380257	0	0	0	0	0	0	0	0	0
neg_682	PA(14:1(9Z)/16:0)	44.9	91.6797	C33H63O8P	663.481	12.17	Level4	7.07351e-05	2.41395e-05	9.74571e-06	0	0	0	6.06344e-06	9.43028e-06	9.43586e-06	0	0	0	0.000107293	3.73783e-05	4.69944e-05	0	0	0	6.48214e-06	4.34212e-06	2.10557e-05	0	0	0	0	0	0	0	0	0
neg_683	Pteridine	44.9	94.5594	C6H4N4	263.105	2.88075	Level4	3.06654e-05	4.36157e-05	4.64033e-05	0	0	0	2.49032e-05	3.27901e-05	2.10413e-05	0	0	0	4.67301e-05	3.51029e-05	2.60232e-05	0	0	0	1.35763e-05	1.26927e-05	8.3881e-06	0	0	0	0	0	0	0	0	0
neg_686	PI(16:1(9Z)/18:1(9Z))	44.8	36.0287	C43H79O13P	869.525	11.1496	Level4	4.41146e-05	4.96735e-05	9.83685e-05	0	0	0	4.80294e-05	6.14443e-05	5.12626e-05	0	0	0	3.23443e-05	1.88303e-05	4.75091e-05	0	0	0	1.13355e-05	2.48753e-06	0	0	0	0	0	0	0	0	0	0
neg_687	ubiquinone-0	44.8	1.89082	C9H10O4	409.115	3.60143	Level4	5.61277e-05	5.6348e-05	5.72103e-05	0	0	0	0.000105517	0.000154331	6.32854e-05	0	0	0	5.90528e-05	6.59834e-05	6.95597e-05	0	0	0	8.84902e-05	0.000105448	0.000114683	0	0	0	0	0	0	0	0	0
neg_688	Gamma-Aminobutyric acid	44.8	34.5107	C4H9NO2	251.132	3.27327	Level4	0	1.2616e-06	0	0	0	1.51601e-05	0	0	6.40475e-06	0	0	0	7.8269e-06	0	5.54406e-06	0	7.69881e-05	0.000106928	1.4177e-06	2.4478e-06	1.76787e-06	9.43612e-05	1.33607e-05	9.71988e-05	0	0	0	0	0	0
neg_690	2-aceto-2-hydroxy-butyrate	44.7	-15.084	C6H10O4	337.11	4.79253	Level4	9.09121e-05	8.1778e-05	0.000112067	1.48484e-05	1.92762e-05	0	0.000289452	0.000189754	0.000264339	0	0.00013665	0.000274021	6.1642e-05	6.85741e-05	6.11512e-05	0	0	8.50229e-05	0.000818243	0.000566385	0.000216	0.000197715	0.000252925	0.000200086	0	2.25708e-05	0	0	0	0
neg_692	UDP-N-acetylmuramoyl-L-alanyl-D-gamma-glutamyl-meso-2,6-diaminopimelate	44.7	21.3543	C35H55N7O26P2	1072.26	0.633733	Level4	5.79613e-05	6.55419e-05	7.10579e-05	0	0	0	8.91308e-05	6.68746e-05	5.61001e-05	0	0.000120741	0.00015784	7.05588e-05	8.03961e-05	8.55572e-05	0	0	4.30973e-05	0.000101589	8.68129e-05	0.000104039	0	0	0	0	0	0	0	0	0
neg_693	N2-Succinyl-L-glutamic acid 5-semialdehyde	44.6	19.4709	C9H13NO6	507.156	0.662333	Level4	0.000105547	0.000112099	0.000124557	4.78491e-05	6.44208e-05	6.10877e-05	0.000175607	0.0001612	0.000146617	0.000227443	0.000171722	0.000140757	0.000110463	0.000124686	0.000119963	0	0	7.30035e-06	0.000145849	9.24352e-05	0.000116796	7.18498e-05	3.92676e-05	9.69025e-05	0	0.000205052	0	0	0	0
neg_694	isoheptanol	44.6	20.3491	C7H16O	269.214	8.34605	Level4	2.58106e-05	2.35812e-05	2.89592e-05	0.000289646	0.000123415	8.97872e-05	1.4767e-05	8.18786e-06	7.27911e-06	6.82399e-05	0.000180095	0.000104849	1.82724e-05	2.7305e-05	2.15953e-05	0.000131183	0.000145307	7.08845e-05	1.42818e-05	1.33753e-05	2.15323e-05	7.60167e-05	9.94783e-05	0.00039123	0	0.000185311	0.00029028	0.000207569	0	0.000322043
neg_695	PA(12:0/16:0)	44.6	38.8273	C31H61O8P	637.432	6.98325	Level4	5.62593e-05	0	0	0	0	0	9.10234e-06	4.76024e-05	2.21027e-05	0	0	0	4.65518e-05	1.55541e-06	2.45122e-05	0	0	0	9.1968e-06	0	0	0	0	0	0	0	0	0	0	0
neg_696	Isopropyl methoxypyrazine	44.6	71.8936	C8H12N2O	341.181	6.32692	Level4	6.19459e-05	0.000114033	0.000116942	0.000154623	0.00125628	0.00401209	0.000377865	0.000210309	0.000101788	0.00069112	0.000223372	0.000146864	5.30377e-05	4.71918e-05	5.89497e-05	0.00106902	0.000165126	0.000446089	4.65122e-05	0.000528423	8.75633e-05	0.000409659	0.00522413	0.000277484	0.000328098	0.000116001	0.000236145	0.000103852	0.00113985	0.000461062
neg_697	dihydro-10-thiopteroate	44.6	17.6119	C14H12N5O3S-	329.065	5.12073	Level4	0	6.03108e-07	6.98349e-07	2.19166e-06	1.01657e-06	3.51561e-06	1.99046e-07	8.08637e-08	3.22611e-07	4.52885e-06	4.13776e-06	2.15976e-06	6.04449e-05	1.08732e-07	5.68123e-05	0	6.92298e-07	2.04574e-07	4.00477e-07	5.49576e-07	1.68857e-07	4.36987e-06	4.97156e-06	5.80394e-06	9.12449e-06	9.45846e-06	8.76595e-06	1.37142e-06	1.58463e-05	2.75404e-06
neg_698	3,3-dimethyl-2-oxobutyric acid 5-(6-aminopurin-9-yl)-3,4-dihydroxytetrahydrofuran-2-ylmethyl ester	44.6	-9.69833	C16H21N5O6	424.144	3.8009	Level4	8.51007e-05	0.00010269	9.40537e-05	0	0	0	0.00010406	0.000167393	0.00010313	0	0	0	6.89033e-05	5.96488e-05	6.50183e-05	0	0	0	0.000102484	0.000130573	0.000114274	0	0	0	4.23001e-05	0	0	0	0	0
neg_699	Arbutin	44.6	77.2008	C12H16O7	317.109	3.59427	Level4	2.34347e-05	3.25575e-05	2.5585e-05	0	0	0	4.67346e-05	5.11232e-05	4.13815e-05	0	0	0	2.62311e-05	2.35608e-05	2.53819e-05	0	0	0	4.7193e-05	4.60553e-05	4.73101e-05	0	0	0	0	0	0	0	0	0
neg_700	penicillin G	44.5	-17.7625	C16H18N2O4S	369.062	4.34353	Level4	6.61546e-05	0.000139177	8.57331e-05	2.03783e-06	3.64121e-06	5.53023e-06	9.75741e-05	0.000148422	9.79785e-05	6.23731e-06	4.82365e-06	4.39559e-06	7.47125e-05	2.3514e-05	7.35323e-05	1.23245e-06	5.4008e-06	1.60684e-06	5.86116e-05	8.51329e-05	7.16077e-05	5.30647e-06	5.80481e-09	3.77501e-07	4.24358e-06	0	0	1.13094e-05	1.85816e-06	1.65937e-06
neg_701	2-Hexaprenyl-6-methoxy-1,4-benzoquinone	44.5	-10.582	C37H54O3	581.371	10.6148	Level4	9.63556e-05	5.25022e-05	4.51826e-05	0.000208242	0.000295708	0.000119229	3.40333e-05	3.66036e-05	3.39741e-05	0.000364256	0.000314202	0.000203502	2.09065e-05	6.43989e-05	2.76336e-05	0.000101627	0.000284976	0.00021441	3.25818e-05	3.64654e-05	5.70694e-05	0.000297163	0.00026393	0.000115036	0.000301333	0.000270805	0.00070743	0.000287288	0.000119405	0.000664022
neg_702	DG(12:0/16:1(9Z)/0:0)	44.5	-65.4238	C31H58O5	531.37	11.1425	Level4	3.30808e-05	3.44542e-05	6.59306e-05	0	1.03966e-05	1.02137e-05	2.75912e-05	2.66457e-05	2.99904e-05	0	2.60454e-05	0	1.57386e-05	1.20692e-05	2.6482e-05	0	0	0	1.1286e-05	1.05182e-05	1.85314e-05	1.83198e-05	0	3.97189e-05	0	0	0	0	0	0
neg_703	2-octaprenyl-6-methoxy-1,4-benzoquinone	44.5	-90.2946	C47H70O3	703.446	10.6935	Level4	0.000108336	0.000116067	0.000141855	0	6.32406e-06	0	3.8799e-05	5.95078e-05	6.4687e-05	2.55203e-05	0	0	0.000161308	6.08325e-05	0.000179304	0	0	0	5.65554e-05	1.55195e-05	6.13121e-05	0	0	0	0	0	0	0	0	0
neg_705	CDP-Ethanolamine	44.5	-21.7265	C11H20N4O11P2	951.115	1.84625	Level4	9.10455e-06	2.64121e-05	2.04174e-05	0	0	0	3.13499e-05	1.56692e-05	1.38638e-05	0	0	0	9.7266e-06	3.27464e-05	2.4389e-05	0	0	0	2.45859e-05	3.53435e-05	3.12868e-05	0	0	0	0	0	0	0	0	0
neg_706	DG(16:0/16:1(9Z)/0:0)	44.4	-59.7117	C35H66O5	587.432	11.6781	Level4	5.08825e-05	4.68105e-05	4.04365e-05	0	0	0	2.33297e-05	2.62691e-05	3.08756e-05	0	0	0	3.57676e-05	1.98863e-05	4.67305e-05	0	0	0	4.94383e-05	8.48825e-06	2.04609e-05	0	0	0	0	0	0	0	0	0
neg_707	PC(18:2(9Z,12Z)/20:3(5Z,8Z,11Z))	44.4	-83.4407	C46H82NO8P	852.509	13.6186	Level4	6.86706e-05	0.000108036	0.000108157	0	0	0	7.69133e-05	5.30501e-05	4.87425e-05	0	0	2.78557e-06	1.46638e-05	5.85298e-06	2.12921e-05	0	0	0	5.20578e-05	2.35027e-05	5.44253e-05	0	0	0	0	0	0	0	0	0
neg_708	Protoporphyrinogen IX	44.4	-24.5019	C34H40N4O4	589.266	7.91775	Level4	4.52743e-05	8.91733e-05	6.62456e-05	0	0	0	4.88842e-05	7.33229e-05	4.22588e-05	0	0	0	7.71527e-05	2.58821e-05	3.16319e-05	0	0	0	2.08188e-05	1.22165e-05	1.75832e-05	0	0	0	0	0	0	0	0	0
neg_710	Coproporphyrinogen I	44.4	-6.22115	C36H44N4O8	681.286	2.75207	Level4	5.26655e-05	3.73072e-05	3.95031e-05	0	0	0	5.55781e-05	7.64405e-05	4.19431e-05	0	0	0	5.81962e-05	2.18422e-05	2.5914e-05	0	0	0	4.65631e-05	3.31534e-05	2.17503e-05	0	0	0	0	0	0	0	0	0
neg_713	L-4-Hydroxyglutamate semialdehyde	44.3	10.4934	C5H9NO4	182.024	2.203	Level4	1.19025e-05	1.06192e-05	8.64221e-06	0	0	0	2.03742e-05	2.96176e-05	1.91759e-05	0	0	0	1.30808e-05	1.0762e-05	8.93766e-06	0	0	0	2.99972e-05	2.38697e-05	2.16704e-05	0	0	0	0	0	0	0	0	0
neg_714	3-oxolauroyl-CoA	44.3	14.1686	C33H56N7O18P3S	1008.27	2.33883	Level4	0.000337414	0.000205234	0.000243156	0	0	0	0.000233744	0.000312994	0.000378637	0	0	0	0.000158916	0.000158057	0.000165217	0	0	0	0.000136392	7.41351e-05	0.00017817	0	0	0	0	0	0	0	0	0
neg_721	Methyl-3-ethyl-butanoate	44.2	-0.0652952	C7H13O2-	317.197	2.80212	Level4	4.19389e-06	5.75224e-06	3.11113e-06	0	0	0	7.12187e-06	1.88511e-06	3.192e-06	0	0	0	1.12849e-05	3.6201e-06	6.47357e-06	0	0	0	1.78166e-05	1.12029e-05	7.40795e-06	0	0	0	0	0	0	0	0	0
neg_722	9-[6(RS)-8-diamino-5,6,7,8-tetradeoxy-beta-D-ribo-octofuranosyl]-9H-purin-6-amine	44.2	3.41596	C13H23N7O3+2	346.162	1.70327	Level4	8.4885e-05	9.23541e-05	9.63076e-05	0	0	0	9.88437e-05	0.000107747	6.22528e-05	0	0	0	0.000123676	5.36691e-05	9.27138e-05	0	0	0	4.93231e-05	3.0575e-05	5.0729e-05	0	0	0	0	0	0	0	0	0
neg_724	chelidonate	44.1	-49.499	C7H2O6-2	216.946	1.21857	Level4	7.64924e-05	0.000114092	0.000145094	0	0	0	9.89414e-05	7.11308e-05	8.67608e-05	0	0	0	7.419e-05	8.19213e-05	9.13625e-05	0	0	0	8.97402e-05	7.687e-05	0.000122624	0	0	0	0	0	0	0	0	0
neg_726	Tiglylcarnitine	44.1	6.70432	C12H21NO4	242.141	6.04878	Level4	7.06054e-05	0.000104323	9.4646e-05	0	0	0	8.40825e-05	5.99669e-05	5.27293e-05	0	0	0	6.3607e-05	3.32875e-05	5.08645e-05	0	0	0	5.05954e-05	5.0052e-05	4.47034e-05	0	0	0	0	0	0	0	0	0
neg_728	cis-Hexenal	44	94.7967	C6H10O	133.052	0.847517	Level4	1.96294e-05	2.09387e-05	3.82439e-05	0	0	0	4.04264e-05	1.66288e-05	2.36978e-05	0	0	0	2.73182e-06	1.34549e-05	8.85467e-06	0	0	0	1.97219e-05	1.53591e-05	2.13983e-05	5.11876e-06	0	0	0	0	0	0	0	0
neg_734	Limonene	44	3.10996	C12H12NO2	237.057	5.39885	Level4	2.6244e-05	1.22451e-05	3.15931e-05	0	0	0	2.46494e-05	2.61559e-05	4.09733e-05	0	0	0	1.45865e-05	2.55642e-05	1.22471e-05	1.88943e-07	0	0	5.29432e-05	5.64031e-05	3.36273e-05	5.749e-08	0	0	0	0	2.09343e-06	0	0	0
neg_735	decoyinine	44	-32.9611	C11H13N5O4	603.173	3.80805	Level4	5.15725e-05	4.05885e-05	4.10691e-05	0	0	0	8.33597e-05	9.53263e-05	6.86737e-05	0	0	0	6.00117e-05	5.59973e-05	6.58312e-05	0	0	0	7.4726e-05	7.50811e-05	5.32748e-05	0	0	0	0	0	0	0	0	0
neg_736	1-phospho-N-acetylmuramoyl-L-alanyl-D-glutamate	43.9	21.4057	C19H28N3O15P-4	590.113	4.8712	Level4	4.13942e-05	2.50894e-05	3.41426e-05	0	0	0	4.73217e-05	5.26148e-05	6.51045e-05	0	5.42425e-05	9.98439e-05	1.1765e-05	2.3059e-05	2.63666e-05	0	0	0	9.28711e-05	7.79277e-05	4.44123e-05	0	0	0	0	0	0	0	0	0
neg_738	2-Hexaprenyl-3-methyl-5-hydroxy-6-methoxy-1,4-benzoquinol	43.9	35.5763	C38H58O4	623.452	7.93205	Level4	0.00117832	0.000352183	0.000405111	0	0	0	0.000387133	0.000400723	0.000327001	0	0	0	0.00153735	0.000317754	0.00062343	0	0	0	0.000317302	0.000244503	0.000331938	0	0	0	0	0	0	0	0	0
neg_740	stearoyl-CoA	43.9	18.4761	C39H70N7O17P3S	1068.36	5.49895	Level4	3.70678e-05	1.66472e-05	6.45693e-05	0	0	0	2.70721e-05	3.65645e-05	2.77956e-05	0	0	0	8.57941e-06	3.65497e-05	4.12509e-06	0	0	0	5.11169e-05	4.38339e-05	8.43374e-06	0	0	0	0	0	0	0	0	0
neg_741	1-Phosphatidyl-D-myo-inositol	43.9	14.4173	C11H19O13P	435.06	2.6241	Level4	4.47442e-05	0.000164292	4.32913e-05	0	0	0	0	0	0	0	0	0	0	0	0	0	0	0	2.15555e-06	0	0	0	0	0	0	0	0	0	0	0
neg_743	Orotic acid	43.8	93.3773	C5H4N2O4	191.001	2.77352	Level4	0.0008794	0.00088168	0.00109602	0.000566675	0.000342933	0.000160452	0.00101882	0.00074705	0.000817551	0.000323388	0.000227004	0.000121583	0.000494311	0.00072243	0.000812707	0.000241295	0.000114235	0.000170937	0.000873982	0.000806022	0.00121378	0.000228351	0.000100443	0.000103149	9.54295e-05	0.000151805	9.83332e-05	0.000118069	0.000119262	0.000145376
neg_744	3-Dehydrosphinganine	43.8	-88.6448	C18H37NO2	298.249	8.22448	Level4	0.000286906	0.000262671	0.000172745	0.00209826	0.000641205	0.000957913	0.000122049	8.38875e-05	8.24981e-05	0.000327586	0.00074193	0.000615861	0.000220456	0.000454863	0.000242425	0.00163302	0.00168563	0.000812842	0.000101732	9.06443e-05	0.000174769	0.000511365	0.000237125	0.00421724	0.000500957	0.00148513	0.00156802	0.00311788	0	0.000697131
neg_745	PG(14:0/17:0)	43.8	-3.19794	C37H73O10P	707.485	9.75105	Level4	0.00174193	0.0021685	0.00214477	0.0126343	0.0116243	0.007165	0.001334	0.00123261	0.000849362	0.0100066	0.00730593	0.00751118	0.000618689	0.000617414	0.00057944	0.00329595	0.00255064	0.00289026	0.000368699	0.000217938	0.000264479	0.00181112	0.000962545	0.00150945	0.00228325	0.00227493	0.00326559	0.00531386	0.00458833	0.00367789
neg_746	L-Ala-L-Glu	43.8	-39.9176	C8H13N2O5-	471.117	3.40123	Level4	1.09572e-05	2.05726e-05	1.11529e-05	0	0	0	1.50746e-05	2.38402e-05	1.93455e-05	0	0	0	1.61005e-05	1.06387e-05	1.39469e-05	0	0	0	3.01794e-05	2.28276e-05	3.54734e-05	0	0	0	0	0	0	0	0	0
neg_747	PC(20:3(5Z,8Z,11Z)/P-18:0)	43.7	-19.633	C46H86NO7P	816.573	8.03213	Level4	0.00251128	0.00431887	0.00158316	0.000596383	0.000511966	0.000895575	0.0019273	0.000899598	0.00124001	7.19087e-05	0.000155286	0.00178565	0.00376512	0.0058264	0.00186561	0.000136811	0.000370056	0.00151184	0.000766903	0.00199553	0.00180072	5.95122e-05	0.000115178	0.00166707	0.00144096	0.00115425	8.07018e-05	3.91042e-05	0	0
neg_748	2-methyl-3-methylthiofuran	43.7	1.68488	C6H8OS	255.052	2.3031	Level4	9.9681e-06	8.8244e-06	1.09301e-05	0	0	0	1.42786e-05	1.84347e-05	1.713e-05	0	0	0	1.01537e-05	5.61518e-06	9.26154e-06	0	0	0	2.42496e-05	2.14728e-05	1.76545e-05	0	0	0	0	0	0	0	0	0
neg_749	N-Acetylneuraminic acid	43.7	5.65091	C11H19NO9	308.1	0.648017	Level4	0.000119364	0.000141355	0.000224398	0	0	0	9.58259e-05	5.22993e-05	7.32312e-05	0	0	0	0.000128397	0.000115642	0.000118127	0	0	0	0.000116304	0.000117291	0.000216532	0	0	0	0	0	0	0	0	0
neg_750	Citrulline	43.6	8.54963	C6H13N3O3	387.164	3.02373	Level4	3.9166e-05	4.94624e-05	6.2173e-05	1.56125e-05	1.15795e-05	6.48695e-06	4.09071e-05	4.47651e-05	3.94754e-05	4.00543e-05	1.90597e-05	6.13513e-05	4.20325e-05	2.92533e-05	3.12035e-05	1.61744e-05	1.96365e-05	2.03672e-05	5.84324e-05	4.66864e-05	4.06015e-05	4.7454e-05	5.30348e-05	7.71778e-05	2.78378e-05	0.000121252	3.59378e-05	6.91544e-05	9.43652e-05	9.34024e-05
neg_751	LIPC 18:0;3	43.6	7.44424	C24H50NO11P	580.291	4.38572	Level4	4.16948e-05	2.28964e-05	4.88011e-05	0	0	0	4.56798e-05	1.90851e-05	8.95017e-05	0	0	0	2.46993e-05	9.27884e-06	1.34687e-05	0	0	0	0.000145216	0.000180137	8.91125e-05	0	0	0	0	0	0	0	0	0
neg_752	Tehydroabietic acid	43.6	-73.8443	C20H28O2	345.185	6.38412	Level4	0.00078887	0.000310366	0.000421926	3.87907e-05	0	0	0.000358787	0.000555716	0.000354139	0	4.09142e-05	0	0.00129733	0.000531588	0.000729637	0	0	0	0.000439447	0.000486936	0.000351501	0	0	0	0	0	0	0	0	0.000148679
neg_753	pimeloyl-CoA	43.6	-5.84381	C28H46N7O19P3S	930.148	2.38102	Level4	3.26138e-05	2.05812e-05	2.6811e-05	0	0	0	1.83056e-05	3.13596e-06	1.83973e-05	0	0	0	3.52104e-06	7.08913e-06	5.43426e-06	0	0	0	3.95138e-05	2.53042e-05	2.95814e-05	0	0	0	0	0	0	0	0	0
neg_754	Pyrroline hydroxycarboxylic acid	43.6	10.8314	C5H7NO3	128.037	0.847517	Level4	0.000223105	0.000297761	0.000335267	0.000715132	0.000901792	0.000487257	0.000196174	0.000112146	0.000136935	0.00076677	0.000766517	0.000718291	0.000174741	0.000220206	0.000287832	0.000588348	0.00154531	0.00104161	0.000219601	0.000214074	0.000213355	0.00154305	0.000229814	0.000617227	0.000757893	0.000396085	0.00034813	0.000554746	0.000451786	0.000377029
neg_755	Astilbin	43.6	-5.47686	C21H22O11	495.112	0.619433	Level4	0.000110971	0.000136953	0.000157027	5.1794e-06	3.08034e-06	2.30159e-05	0.000180187	0.000120121	0.000167449	2.23919e-05	6.60036e-05	3.49147e-06	0.000165059	0.000121253	0.000162901	0	1.49166e-06	5.79251e-06	0.000165988	0.000123856	0.000148164	0	0	0	0	0	0	0	0	0
neg_757	Cinnavalininate	43.5	10.6756	C14H8N2O6	645.081	3.62288	Level4	0.000448479	0.000397849	0.000369619	0	0	0	0.000511511	0.000498103	0.000379437	0	0	0	0.000308091	0.00040772	0.000426092	0	0	0	0.000447428	0.000417124	0.000525581	0	0	0	0	0	0	0	0	0
neg_758	2-amino-2-deoxyglucitol-6-phosphate	43.5	39.5921	C6H15NO8P-	281.038	0.847517	Level4	2.28743e-06	5.44e-07	6.93974e-08	4.06888e-05	6.58532e-05	0	2.23651e-06	1.661e-08	6.42211e-07	0	7.17188e-05	0	1.07203e-06	5.61925e-06	0	0	4.32165e-05	0	6.27294e-06	8.5232e-07	4.48372e-06	0	8.49569e-06	0	0	3.99017e-05	0	0	0	0
neg_759	Malvidin 3-O-(acetylglucoside)	43.4	4.02664	C25H27O13+	534.14	4.35783	Level4	0.000733588	0.000794098	0.00141137	0.00036432	4.57034e-05	9.79419e-05	0.00168597	0.00189933	0.00161548	0	0.00174181	0.00179544	0.0011327	0.000967925	0.00123701	0	0.000117766	0.000477811	0.00391102	0.00424353	0.00245404	0.000417196	0.000220792	0.000462369	0	0.000362467	0	0	0	0
neg_760	4-Hydroxyphenylacetic acid	43.4	44.8773	C8H8O3	303.101	3.0166	Level4	2.9364e-05	3.36109e-05	2.71213e-05	0	0	0	2.77945e-05	2.71644e-05	2.51699e-05	0	0	0	3.70457e-05	2.54277e-05	4.49578e-05	0	0	0	2.75162e-05	3.05275e-05	3.11034e-05	0	0	0	0	0	0	0	0	0
neg_761	N(pros)-methyl-L-histidine	43.4	0.389574	C7H11N3O2	397.184	3.95818	Level4	4.45826e-05	4.73946e-05	4.29121e-05	0	0	0	2.75541e-05	2.95643e-05	2.97889e-05	0	0	0	2.84464e-05	1.55268e-05	1.91436e-05	0	0	0	2.49937e-05	1.15354e-05	2.41819e-05	0	0	0	0	0	0	0	0	0
neg_763	UDP-3-O-(3-hydroxymyristoyl)-N-acetylglucosamine	43.4	-30.6508	C31H51N3O19P2-2	876.232	0.648017	Level4	0.000279208	0.000281205	0.000254084	1.23561e-05	0	0	0.000416165	0.000418747	0.000321799	4.6375e-05	1.85547e-06	5.33011e-05	0.000174238	0.000213309	0.000246226	0	0	0	0.000292089	0.000210284	0.000237523	0	0	0	0	0	0	0	0	0
neg_764	5,6,7,8-Tetrahydrofolic acid	43.3	-33.8906	C19H23N7O6	480.125	0.725983	Level4	9.30014e-05	8.65007e-05	9.71704e-05	0	0	0	7.25268e-05	6.59001e-05	9.01233e-05	0	0	0	9.54615e-05	5.11418e-05	8.28181e-05	0	0	0	5.95994e-05	5.24641e-05	6.46304e-05	0	0	0	0	0	0	0	0	0
neg_766	Lipoamide	43.3	-8.55358	C8H15NOS2	469.129	4.79253	Level4	0	0.000124478	0	0	0	0	1.78433e-06	0	0	0	0	0	0	0	0	0	0	0	0	2.67094e-06	0	0	0	0	0	0	0	0	0	0
neg_767	isoleucine tetrazole	43.3	60.284	C6H13N5	355.251	9.38068	Level4	1.21161e-05	0	0	0.000275308	1.42877e-06	5.30616e-08	5.42203e-10	1.90432e-09	1.79679e-06	2.54031e-07	7.6179e-07	0	2.25028e-06	2.38445e-05	5.37135e-07	1.73427e-06	1.11695e-07	5.57149e-06	8.72094e-09	0	1.52151e-06	0	5.35045e-07	0.000237648	0	0.000112817	0.000654249	0.000587777	0	0.000872186
neg_770	(2-Naphthyl)methanol	43.3	-14.8907	C11H10O	157.064	0.612267	Level4	2.54031e-06	2.40625e-06	2.2903e-06	0.000193973	0.000162158	0.000169163	0	0	0	0.000798811	0.000528216	0.000375952	2.4244e-06	2.4036e-06	1.13071e-06	0.000117983	0.000137449	0.000147878	0	0	0	0.000307128	0.000209064	0.000205259	0.00184482	0.00145291	0.00143953	0.000539717	0.000630026	0.000714177
neg_771	Indole	43.2	77.9487	C8H7N	152.036	1.04697	Level4	1.3528e-05	2.13964e-05	2.69473e-05	0	0	0	8.26155e-06	9.83176e-07	1.32139e-05	0	0	0	1.2613e-06	1.42079e-05	8.04576e-06	0	0	0	1.04292e-05	1.60115e-05	2.99307e-05	0	0	0	0	0	0	0	0	0
neg_773	Isorhamnetin	43.2	94.3003	C16H12O7	337.063	1.88198	Level4	5.46028e-06	4.66579e-06	1.37446e-06	0	0	0	1.22556e-05	1.63162e-05	1.5188e-05	0	0	0	1.23271e-05	9.37519e-06	8.17695e-06	0	0	0	1.91211e-05	1.10094e-05	1.47453e-05	0	0	0	0	0	0	0	0	0
neg_774	Ethyl lactate	43.2	12.5643	C6H10O2	159.068	2.82357	Level4	0.000121513	0.000152973	0.000154583	0	5.40155e-06	9.70696e-06	0.000127686	0.000108395	0.000126649	0	0	0	0.000117043	0.000129143	0.000130112	0	0	0	9.27964e-05	7.92913e-05	0.000128282	0	0	0	0	0	0	0	0	0
neg_775	Itaconic acid	43.2	9.82945	C5H6O4	129.021	0.633733	Level4	0.000405196	0.000459259	0.000508691	0	0	0	0.000604096	0.00068047	0.000618674	0	0	0	0.000464877	0.000531942	0.000576426	0	0	0	0.000552027	0.000328868	0.000522223	0	0	0	0	0	0	0	0	0
neg_776	1-(sn-glycero-3-phospho)-1D-myo-inositol	43.1	1.71734	C9H19O11P	333.06	0.597983	Level4	0.00171321	0.00211756	0.00169831	6.88098e-05	4.28855e-05	2.90139e-05	0.00332064	0.00211368	0.00195448	0.000246681	0.000199614	0.000147484	0.000957136	0.00124885	0.00138047	0	7.03564e-06	2.9861e-05	0.00141456	0.00114377	0.00110924	0	0	2.11768e-05	5.2647e-05	0.000158937	5.14099e-05	0	0	0
neg_777	Peonidin 3-O-(acetylglucoside)	43.1	45.8004	C24H25O12+	504.15	3.04448	Level4	0.0123978	0.0149438	0.0134753	0	0	0	0.0210236	0.0262116	0.0163996	0	0	0	0.0129661	0.0119667	0.0151237	0	0	0	0.0181445	0.0192004	0.0174389	0	0	0	0	0	0	0	0	0
neg_779	PI(10:0/16:0)	43.1	-5.11764	C35H67O13P	725.421	7.0476	Level4	0.0001855	0.000118061	0.000145773	0	0	0	6.2695e-05	8.93977e-05	6.0228e-05	1.90646e-05	0	0	0.000117823	7.6158e-05	0.00010753	0	0	0	7.11405e-05	6.99666e-05	6.15298e-05	0	0	0	0	0	0	0	0	0
neg_781	Pantothenic acid	43.1	-26.7723	C9H17NO5	497.223	3.87238	Level4	9.3506e-05	7.08404e-05	8.15341e-05	0	0	0	0.000136652	0.00021225	0.000135685	0	0	0	0.000251753	0.000192447	0.000220802	0	0	0	0.000636032	0.000532386	0.000315533	0	0	0	0	0	0	0	0	0
neg_782	5'-Phosphoribosyl-N-formylglycineamide	43	23.4829	C8H15N2O9P	359.057	2.10292	Level4	2.35675e-05	4.53732e-05	2.29162e-05	0	0	0	5.38835e-05	3.77868e-05	4.05319e-05	0	0	0	0.000101081	6.8666e-05	9.07461e-05	0	0	0	3.58564e-05	1.95782e-05	6.6702e-05	0	0	0	0	0	0	0	0	0
neg_784	PI(10:0/16:1(9Z))	43	-69.2633	C35H65O13P	723.359	4.49295	Level4	0.00130282	0.00140146	0.00143303	0.000363123	0.00010156	1.32065e-05	0.00121948	0.00189597	0.00122901	0.000707804	0.000141326	0.000100167	0.00135038	0.00126314	0.00214884	0.000421009	0.000129026	3.22261e-05	0.00103274	0.000813924	0.00131239	0.000586067	0.000186816	9.37597e-05	0	0	0	0.000108359	0	0
neg_785	D-Cysteine	43	87.7169	C3H7NO2S	120.023	3.62288	Level4	2.8838e-05	2.94786e-05	3.66292e-05	2.60496e-05	3.76464e-05	1.26174e-05	3.66886e-05	4.83589e-05	3.58578e-05	4.83958e-05	1.52928e-05	9.26914e-06	2.84902e-05	2.43076e-05	3.85274e-05	4.87513e-06	1.08942e-05	0	4.04308e-05	3.95246e-05	4.71586e-05	4.46341e-05	9.77338e-06	4.29436e-05	5.3979e-05	4.25638e-05	6.93305e-05	5.02948e-05	8.51195e-05	6.43205e-05
neg_787	Megastigmatrienone	42.9	9.53423	C13H18O	235.136	6.43343	Level4	0.000124913	0.000143333	9.38205e-05	0.00118814	0.00123039	0.0009335	0.000200689	0.00018436	0.000101062	0.00113738	0.000679058	0.00266968	7.47044e-05	6.26937e-05	0.00010685	0.000557409	0.000435178	0.000680127	0.00010231	6.63424e-05	9.26955e-05	0.000847406	0.00050702	0.000896853	0.000955362	0.00125732	0.00124711	0.0019516	0.00214026	0.00175911
neg_788	PS(16:1(9Z)/18:1(9Z))	42.9	1.55997	C40H74NO10P	758.499	9.59447	Level4	0.00283868	0.0033512	0.00291603	0.015462	0.0154512	0.0106668	0.00209064	0.00191496	0.00129635	0.0172646	0.0113946	0.0105641	0.000567361	0.000538263	0.000453239	0.00208809	0.000939863	0.00105038	0.000135871	0.000133741	0.000164294	0.000925133	0.000466627	0.000903641	0.00116537	0.000825219	0.000820495	0.00122683	0.00123496	0.00111742
neg_790	10-Formyltetrahydrofolic acid	42.9	-5.25863	C20H23N7O7	518.162	2.37387	Level4	3.45428e-05	3.738e-05	3.86143e-05	0	0	0	4.29599e-05	5.20088e-05	3.56299e-05	0	0	0	5.11024e-05	1.68351e-05	3.96424e-05	0	0	0	7.86231e-05	6.83189e-05	5.82374e-05	0	0	0	0	0	0	0	0	0
neg_793	3-dehydro-shikimate	42.8	19.2238	C7H7O5-	379.035	1.71757	Level4	0.000102789	9.06272e-05	0.000116936	0	0	0	8.28488e-05	0.000181927	0.000149166	0	0	0	3.65692e-05	5.18947e-05	6.85698e-05	0	0	0	7.34545e-05	7.38882e-05	6.61519e-05	0	0	0	0	0	0	0	0	0
neg_794	thiourea dioxide	42.8	-2.47629	CH4N2O2S	260.996	0.804617	Level4	0	0	0	4.20488e-05	5.82299e-05	1.94736e-05	0	0	0	0	2.47368e-05	6.14627e-06	0	0	0	3.48715e-05	6.23119e-05	7.01286e-05	0	0	0	1.25768e-05	0	0	0	0	0	0	0	0
neg_795	N5-Formyl-THF	42.7	-39.2433	C20H23N7O7	472.14	4.5716	Level4	0.000601708	0.000443095	0.000419314	4.65725e-05	1.66449e-05	0	0.000677066	0.000666004	0.00164757	0	0.000183449	0.000510329	0.000536245	0.000654377	0.000554633	0	0	0.000103945	0.000638393	0.000612476	0.000468173	0.000117564	3.73771e-05	2.59714e-05	0	0.000113753	0	0	0	0
neg_796	2(alpha-D-Mannosyl)-D-glycerate	42.7	-30.2043	C9H16O9	581.141	5.0142	Level4	0.000324925	0.000381086	0.000519449	0.000818586	0.000418398	0.00029933	0.000579041	0.000458955	0.000323673	0.000240283	0.00209974	0.00402714	0.000326185	0.000581228	0.000424248	0.000166804	0.000120516	0.000894052	0.000573874	0.000743927	0.000582565	0.000500525	0.00129115	0.00162996	0	0.000778778	0	0	0	0
neg_797	1-Propenylpyrazine	42.7	1.10834	C7H8N2	299.152	3.31617	Level4	1.07763e-05	9.13068e-06	9.83319e-06	2.24267e-05	0	0	9.91701e-06	1.05587e-05	2.36763e-05	0	0	0	7.55752e-06	0	5.90111e-06	1.73235e-05	0	9.28438e-05	4.00117e-05	4.41631e-05	1.79529e-05	0.000150682	5.9824e-05	0.000101863	0	0	0	0	0	0
neg_799	4-Phosphopantothenoylcysteine	42.7	20.8517	C12H23N2O9PS	803.182	2.77352	Level4	3.17336e-05	1.64629e-05	2.00483e-05	0	0	0	2.88477e-05	2.22363e-05	2.94914e-05	0	0	0	5.2197e-06	1.83987e-05	2.02266e-05	0	0	0	3.56415e-05	2.59281e-05	3.83053e-05	0	0	0	0	0	0	0	0	0
neg_804	CDP-DG(18:1(11Z)/18:2(9Z,12Z))	42.6	-18.8287	C48H83N3O15P2	1024.49	5.41315	Level4	3.27438e-05	3.15446e-05	2.16445e-05	0	0	0	6.85742e-06	1.87926e-05	1.81412e-05	0	0	0	2.64728e-05	5.33631e-06	1.95264e-05	0	0	0	1.37389e-05	1.9565e-06	2.17719e-05	0	0	0	0	0	0	0	0	0
neg_805	FMNH	42.6	12.2922	C17H23N4O9P	457.119	2.78068	Level4	3.23988e-05	4.49818e-05	3.13689e-05	0	0	0	4.69971e-05	4.9909e-05	4.68016e-05	0	0	0	4.35224e-05	3.8485e-05	4.02596e-05	0	0	0	4.16774e-05	5.20647e-05	5.81092e-05	0	0	0	0	0	0	0	0	0
neg_806	PI(16:1(9Z)/16:1(9Z))	42.5	-7.71519	C41H75O13P	841.458	5.19223	Level4	0.00012634	0.000133801	0.000184632	0.000224799	0.000124479	0.000225171	8.83121e-05	0.000159438	0.000136005	6.42606e-05	7.99285e-05	6.98169e-05	0.000125104	0.000112787	0.000177304	3.96494e-05	0.000152314	0.000299247	0.000170026	0.000248486	0.00024081	0.000165679	0.000117794	4.43297e-05	0	0	0	0	0	0
neg_807	PI(18:1(9Z)/18:1(9Z))	42.5	-52.7637	C45H83O13P	883.486	12.2272	Level4	0	0	2.17092e-05	0.00208498	0.000506536	0.000907964	0	4.97037e-06	2.91859e-06	0.00286811	0.00390425	0.00216772	0	0	2.96543e-06	0.000640128	0.000308125	0.00115013	2.07023e-06	4.46295e-06	0	0.000366321	0.000129755	0.000106479	0	0	0	0	0	0
neg_808	ethyl-(2R)-methyl-(3S)-hydroxybutanoate	42.5	27.8519	C7H14O3	337.195	10.5862	Level4	3.59665e-05	4.94975e-05	4.25883e-05	0.000116216	0.000320182	0.000494655	9.50809e-05	4.14126e-05	3.5927e-05	0.00011809	8.90845e-05	0.000122876	7.0017e-05	7.42016e-05	6.99797e-05	0.000506062	0.000365771	0.000228677	1.77824e-05	0.000120004	5.10526e-05	0.000158852	0.000571948	0.000220537	0.000258112	1.85508e-05	0.000151163	0.000214766	0.000365623	0.000208576
neg_810	(3S)-3-hydroxy-L-aspartic acid	42.5	-51.0446	C4H7NO5	148.018	2.55973	Level4	1.2887e-05	1.03184e-05	1.77582e-05	0	0	0	9.54708e-06	1.2936e-05	1.36618e-05	0	0	0	9.74955e-06	1.11088e-05	1.28446e-05	0	0	0	7.56931e-06	5.86201e-06	9.00456e-06	0	0	0	0	0	0	0	0	0
neg_811	ADP-ribose 1"-2" cyclic phosphate	42.5	79.7302	C15H22N5O16P3	666.075	2.39532	Level4	0	0	0	0.000831362	0.00088162	0.000595419	5.28598e-06	1.97868e-06	2.16945e-06	0.000880039	0.000706637	0.00106324	1.7263e-06	6.24617e-06	1.63457e-06	0.000751306	0.000615286	0.000784339	4.9835e-06	0	0	0.0010677	0.000982597	0.00133941	0.00227645	0.00194972	0.00287909	0.00281685	0.00225141	0.00233854
neg_815	PS(14:0/14:0)	42.4	-85.0149	C34H66NO10P	724.383	7.24708	Level4	0.000534122	0.000814947	0.000473741	0	0	0	0.000368083	0.000411104	0.000192193	0	0	0	0.000234808	0.000191059	0.000352299	0	0	0	8.46359e-05	9.14826e-05	9.16563e-05	0	0	0	0	5.18862e-05	0	0	0	0
neg_816	dUDP	42.4	13.099	C9H14N2O11P2	422.982	3.63002	Level4	6.90559e-05	8.14916e-05	7.91101e-05	0	0	0	9.05445e-05	8.84123e-05	6.64757e-05	0	0	0	4.02883e-05	7.15028e-05	6.31533e-05	0	0	0	5.88511e-05	5.73279e-05	7.86501e-05	0	0	0	0	0	1.41814e-09	0	0	0
neg_818	L-Homocysteine	42.3	12.5882	C4H9NO2S	315.073	2.02497	Level4	0.00642505	0.00792404	0.00686559	0.000423335	0.000326133	0.000404675	0.00800799	0.00812955	0.00749191	0.000408526	0.000365119	0.000177985	0.0118777	0.00836842	0.00926851	0.000286794	0.000416104	0.000600839	0.0115984	0.00782277	0.0112356	0.000371221	0.000192534	0.00042283	0	0	0	0	0	0
neg_821	3-Hexaprenyl-4-hydroxybenzoic acid	42.3	-82.0774	C37H54O3	581.332	9.28058	Level4	0	0	0	0	0	0	2.44316e-05	1.91942e-05	1.06071e-05	0	0	0	6.04137e-06	0	1.53175e-05	0	0	0	0	0	0	0	0	0	0	0	0	0	0	0
neg_822	L-3-Hydroxykynurenine	42.3	-2.7519	C10H12N2O4	447.151	2.81642	Level4	0.0068446	0.0066608	0.00620269	0.000770526	0.000294729	0.000439804	0.00883477	0.00936624	0.00674489	0.000248511	0.00101884	0.000195833	0.00806156	0.00717993	0.00820419	0.000333924	0.000179865	0.000802265	0.00802915	0.00627215	0.00684215	0.000282455	8.00767e-05	0.000164367	0	0.00159155	0	0	0.000188484	0
neg_823	Propyl octanoate	42.2	3.34662	C11H22O2	417.323	6.34837	Level4	0	0	0	7.5185e-05	4.75946e-05	0.000173335	0	0	0	0.000149796	0.000111408	0.000104386	0	0	0	2.28247e-05	0.000273336	0.000286038	0	0	0	0.000423479	0.000313063	0.000277691	0.000124388	7.4855e-05	0	0	0	0
neg_824	PI(22:0/0:0)	42.2	0.707493	C31H61O12P	701.389	11.5994	Level4	0	0	0	0	0.000823127	0.00234384	0.00015787	5.00905e-05	0	0	0	0	0	0	0	0.000271993	0	0	0	0.000324168	0	0	0.0021895	0	0	0	0	0	0	0
neg_826	L-Aspartate-semialdehyde	42.2	7.01833	C4H7NO3	116.036	0.676633	Level4	1.18945e-05	1.17772e-05	1.79208e-05	0	0	0	9.54326e-07	1.43691e-06	7.20682e-06	0	0	0	3.35077e-06	4.74971e-06	5.75307e-06	0	0	0	1.44607e-06	7.64464e-06	4.38541e-06	0	0	0	0	0	0	0	0	0
neg_827	D-Pantothenoyl-L-cysteine	42.1	-11.4571	C12H22N2O6S	681.202	0.704533	Level4	0.000437846	0.000459246	0.000482001	0.000423554	0.000256052	0.000256275	0.000406771	0.000344275	0.000353928	0.00132218	0.00288256	0.000744349	0.000364636	0.00029261	0.000353137	7.16091e-05	7.76146e-05	0.000113094	0.00039671	0.00040914	0.000424728	0.000175219	8.3634e-05	0.000108612	0	8.20258e-05	0	0	0	0
neg_828	Pantetheine 4'-phosphate	42.1	-4.86816	C11H23N2O7PS	379.069	2.78782	Level4	1.00547e-05	8.67505e-06	6.62401e-06	0	0	0	8.04232e-06	2.40247e-05	9.76598e-06	0	0	0	8.10375e-06	3.90032e-06	6.66132e-06	0	0	0	8.27295e-05	0.000100211	5.00313e-05	0	0	0	0	0	0	0	0	0
neg_829	Oxoadipic acid	42.1	-26.0014	C6H8O5	181.008	2.39532	Level4	0.000442391	0.000460317	0.000496643	0.00345801	0.0032881	0.00233294	0.000593008	0.000632544	0.000528789	0.00454839	0.00311279	0.00395204	0.000487286	0.000640271	0.000738104	0.0023824	0.00242541	0.00329015	0.000531455	0.000462795	0.000490347	0.00403836	0.00273317	0.00391157	0.00613174	0.00654823	0.00801076	0.0056558	0.00494518	0.00423558
neg_830	Pallidol	42	2.87561	C28H22O6	499.14	3.92958	Level4	2.73741e-06	0.00114085	2.4812e-06	0	0	0	5.774e-06	7.5498e-06	3.24271e-06	0	0	0	1.92148e-06	5.19503e-06	6.56674e-07	0	0	0	3.84364e-06	7.5281e-06	6.35477e-06	0	0	0	0	0	0	0	0	0
neg_832	Petunidin 3-O-(coumaroylglucoside)	42	3.245	C31H29O14+	660.127	0.597983	Level4	1.13386e-05	1.8873e-05	1.77437e-05	0	0	0	2.17893e-05	4.38719e-05	4.34776e-05	0	0	0	8.65883e-06	1.14542e-05	1.64479e-05	0	0	0	8.61976e-06	0	1.74227e-05	0	0	0	0	0	0	0	0	0
neg_833	Dihydrothymine	41.9	45.8091	C5H8N2O2	301.127	2.203	Level4	6.6944e-05	6.46456e-05	5.97164e-05	0	0	0	5.22523e-05	6.03385e-05	3.79153e-05	0	0	0	7.70615e-05	5.88965e-05	7.14158e-05	0	0	0	5.07297e-05	4.25959e-05	5.25085e-05	0	0	0	0	0	0	0	0	0
neg_834	4-Hexenyl acetate	41.9	-45.0917	C8H14O2	343.2	2.79497	Level4	1.93209e-05	1.61359e-05	1.82224e-05	0	0	0	1.82663e-05	9.63434e-06	6.05738e-06	0	0	0	1.98417e-05	9.50482e-06	1.5563e-05	0	0	0	5.40761e-06	2.84874e-06	4.9091e-06	0	0	0	0	0	0	0	0	0
neg_836	PE(17:0/16:1(9Z))	41.9	-0.597098	C38H74NO8P	724.489	10.6005	Level4	8.02663e-05	8.49367e-05	9.37958e-05	0.000103842	8.06657e-05	8.18284e-05	4.88959e-05	2.26371e-05	4.7334e-05	0.000298146	0.000115946	0.000122256	7.46716e-05	5.30918e-05	5.79714e-05	8.76413e-05	1.26456e-05	6.39161e-05	1.48224e-06	1.05275e-05	2.75305e-05	0	0	6.42716e-06	0	0	8.40278e-05	0	0	0
neg_838	N1-methyladenine	41.8	-3.78828	C6H7N5	297.132	2.4668	Level4	2.73081e-05	3.01916e-05	3.1498e-05	0	0	0	2.55013e-05	3.26876e-05	3.28394e-05	0	0	0	6.25292e-05	4.1046e-05	6.36153e-05	0	8.88628e-06	0	4.49879e-05	4.47129e-05	4.45492e-05	0	0	0	0	0	0	0	0	0
neg_839	Dihydroxyacetone phosphate acyl ester	41.8	0.115899	C4H7O7P	242.991	11.2211	Level4	0.00038235	0.000398266	0.000416877	0.00245815	0.00251452	0.00166469	0.000414011	0.000378982	0.000335219	0.00343094	0.00234447	0.002901	0.000312972	0.000401884	0.0004261	0.00210944	0.00171691	0.00215064	0.00034562	0.000356739	0.000417773	0.00363176	0.00266831	0.00397985	0.00520957	0.00410256	0.00592708	0.00762653	0.00772593	0.00704493
neg_841	L-Ribulose	41.8	-60.9733	C5H10O5	345.086	2.9451	Level4	4.0185e-05	6.02072e-05	6.84368e-05	0	0	0	7.176e-05	7.10409e-05	7.95766e-05	0	0	0	4.76785e-05	2.83701e-05	2.84676e-05	0	0	0	9.89094e-05	6.11033e-05	7.43889e-05	0	0	0	0	0	0	0	0	0
neg_842	Allantoic acid	41.8	15.0046	C4H8N4O4	351.107	0.626567	Level4	2.70009e-05	2.8305e-05	2.83146e-05	0	0	0	6.34211e-06	1.90753e-05	1.95982e-05	0	0	0	4.31638e-05	2.00514e-05	3.86967e-05	0	0	0	1.17662e-05	9.3062e-06	2.13305e-05	0	0	0	0	0	0	0	0	0
neg_847	4-guanidinobutanoic acid	41.7	12.0498	C5H11N3O2	289.166	2.83787	Level4	0.000133331	0.000135004	0.000128199	0	0	0	0.000163519	0.000163518	0.000174948	0	0	0	9.2977e-05	8.9524e-05	0.000123615	0	0	0	0.000255821	0.00010829	0.00017062	0	0	0	0	0	0	0	0	0
neg_848	2-Pentylthiophene	41.7	40.0921	C9H14S	175.062	2.64555	Level4	0.000620081	0.00173763	0.000698786	0	0	0	0.000571664	0.000715451	0.000631248	0	0	0	0.000683556	0.000490834	0.000721721	0	0	0	0.00044701	0.000271656	0.000835008	0	0	0	0	0	0	0	0	0
neg_849	Petunidin	41.7	0.474456	C16H13O7+	352.036	0.768867	Level4	4.28612e-05	4.19797e-05	4.13993e-05	0	0	0	5.42256e-05	4.4067e-05	3.65651e-05	0	0	0	2.81219e-05	4.1273e-05	5.02634e-05	0	0	0	5.68677e-05	4.10567e-05	5.79881e-05	0	0	0	0	0	0	0	0	0
neg_850	S-adenosyl-L-(2 hydroxyl-4-methylthio)butyrate	41.6	22.2065	C15H21N5O6S	843.258	0.711667	Level4	9.29484e-05	0.000101967	7.82668e-05	0	1.20137e-05	0	8.92824e-05	7.95004e-05	8.72371e-05	5.41406e-05	4.07414e-05	0	7.18655e-05	4.5835e-05	5.47356e-05	0	0	0	8.65023e-05	6.80698e-05	7.95259e-05	0	0	0	0	0	0	0	0	0
neg_851	L-Fucose	41.6	39.4538	C6H12O5	365.119	0.754567	Level4	2.57941e-05	3.00632e-05	3.95554e-05	0	0	0	1.67041e-05	1.71793e-05	1.64305e-05	0	0	0	3.99619e-05	1.61955e-05	3.47413e-05	0	0	0	7.62518e-06	1.39988e-05	3.10701e-05	0	0	0	0	0	0	0	0	0
neg_852	Pimelic acid	41.6	-28.8645	C7H12O4	365.136	2.07432	Level4	2.58434e-05	1.94482e-05	2.27633e-05	0	0	0	9.63788e-06	8.01205e-06	1.0126e-05	0	0	0	3.35707e-05	2.53051e-05	3.12313e-05	0	0	0	5.87311e-05	1.29264e-05	2.33852e-05	0	0	0	0	0	0	0	0	0
neg_855	PE(18:1(11Z)/17:0)	41.6	6.52968	C40H78NO8P	776.549	10.8286	Level4	4.00392e-05	5.55109e-05	8.23104e-05	0	1.30442e-05	0	6.33472e-05	6.2526e-05	5.43989e-05	0	7.52272e-05	0.000141203	2.48716e-05	2.14114e-05	3.12688e-05	0	0	1.29184e-05	2.9261e-05	2.6698e-05	2.74223e-05	0	7.6919e-06	0	0	0	0	0	0	0
neg_856	Decenoylcarnitine	41.6	29.5398	C17H31NO4	312.227	8.01785	Level4	6.63342e-05	8.0816e-05	9.79985e-05	0.000903065	0.000237538	0.000327253	3.02876e-05	2.85672e-05	2.1242e-05	2.54415e-05	0.000219175	0.000149767	2.92443e-05	6.16552e-05	3.21856e-05	0.000800931	0.000770839	8.39537e-05	4.14985e-06	1.81539e-05	5.58111e-05	7.68008e-05	3.78193e-07	0.000586178	0	0	0	0	0	5.20597e-08
neg_857	Uroporphyrinogen I	41.6	46.2129	C40H44N4O16	881.312	4.37213	Level4	0.000128019	0.000151786	0.00017068	0	0	0	0.000292214	0.000375906	0.000378718	0	0	0	0.000105736	6.48321e-05	6.74762e-05	0	0	0	0.000888174	0.000800093	0.000400674	0	0	0	0	0	0	0	0	0
neg_858	2-[(Methylthio)methyl]-2-butenal	41.6	72.7539	C6H10OS	319.123	4.32923	Level4	1.1589e-05	1.58401e-05	1.11629e-05	0	0	4.13938e-05	3.1252e-05	5.326e-06	8.20141e-06	0	2.70542e-05	0.000482385	2.07153e-05	7.26949e-05	1.74809e-05	2.27346e-05	8.6295e-05	0.000111095	2.48469e-05	4.64268e-05	2.04399e-05	9.20223e-05	3.35397e-05	0.000123724	0	0	0	0	0	0
neg_86	Uridine	54.1	19.9415	C9H12N2O6	289.073	3.93673	Level4	0.000150475	0.000155758	0.000212457	0	0	0	9.72246e-05	0.000132906	8.23761e-05	0	0	0	0.000131805	9.29879e-05	0.000172539	0	0	0	6.36445e-05	3.49637e-05	7.03799e-05	0	0	0	0	0	0	0	0	0
neg_860	Acrylyl-CoA	41.5	-5.61409	C24H38N7O17P3S	866.12	2.77352	Level4	9.31159e-05	6.59658e-05	7.19212e-05	0	0	0	0.000100066	1.96429e-05	6.01497e-05	0	0	0	2.56871e-06	2.39569e-05	1.06311e-05	0	0	0	6.47246e-05	5.24835e-05	0.000109022	0	0	0	0	0	0	0	0	0
neg_861	PS(17:0/16:0)	41.5	62.1014	C39H76NO10P	770.542	11.949	Level4	5.42691e-05	1.8318e-05	2.53815e-05	8.66469e-05	0	4.50407e-06	0	0	2.96394e-06	3.70637e-05	8.47927e-05	0.00143662	2.65623e-05	3.11511e-05	2.83928e-05	0.000195963	0.000840309	0.000494933	4.87346e-06	0	2.53799e-06	0	0	0	0	3.90737e-05	0	0	0	0
neg_862	Citicoline	41.5	-22.7237	C14H26N4O11P2	487.089	3.48703	Level4	4.86211e-05	4.39208e-05	3.07076e-05	0	0	0	6.18185e-05	0.00014702	9.23217e-05	0	0	0	4.51044e-05	4.92498e-05	5.42574e-05	0	0	0	0.000138841	8.06129e-05	0.000133352	0	0	0	0	0	0	0	0	0
neg_863	(R)-Mevalonic acid	41.5	2.6174	C6H12O4	341.146	1.93203	Level4	0.000328711	0.000282763	0.000307466	0	0	0	0.00025336	0.000243487	0.000181182	0	0	0	0.000329907	0.000204325	0.000288214	0	0	0	0.000184022	0.000162026	0.00020716	0	0	0	0	0	0	0	0	0
neg_864	2-hydroxymalonate	41.4	22.5765	C3H2O5-2	116.986	11.214	Level4	4.06641e-05	4.11841e-05	2.4905e-05	1.48171e-05	5.43091e-05	0	2.1101e-05	8.74675e-06	6.05534e-06	0	1.32616e-05	0	6.58886e-06	3.69703e-05	2.7005e-05	0	0	0	0	0	5.05535e-06	0	0	0	0	0	0	0	0	0
neg_865	di-trans,poly-cis-hexaprenyl diphosphate	41.4	-1.77165	C30H52O7P2	585.311	9.12327	Level4	0.000759805	0.00107889	0.00125186	7.68341e-05	0.000167754	0.00043634	0.000923165	0.000968392	0.000683907	0.000276951	0.000258904	0.000156557	0.000647169	0.000742917	0.000980604	0	0.000133748	0.000161717	0.000593548	0.000637044	0.000784898	0	0	0	0	0	0	0	0	0
neg_866	PA(16:1(9Z)/16:1(9Z))	41.4	-65.0446	C35H65O8P	679.369	4.49295	Level4	0.000440122	0.000442085	0.000476734	4.40788e-05	0	0	0.000397789	0.000641338	0.000404844	5.16498e-05	1.8778e-05	3.2136e-05	0.00042409	0.000413287	0.000701828	8.61415e-05	0	0	0.000406519	0.000361527	0.00048839	6.96573e-05	0	0	0	0	0	0	0	0
neg_867	(R)-Pantothenic acid	41.4	17.0494	C9H17NO5	483.227	2.12437	Level4	3.05235e-05	3.01036e-05	3.23962e-05	0	0	0	5.08403e-05	4.2009e-05	2.77752e-05	0	0	0	3.98019e-05	2.51619e-05	3.89385e-05	0	0	0	1.24199e-05	3.52202e-06	1.10912e-05	0	0	0	0	0	0	0	0	0
neg_870	pyrithiamine phosphate	41.3	32.8008	C14H18N4O4P-	336.11	3.02373	Level4	2.16417e-05	3.16e-05	2.08555e-05	0	0	0	3.93824e-05	5.40429e-05	4.19639e-05	0	0	0	2.91133e-05	2.34014e-05	2.56907e-05	0	0	0	6.18077e-05	4.45457e-05	5.06894e-05	0	0	0	0	0	0	0	0	0
neg_871	precorrin-1	41.3	38.8326	C41H46N4O16	895.322	4.81398	Level4	0.000302989	0.000102536	9.54752e-05	0	0	0	0.000358712	0.000484258	0.000348874	0	0	0	0.000116843	0.00019641	9.98321e-05	0	0	0	0.000520052	0.000463922	0.000379633	0	0	0	0	0	0	0	0	0
neg_872	N-Acetyl-D-cysteine	41.3	6.96019	C5H9NO3S	162.024	3.85808	Level4	3.43003e-05	4.62242e-05	4.12483e-05	0	0	0	2.55783e-05	3.62113e-05	2.79112e-05	0	0	0	2.83441e-05	2.18239e-05	2.74901e-05	0	0	0	2.67528e-05	1.81797e-05	1.86054e-05	0	0	0	0	1.28485e-06	0	0	0	0
neg_873	Adenosine	41.3	80.2433	C10H13N5O4	533.229	1.8391	Level4	4.01768e-05	2.75516e-05	4.43535e-05	0	0	0	2.02875e-05	2.43188e-05	6.50328e-06	0	0	0	3.2609e-05	1.7449e-05	4.27241e-05	0	0	0	0	1.75917e-06	4.04693e-06	0	0	0	0	0	0	0	0	0
neg_874	cis-3-(3-Carboxyethenyl)-3,5-cyclohexadiene-1,2-diol	41.1	18.3223	C9H10O4	423.136	4.01538	Level4	2.79657e-05	2.16408e-05	2.30164e-05	0.000153041	8.77752e-05	8.31444e-05	3.26037e-05	2.41483e-05	1.70618e-05	0.000246991	0.000138285	0.000146897	2.1372e-05	1.76649e-05	2.62762e-05	0.000117947	8.02197e-05	8.85253e-05	2.0565e-05	2.17259e-05	2.74912e-05	0.000199719	0.000122415	0.000207981	0.000285842	0.000225759	0.000288537	0.000426995	0.00041637	0.000393191
neg_876	7,8-Dihydro-7-hydroxy-8-S-glutathionyl-benzo[a]pyrene	41.1	-8.91265	C30H29N3O7S	1195.33	5.39885	Level4	2.13048e-05	7.64226e-06	3.23751e-05	0	0	0	5.19769e-05	5.13114e-05	4.85314e-05	0	0	0	1.2702e-05	1.8128e-05	3.93928e-05	0	0	0	2.6883e-05	2.8341e-05	2.69929e-05	0	0	0	0	0	0	0	0	0
neg_877	lauroyl-CoA	41	60.8824	C33H58N7O17P3S	948.333	5.69198	Level4	8.82448e-05	4.25671e-05	5.29443e-05	0	0	0	8.33704e-05	8.29861e-05	7.97202e-05	0	0	0	3.402e-05	6.41507e-05	5.92656e-05	0	0	0	8.69962e-05	0.000108547	8.45393e-05	0	0	0	0	0	0	0	0	0
neg_879	S-adenosyl-4-methylthio-2-oxobutanoic acid	41	21.2589	C15H20N5O6S+	443.12	3.08738	Level4	0.000116229	9.81084e-05	0.000147208	0	0	0	0.000208493	0.000159903	0.00014361	0	0	0	0.000102508	0.000112078	0.000143417	0	0	0	0.000836014	0.000653808	0.000353818	0	0	0	0	0	0	0	0	0
neg_880	Hypotaurine	40.9	10.3654	C2H7NO2S	217.034	0.626567	Level4	0.000989332	0.00088053	0.000882438	0.00253013	0.00201909	0.00293476	0.000973331	0.000801205	0.000607435	0.00482054	0.00396996	0.00275372	0.00135645	0.00117834	0.00140478	0.00107856	0.00303483	0.00303412	0.00132513	0.0010684	0.00118629	0.00173778	0.000962973	0.00189186	0.000592811	0.00227154	0.00174218	0.000718976	0.0010697	0.000280013
neg_881	trans-2-Enoyl-OPC4-CoA	40.9	40.9417	C35H54N7O18P3S	984.279	0.704533	Level4	0.000494883	0.00050481	0.000427936	0	0	1.35781e-05	0.00064898	0.000615646	0.000403709	0	0	0	0.000338492	0.000422502	0.000473378	0	0	0	0.000831959	0.000719702	0.000568289	0	0	0	0	0	0	0	0	0
neg_884	Cyanidin 3-O-(coumaroylglucoside)	40.9	42.3598	C30H27O13+	594.163	0.662333	Level4	3.93273e-06	5.00358e-06	2.56201e-06	0	0	0	1.05132e-05	1.41307e-05	4.1238e-06	0	0	0	8.12457e-06	1.8677e-06	5.18221e-06	0	0	0	0	0	0	0	0	0	0	0	0	0	0	0
neg_885	2'-Deoxycytidine	40.8	-21.4896	C9H13N3O4	491.141	2.1458	Level4	0.000270637	0.000241046	0.000265218	0	0	0	0.000399715	0.000374941	0.00029472	0	0	0	0.000288619	0.000245782	0.000290998	0	0	0	0.00104656	0.000436242	0.00043454	0	0	0	0	0	0	0	0	0
neg_886	4-Methylthiazole	40.8	2.14474	C4H5NS	257.043	0.8618	Level4	0.00172597	0.00126312	0.000974992	0.000653781	0.000374995	0.000530208	0.000761537	0.00069155	0.000881198	0.0002721	0.000355511	0.000295606	0.000854399	0.000982026	0.000818322	0.000191584	0.000323095	0.00153325	0.00046003	0.000910355	0.00138231	0.000180493	6.21566e-05	8.37211e-05	0	0	0	0	0	0
neg_888	IPC 20:0;3/26:0;1	40.8	-0.280596	C52H104NO13P	1016.69	7.98925	Level4	5.61155e-05	3.88594e-05	2.41177e-05	0	0	0	0	3.11844e-06	4.80972e-05	0	0	0	5.53594e-05	0.000104942	3.29702e-05	0	0	0	8.62984e-05	0.000132817	0.000141725	0	0	0	0	0	0	0	0	0
neg_890	PS(16:1(9Z)/14:0)	40.7	-82.0586	C36H68NO10P	740.37	7.50377	Level4	0.000292988	0.000312547	0.000316323	0	0	0	0.000465262	0.000722214	0.000378529	0	0	0	0.000349889	0.000298326	0.000551072	0	0	0	0.000385351	0.000435781	0.000376272	0	0	0	0	0	0	0	0	0
neg_891	methylphosphonate	40.7	-8.13558	CH5O3P	236.992	11.214	Level4	0.00157962	0.00177852	0.00190309	0.0118431	0.0113991	0.00812995	0.00188245	0.00173256	0.00145647	0.0166436	0.0121633	0.0139718	0.00133033	0.00166795	0.00181293	0.0102409	0.0077438	0.010307	0.0015323	0.00159913	0.00181209	0.0176705	0.0129872	0.019173	0.0243281	0.0202543	0.0276041	0.0362392	0.0381413	0.0337615
neg_892	phosphinothricin	40.7	0.971521	C5H12NO4P	399.071	4.36498	Level4	1.28083e-05	1.60318e-05	2.63561e-05	1.04856e-06	6.81917e-07	1.44454e-06	5.21917e-05	3.13608e-05	2.79411e-05	5.86392e-09	3.17647e-06	4.93139e-07	3.14707e-05	2.75001e-05	1.74016e-05	0	9.76196e-07	3.59502e-06	2.84392e-05	5.49007e-05	6.52989e-05	8.85505e-07	3.26543e-07	2.89165e-07	2.03387e-06	2.57266e-06	6.18122e-06	0	5.10196e-07	3.28211e-06
neg_893	menaquinone	40.7	-40.8991	C11H8O2	343.084	3.97248	Level4	0	6.16282e-06	0	0	0	0	0	0	0	0	0	0	0	0	4.57375e-06	0	0	0	6.16885e-05	3.87676e-05	3.48779e-05	0	0	0	4.84786e-07	0	0	0	0	0
neg_895	Dihydroneopterin triphosphate	40.7	12.792	C9H16N5O13P3	540	2.39532	Level4	2.95495e-05	2.55812e-05	3.31875e-05	0.000459857	0.000397176	0.000288843	2.81533e-05	3.38213e-05	1.84506e-05	0.000355918	0.000302474	0.000356354	9.20898e-06	2.614e-05	3.27163e-05	0.000304289	0.000241244	0.000293852	0	7.40974e-06	0	0.000387853	0.000313413	0.000412531	0.000653376	0.000652265	0.000911508	0.000821968	0.000867685	0.000653892
neg_896	4-nitrobenzyl alcohol	40.7	-9.32651	C7H7NO3	343.052	2.38102	Level4	0.000111695	7.5536e-05	8.81332e-05	0	9.51651e-06	0	0.000186334	0.000113003	0.000111893	0	0	0	4.92324e-05	9.1171e-05	0.000129315	0	0	0	0.000162393	0.0001046	0.000119201	0	0	0	0	0	0	0	0	0
neg_897	2-Succinylbenzoyl-CoA	40.7	20.6553	C32H44N7O20P3S	1016.18	0.633733	Level4	0.000153455	0.000139015	0.000138426	0	0	0	0.000301525	0.000300767	0.000174427	0	0	0	3.44196e-05	9.8467e-05	8.19117e-05	0	0	0	0.000421742	0.000412862	0.000359037	0	0	0	0	0	0	0	0	0
neg_898	Pyridoxine	40.6	1.62573	C8H11NO3	397.162	2.27448	Level4	7.71459e-05	7.62292e-05	8.51605e-05	0	0	0	6.87065e-05	6.63644e-05	6.83475e-05	0	0	0	8.8021e-05	3.60146e-05	6.23712e-05	0	0	0	4.25173e-05	3.41683e-05	5.94005e-05	0	0	0	0	0	0	0	0	0
neg_899	ITP	40.6	71.4939	C10H15N4O14P3	1061.03	11.2283	Level4	0.00180366	0.00199196	0.00206505	0.0127148	0.0122708	0.00855208	0.001879	0.00170712	0.00140145	0.0163419	0.0118359	0.0136233	0.00136906	0.00161657	0.00161283	0.00912305	0.00703933	0.00958918	0.0014474	0.00141457	0.00163499	0.0152936	0.0116512	0.0177644	0.0206042	0.0186957	0.0245372	0.0344855	0.0329222	0.0304377
neg_902	IPC 18:0;3/18:0;0	40.5	-47.7482	C42H84NO12P	870.532	9.62307	Level4	0.00116793	0.00198605	0.00314318	0.0259467	0.0212284	0.00396137	0.000275044	0.000322738	0.00105623	0.0175503	0.0219145	0.00263179	0.000123576	6.22243e-05	0.00252282	0.0159304	0.0102135	0.00215427	0.000642155	0.000236389	0.000412414	0.00237446	0.0049601	0.000817103	0.000369753	0.000237918	0.000310677	0.00033174	0.000157344	5.49991e-05
neg_908	p-aminobenzoyl glutamate	40.5	-6.24624	C12H12N2O5-2	587.16	0.648017	Level4	6.99388e-06	1.28558e-05	1.18935e-05	0.000589904	0.000373381	0.000523525	6.29309e-06	4.57682e-06	1.17781e-05	0.00104111	0.000873997	0.000745218	1.37329e-05	5.8204e-06	7.87921e-06	0.000293531	0.000385185	0.000300576	1.93938e-05	1.69668e-05	1.3978e-05	0.000139689	0.000114459	0.000162057	0.00164516	0.00107185	0.00115057	9.12131e-05	0.000186594	2.96495e-05
neg_909	PhosphoribosylformiminoAICAR-phosphate	40.5	32.6852	C15H25N5O15P2	598.076	0.626567	Level4	6.86383e-05	6.88995e-05	7.17733e-05	0	0	0	0.000106714	0.000176908	0.000120639	0	0	6.57738e-06	2.67823e-05	2.16247e-05	3.66333e-05	0	0	0	9.99244e-05	0.000103673	9.51423e-05	0	1.2661e-05	0	2.01614e-06	0	0	0	0	0
neg_910	N-Acetyl-L-alanine	40.5	2.98015	C5H9NO3	307.115	0.626567	Level4	0.00054219	0.000714534	0.000645037	3.49378e-06	0	0	0.000309064	0.000134778	0.000205885	0	0	0	0.00102375	0.0007118	0.000618999	0	0	0	0.000205572	0.000198716	0.000235948	0	0	0	0	0	0	0	0	0
neg_911	5-Methylthioribose	40.4	41.3965	C6H12O4S	397.076	2.05287	Level4	6.53933e-05	7.72766e-05	7.64775e-05	0	0	0	0.000126748	0.000111608	8.80172e-05	0	0	0	6.2425e-05	9.16555e-05	8.76284e-05	0	0	0	0.000159534	0.000138944	0.000122252	0	0	0	0	0	0	0	0	0
neg_913	Butyl octanoate	40.4	4.5184	C12H24O2	399.35	10.1936	Level4	0	0	0	7.53165e-05	3.41171e-05	2.44879e-05	0	0	0	0.000155201	0.000191333	6.985e-05	1.14814e-06	6.69191e-06	0	0	0	0	0	0	7.44674e-06	0	0	5.13592e-05	0	3.5519e-05	0	0	0	0
neg_915	5-Thymidylic acid	40.4	-26.0381	C10H15N2O8P	367.046	3.76515	Level4	0.000267319	0.000234741	0.000238454	1.60324e-05	1.02642e-05	1.17987e-05	0.000593577	0.00070763	0.000552073	5.02917e-05	3.04512e-05	6.95689e-06	0.000464908	0.00041127	0.000407807	3.13201e-05	4.80738e-05	0.000130129	0.000677041	0.000600513	0.000728881	8.85422e-06	2.46694e-05	3.23468e-05	7.29258e-05	0	2.45107e-05	2.78594e-05	7.347e-05	2.97832e-05
neg_916	pyridine 3-aldehyde adenine dinucleotide	40.4	35.4089	C22H25N6O15P2-	710.079	1.84625	Level4	0.00373661	0.00526952	0.00465854	0	0	0	0.00612248	0.00484073	0.0035213	0	0	0	0.00414301	0.00393198	0.00473725	0	0	0	0.00315443	0.00315425	0.00372051	0	0	0	0	0	0	0	0	0
neg_917	Farnesyl pyrophosphate	40.3	8.72857	C15H28O7P2	417.104	2.5383	Level4	0.00233008	0.00450032	0.00255449	7.81233e-05	1.77245e-05	3.22119e-05	0.00337065	0.00165693	0.00271668	0	0	0	0.00541324	0.00470465	0.00476518	0	0	0.000188654	0.00205805	0.00152299	0.00302135	0	0	0	0	0	0	0	0	0
neg_919	2,5-diketo-D-gluconate	40.3	-0.528653	C6H7O7-	427.036	4.25773	Level4	6.05702e-05	3.814e-05	5.28167e-05	6.28922e-05	1.83184e-05	5.06714e-06	2.27043e-05	2.95484e-05	2.48327e-05	1.55852e-05	0.000133406	6.87684e-05	2.88322e-05	3.47416e-05	1.80121e-05	1.13819e-05	0	1.61602e-05	2.40178e-05	2.85162e-05	2.28111e-05	7.45188e-05	0	6.95388e-06	2.8782e-05	3.1305e-05	0	0	4.25213e-05	1.3958e-05
neg_920	PE(19:0/19:0)	40.3	10.0607	C43H86NO8P	810.586	13.7544	Level4	2.97991e-05	2.73859e-05	2.43404e-05	4.84854e-05	0.000103481	3.43233e-05	1.57673e-05	1.16716e-05	1.29782e-05	4.09341e-05	4.46207e-05	8.43163e-05	4.49595e-06	4.28298e-06	7.3949e-06	0	0	0	0	4.81279e-06	6.37244e-06	3.40353e-05	1.63424e-05	5.0054e-05	0.00019368	0	3.74281e-05	0	0.000124659	0
neg_923	Dyspropterin	40.3	-13.0041	C9H11N5O3	272.053	2.3031	Level4	0.0020041	0.00195911	0.00205126	0.00301365	0.00278974	0.00198502	0.00243647	0.00239619	0.00275588	0.00824289	0.00558368	0.0033751	0.00198486	0.00249942	0.00273788	0.000780876	0.00116396	0.00170571	0.00219752	0.00173514	0.00293228	0.00333047	0.000648548	0.00269871	0.000683584	0.00390721	0.00264439	2.86604e-05	0.000276187	4.63831e-05
neg_924	2-thiouridine 5'-triphosphate	40.2	-40.9425	C9H12N2O14P3S-3	531.871	0.5122	Level4	0.000429189	0.000376972	0.00041684	3.95978e-05	4.27391e-05	7.86061e-05	0.00037836	0.000423437	0.000204892	1.33879e-05	2.93452e-05	1.28864e-05	0.000374783	0.000541231	0.000301691	2.61469e-05	4.56743e-05	0	0.000116263	0.000114243	0.000110197	0	8.90945e-06	0	0	0	0	0	0	0
neg_926	2-hexaprenyl-5-hydroxy-6-methoxy-3-methyl-1,4-benzoquinone	40.2	37.7521	C38H56O4	621.438	12.1271	Level4	0.000257125	0.000247656	0.000465831	0.00274596	0.00308163	0.00148522	0.000201895	0.000190894	0.000200059	0.00375524	0.00377469	0.00259398	0.000196208	0.000265292	0.000300356	0.00128774	0.000781676	0.00152656	0.000221374	0.000210747	0.000231488	0.00273623	0.00198537	0.00298904	0.00424877	0.00459464	0.00401	0.000853721	0.0014384	0.00131226
neg_927	2,5-Diamino-6-(5-phosphono)ribitylamino-4(3H)-pyrimidinone	40.2	-19.7239	C9H18N5O8P	709.157	5.57045	Level4	1.69186e-06	0	3.07432e-06	0	0	0	9.94888e-05	2.12659e-05	6.9905e-05	2.37913e-05	9.63563e-05	0.000430595	9.9872e-05	5.12117e-05	1.71529e-05	0	5.7032e-05	0.000171051	6.87884e-06	2.58943e-06	1.24291e-05	3.4479e-05	6.96232e-05	0.000186107	0	0	0	0	0	0
neg_929	MurNAc-6-P	40.1	64.5736	C11H20NO11P	372.094	1.84625	Level4	0.00081529	0.000795428	0.000982633	0	0	0	0.00100753	0.00126092	0.00104513	0	0	0	0.000960239	0.000893008	0.00120017	0	0	0	0.00174869	0.0013049	0.00135979	0	0	0	0	0	0	0	0	0
neg_930	L-Acetylcarnitine	40.1	0.256618	C9H17NO4	405.224	2.87362	Level4	0.000801924	0.000743291	0.000716585	0	0	0	0.000557268	0.000612845	0.000603461	0	0	0	0.000701828	0.000335039	0.000451047	0	0	0	0.000411634	0.000291843	0.000348456	0	0	0	0	0	0	0	0	0
neg_933	3-(3-hydroxyphenyl)propionate	40.1	10.7748	C9H9O3-	367.083	5.58475	Level4	2.43824e-05	4.87464e-05	4.17591e-05	2.75461e-07	0	2.12705e-07	4.32462e-05	6.29019e-05	4.67741e-05	7.37657e-07	5.43276e-07	0	5.63337e-05	9.70332e-06	2.93169e-05	0	0	4.93504e-08	1.95753e-05	4.13069e-05	3.24228e-05	0	0	0	0	0	0	0	5.47787e-08	0
neg_934	Ethyl 2-hydroxypentanoate	40.1	-3.35035	C7H14O3	191.092	0.840367	Level4	0	0	0	0	0	0	0	0.000129106	1.47132e-05	0	0	0	0.000547298	2.51547e-05	0.000134761	0	0	0	0	0	0	0	0	0	0	0	0	0	0	0
neg_936	2-dehydro-D-gluconate	40	-10.2974	C6H10O7	425.051	4.52155	Level4	7.85569e-05	0.000115896	0.00013381	6.29015e-05	1.87801e-05	7.24997e-06	0.00012248	0.000105067	0.000111987	3.63816e-05	4.12417e-05	3.3528e-05	9.03302e-05	8.54483e-05	0.000100519	2.56951e-05	2.82168e-05	1.42504e-05	8.77587e-05	9.99396e-05	0.000103063	3.20316e-05	3.31592e-05	8.44359e-05	9.50918e-06	4.7251e-05	6.16176e-05	6.0461e-05	0.000176054	2.94991e-05
neg_937	3beta-hydroxy-4beta-methyl-5alpha-cholest-7-ene-4alpha-carbaldehyde	40	-4.09797	C29H48O2	463.333	9.65167	Level4	2.95673e-05	5.14162e-05	7.7915e-05	0	0	0	2.76256e-05	1.12115e-06	2.26121e-05	0	0	0	3.4227e-06	1.25203e-05	6.18303e-06	0	0	0	2.53097e-05	2.80533e-05	3.71744e-05	0	0	0	0	0	0	0	0	0
neg_939	Curvularide C	48.5	7.73686	C19H37NO5	380.245	5.78425	Level4	1.46187e-05	2.76415e-05	2.96672e-05	0	0	0	4.94903e-05	3.05684e-06	5.93011e-06	0	0	0	5.02785e-06	3.94417e-06	6.89348e-06	0	0	0	1.36769e-05	7.51647e-06	1.67467e-05	0	0	0	0	0	0	0	0	0
*According to Schymanski et al. 2014
