# Supplementary material for: Integrative analysis of microbiome and metabolome revealed the effect of microbial inoculant on microbial community diversity and function in rhizospheric soil under tobacco monoculture
Source: Microbiol Spectr. 2024 Jul 11;12(8):e04046-23. doi: 10.1128/spectrum.04046-23 (PMC11302352; doi:10.1128/spectrum.04046-23)
Supplement: Table S5 — Differentially abundant metabolites between inoculant treated and CK groups in continuous monocropping. [file spectrum.04046-23-s0009.xlsx]

## Sheet: Sheet1
Supplementary Table 5. Differentially abundant metabolites between inoculant treated and CK groups in continuous monocropping.
#ID	name	CCN-RS1	CCN-RS2	CCN-RS3	CCN-SS1	CCN-SS2	CCN-SS3	CCY-RS1	CCY-RS2	CCY-RS3	CCY-SS1	CCY-SS2	CCY-SS3	CCN_Mean	CCY_Mean	Fold_change	log2FC	Pvalue	VIP	regulated
met_1076	beta-ketophosphonate	4.95265e-05	5.45154e-05	4.43606e-05	3.97619e-05	3.62935e-05	4.90853e-05	2.6336e-05	1.06269e-05	2.47322e-05	1.85622e-05	1.45239e-05	1.83338e-05	4.55905e-05	1.88525e-05	0.413518	-1.32568	2.96403e-05	3.18373	down
met_114	Pseudooxynicotine	0.00474969	0.00487443	0.00758342	0.00659061	0.00643859	0.0058877	0.00406082	0.00262695	0.00308125	0.00377201	0.00478031	0.00287996	0.00602074	0.00353355	0.586896	-0.780602	0.00140712	2.75316	down
met_1324	5-Methyl-2-thiouridine	6.61293e-06	6.20933e-06	6.18618e-06	4.11923e-06	6.70199e-06	3.90989e-06	3.02312e-06	6.41446e-07	2.3296e-06	1.84053e-06	9.56275e-07	4.62357e-06	5.62326e-06	2.23576e-06	0.397591	-1.59045	0.00164969	2.68302	down
met_939	2-Phenyl-1,3-propanediol monocarbamate	0.000745283	0.000806649	0.00101283	0.000859224	0.000868396	0.00086772	0.000706918	0.00069521	0.000733623	0.000495121	0.000595459	0.000486981	0.000860016	0.000618885	0.71962	-0.488163	0.0020444	2.74667	down
met_1382	Leucyl-Glutamate	3.49202e-05	3.76008e-05	3.2912e-05	3.91512e-05	2.82339e-05	5.03142e-05	1.50382e-05	1.12893e-05	2.38181e-05	2.46526e-05	2.48548e-05	2.50785e-05	3.71887e-05	2.07886e-05	0.559003	-0.87892	0.0020824	2.81794	down
met_69	2-amino-octadecanoic acid	3.31851e-05	2.78506e-05	3.22438e-05	3.16735e-05	2.41096e-05	2.45894e-05	1.91116e-05	1.5203e-05	2.33042e-05	2.27428e-05	2.33795e-05	1.58089e-05	2.8942e-05	1.9925e-05	0.688446	-0.549567	0.00246052	2.68011	down
met_375	His Arg Lys	9.46127e-05	8.92325e-05	0.000102366	8.81205e-05	9.28767e-05	0.000143253	5.83446e-05	6.4644e-05	7.11328e-05	4.38485e-05	6.09704e-05	6.09223e-05	0.000101744	5.99771e-05	0.589493	-0.755887	0.00306531	2.88287	down
met_828	d-glyceraldehyde 3-phosphate	6.11183e-06	8.26967e-06	6.71667e-06	6.83987e-06	4.91928e-06	1.24594e-05	5.30452e-06	2.34972e-06	3.9039e-06	0	6.52844e-07	1.43913e-06	7.55278e-06	2.27502e-06	0.301216	-7.37155	0.00339921	2.7809	down
met_1021	4-Methyl-5-(2-phosphoethyl)-thiazole	0.000193077	0.000160675	0.000129316	0.000329395	0.0002658	0.000199384	5.75166e-05	4.42691e-05	4.23486e-05	0.000114594	9.98881e-05	8.96861e-05	0.000212941	7.47171e-05	0.350881	-1.55088	0.00404929	2.7863	down
met_828	D-Glyceraldehyde 3-phosphate	7.53996e-06	5.07366e-06	4.42401e-06	7.09037e-06	2.63169e-06	1.07159e-05	1.44886e-06	1.21618e-06	1.77306e-06	0	0	0	6.24592e-06	7.39683e-07	0.118427	-18.5464	0.00406263	2.95795	down
met_24	Choline	7.29722e-06	8.71472e-06	6.05943e-06	8.00243e-06	6.27593e-06	8.23441e-06	4.46985e-06	3.52569e-06	7.0947e-06	3.78077e-06	3.31247e-06	5.55643e-06	7.43069e-06	4.62332e-06	0.622192	-0.72605	0.00411652	2.72419	down
met_16	cis-9-Palmitoleic acid	5.38335e-05	6.67728e-05	6.03006e-05	3.81643e-05	3.84284e-05	6.3464e-05	4.03129e-05	2.18459e-05	3.17746e-05	2.29037e-05	3.3762e-05	3.41868e-05	5.34939e-05	3.07976e-05	0.575722	-0.794896	0.00490106	2.67465	down
met_1422	Ranitidine	9.92225e-06	8.87001e-06	6.81707e-06	3.38037e-06	6.50512e-06	5.23043e-06	1.49226e-06	2.28669e-06	2.364e-06	0	6.10674e-06	7.34335e-07	6.78754e-06	2.164e-06	0.31882	-7.25378	0.00541554	2.50784	down
met_121	2-trans-6-cis-Dodecadienal	6.61816e-06	5.17163e-06	5.44525e-06	9.51798e-06	6.15137e-06	1.30559e-05	3.16305e-06	3.07379e-06	4.11722e-06	2.26764e-06	1.61528e-06	0	7.66004e-06	2.37283e-06	0.309767	-7.09157	0.00634351	2.78365	down
met_639	Dodecenoylcarnitine	4.59799e-05	3.70774e-05	4.0167e-05	6.45191e-05	2.16753e-05	3.2144e-05	2.6455e-05	2.11302e-05	1.87512e-05	6.04125e-06	1.2e-05	9.96859e-06	4.02604e-05	1.57244e-05	0.390567	-1.44444	0.00682224	2.68659	down
met_558	cis-3-hexen-1-ol	4.25535e-06	4.05874e-06	4.39159e-06	7.7565e-06	2.64532e-06	6.25407e-06	1.95872e-06	2.05151e-06	2.28531e-06	1.84738e-06	2.07331e-06	7.22454e-07	4.89359e-06	1.82311e-06	0.372551	-1.43022	0.00758933	2.81254	down
met_227	Gly Gly Leu Tyr	0.00034974	0.000171216	0.000233569	0.000211519	0.000157029	0.000385222	8.86305e-05	7.81188e-05	7.45431e-05	7.25413e-05	0.000202143	7.28712e-05	0.000251382	9.81413e-05	0.390406	-1.39034	0.00875478	2.60349	down
met_14	Eicosapentaenoic acid	0.00221382	0.00252269	0.00250977	0.00160168	0.00073776	0.00274153	0.0016033	0.000711794	0.00117718	0.000390902	0.000435722	0.000594453	0.00205454	0.000818891	0.398576	-1.39716	0.00887159	2.59075	down
met_248	5-Isopropyl-2-(2-methylpropyl)-2-cyclohexen-1-one	4.91218e-05	5.33372e-05	4.56496e-05	6.35623e-05	4.68552e-05	8.58055e-05	3.94023e-05	2.18086e-05	3.01191e-05	3.15354e-05	4.16595e-05	3.80701e-05	5.73886e-05	3.37658e-05	0.588371	-0.760239	0.0110414	2.61874	down
met_1538	Glutathione disulfide	3.60804e-05	3.84007e-05	5.98056e-05	4.18004e-05	3.0772e-05	3.1973e-05	2.85362e-05	2.09048e-05	3.17122e-05	1.02957e-05	2.24841e-05	2.532e-05	3.98053e-05	2.32088e-05	0.583058	-0.823621	0.0120666	2.37972	down
met_203	CAY10470	0.000130584	0.000163699	0.000113641	8.08685e-05	3.8593e-05	7.94013e-05	6.1708e-05	2.66873e-05	3.99982e-05	2.39955e-05	2.29445e-05	3.22188e-05	0.000101131	3.45921e-05	0.342052	-1.5015	0.0124231	2.57712	down
met_1591	Aldicarb	0.00423701	0.00504343	0.00602612	0.00578595	0.00617274	0.00877328	0.00417835	0.00395785	0.00391613	0.00334671	0.00433708	0.00267025	0.00600642	0.0037344	0.621734	-0.66779	0.0132176	2.57611	down
met_19	"9,10-epoxy-12-octadecenoic acid"	0.00116374	0.000822162	0.000764532	0.00114222	0.000662685	0.000701859	0.000620885	0.000633065	0.000609124	0.000342361	0.000659778	0.000402094	0.0008762	0.000544551	0.621492	-0.693254	0.0134138	2.47202	down
met_1273	Linoleoyl ethanolamide	0.000586753	0.000470805	0.000371375	0.000322526	0.000280076	0.000440581	0.000230152	0.000327215	0.000328282	0.000186195	0.000261554	0.000129892	0.000412019	0.000243882	0.591918	-0.784401	0.0143996	2.44514	down
met_46	Ala-TyrMe-OH	3.68067e-05	4.38809e-05	3.61623e-05	7.25872e-05	9.35924e-05	7.82551e-05	1.35901e-05	1.19504e-05	1.02951e-05	4.91261e-05	4.15216e-05	1.37851e-05	6.02141e-05	2.33781e-05	0.388249	-1.56122	0.0145463	2.37812	down
met_1087	S-Acetyldihydrolipoamide	5.42389e-06	2.82067e-06	4.33233e-06	1.67243e-06	1.70275e-06	4.403e-06	8.88108e-07	1.62518e-06	2.50086e-06	6.50634e-07	7.8612e-07	5.74602e-07	3.39251e-06	1.17092e-06	0.345148	-1.60227	0.0157394	2.4613	down
met_546	2-pentylfuran	1.35088e-05	1.19553e-05	1.10562e-05	1.06578e-05	9.40466e-06	7.06985e-06	9.57253e-06	7.95996e-06	8.49968e-06	5.02031e-06	6.73364e-06	6.31634e-06	1.06088e-05	7.35041e-06	0.692862	-0.532294	0.0171754	2.30064	down
met_122	1-AG	8.87054e-05	0.000105693	0.000104656	0.000115516	6.357e-05	0.000176645	6.30518e-05	4.92552e-05	6.90113e-05	4.0061e-05	6.99623e-05	4.75295e-05	0.000109131	5.64785e-05	0.51753	-0.913052	0.0172623	2.58776	down
met_1170	Acetamidopropanal	1.79046e-05	1.31785e-05	1.23634e-05	3.83225e-05	3.19092e-05	2.71221e-05	7.35994e-06	4.84371e-06	5.15249e-06	1.43561e-05	1.35076e-05	8.07521e-06	2.34667e-05	8.88251e-06	0.378515	-1.39899	0.018347	2.45776	down
met_115	Succinate	0.00780556	0.00862482	0.00893766	0.00841837	0.00436851	0.0148765	0.00453619	0.00473636	0.00796735	0.00183624	0.00151425	0.00335287	0.00883857	0.00399055	0.451492	-1.2814	0.0186484	2.45067	down
met_633	D-Phenylalanine	4.04918e-06	4.15159e-06	3.93211e-06	4.22158e-06	7.23063e-07	8.57701e-06	2.2805e-06	7.45166e-07	2.30947e-06	0	0	0	4.27575e-06	8.8919e-07	0.207961	-17.7767	0.0194891	2.52073	down
met_1178	3-hydroxydocosanoyl-CoA	2.9232e-05	3.23824e-05	1.7443e-05	5.237e-05	7.11853e-05	2.97227e-05	1.39112e-05	8.98918e-06	6.89362e-06	1.38327e-05	1.23105e-05	1.61296e-05	3.87226e-05	1.20111e-05	0.310185	-1.59896	0.0195971	2.45279	down
met_137	dehydroabietadienal	0.000317519	0.000285011	0.00031209	0.00035184	0.000164731	0.00065619	0.000184802	0.000133188	0.000212604	8.7667e-05	8.53396e-05	7.75016e-05	0.000347897	0.000130184	0.374202	-1.41128	0.0211309	2.53944	down
met_243	L-Aspartic acid	0.000163368	0.000131423	0.000185663	0.000165964	0.000137512	0.000340345	6.94678e-05	8.43041e-05	8.53415e-05	5.92233e-05	8.58347e-05	0.000131109	0.000187379	8.588e-05	0.458322	-1.08974	0.0223373	2.48721	down
met_717	7-Methylguanosine 5'-phosphate	3.39497e-06	3.36432e-06	3.87058e-06	3.25682e-06	4.56054e-06	1.76611e-06	2.67899e-06	1.84383e-08	1.60168e-07	2.12452e-06	2.03845e-06	2.84903e-06	3.36889e-06	1.64494e-06	0.488272	-2.25604	0.0229333	2.10764	down
met_485	"PC(20:5(5Z,8Z,11Z,14Z,17Z)/0:0)"	0.00982827	0.0115458	0.00832528	0.00502725	0.00309936	0.00875572	0.0049442	0.00291204	0.00808974	0.000446715	0.000317651	0.00151144	0.00776362	0.00303696	0.391179	-2.0555	0.0239255	2.28123	down
met_231	10-hendecenoic acid	5.91283e-05	5.36769e-05	4.85238e-05	5.39911e-05	4.25803e-05	3.27613e-05	3.39463e-05	2.75396e-05	3.33357e-05	3.51709e-05	4.64125e-05	3.89357e-05	4.84436e-05	3.58901e-05	0.740864	-0.424988	0.0255106	2.15922	down
met_302	Blepharin	0.000733822	0.000799869	0.000772779	0.000911503	0.000672417	0.00106506	0.000663032	0.000671545	0.000790769	0.000540978	0.000613865	0.000329166	0.000825909	0.000601559	0.728361	-0.490599	0.0264796	2.32769	down
met_570	N-amino DAP	9.09979e-06	5.53013e-06	7.69201e-06	2.22579e-05	1.4058e-05	2.33048e-05	3.72544e-06	2.73546e-06	3.40148e-06	3.68202e-06	6.03986e-06	4.73936e-06	1.36571e-05	4.05394e-06	0.296837	-1.59893	0.0266287	2.49125	down
met_81	"3,7,11,15-tetramethyl-2E,6E,10E,14-hexadecatetraenal"	7.4091e-05	5.72667e-05	6.88991e-05	9.05649e-05	4.50804e-05	0.00016295	3.98406e-05	3.48428e-05	3.93912e-05	1.96163e-05	3.01067e-05	2.25625e-05	8.3142e-05	3.106e-05	0.373578	-1.34338	0.0280868	2.50181	down
met_617	Ethyl 3-methyl butanoate	2.43452e-05	2.05646e-05	2.10581e-05	4.44873e-05	2.83078e-05	4.8244e-05	1.32084e-05	1.35449e-05	1.38635e-05	2.22812e-05	1.73296e-05	1.72231e-05	3.11678e-05	1.62418e-05	0.521107	-0.879868	0.0286133	2.44273	down
met_966	(R)-beta-lysine	1.84419e-05	2.25445e-05	2.04906e-05	1.34323e-05	6.30443e-06	1.01352e-05	1.43968e-05	6.53402e-06	1.03691e-05	3.41223e-06	4.67577e-06	2.31168e-06	1.52248e-05	6.94994e-06	0.456487	-1.27785	0.0289796	2.18888	down
met_10	citric acid	0.000603086	0.000632383	0.000707232	0.000413652	0.000362956	0.00081999	0.000382826	0.000409334	0.000609961	0.000243382	0.000209241	0.00023803	0.000589883	0.000348796	0.591296	-0.806825	0.0289879	2.24988	down
met_646	Tetradecenoylcarnitine	2.03422e-05	2.24729e-05	1.91059e-05	1.12161e-05	1.33193e-05	1.65834e-05	1.32156e-05	1.11093e-05	8.84534e-06	5.42423e-06	1.68024e-05	1.16138e-05	1.71733e-05	1.11685e-05	0.650338	-0.662751	0.0293808	2.11769	down
met_215	Prostaglandin E2-PEG11-biotin	6.36718e-05	3.34348e-05	4.3884e-05	8.9568e-06	0	4.12082e-05	6.29052e-06	8.0594e-06	4.77437e-06	0	9.8768e-07	0	3.18593e-05	3.35199e-06	0.105213	-8.29387	0.0311366	2.37299	down
met_198	PGA1 methyl ester	1.54754e-05	1.38405e-05	1.62019e-05	1.00934e-05	5.12848e-06	5.79193e-06	8.50852e-06	4.80231e-06	5.75256e-06	2.50834e-06	6.88803e-06	3.66501e-06	1.10886e-05	5.35413e-06	0.48285	-1.02121	0.0335531	2.16533	down
met_266	Methyl (E)-2-dodecenoate	4.41717e-05	3.41693e-05	3.47704e-05	6.19821e-05	2.60862e-05	9.8754e-05	2.02004e-05	2.1707e-05	2.06479e-05	1.89622e-05	1.44929e-05	1.40946e-05	4.9989e-05	1.83508e-05	0.367097	-1.31675	0.0340998	2.4712	down
met_848	myxothiazol	1.62235e-05	1.09481e-05	1.54509e-05	5.68882e-06	7.45699e-06	2.31471e-06	3.92756e-05	3.10199e-05	3.85858e-05	0	2.32417e-05	2.72492e-05	9.6805e-06	2.6562e-05	2.74387	-4.30625	0.0344497	2.24449	down
met_480	"2,3-bis (4-Hydroxyphenyl) Propionitrile"	2.07688e-05	2.30773e-05	1.9157e-05	8.40843e-06	2.78385e-06	1.80546e-05	9.96077e-06	6.31539e-06	1.49145e-05	0	0	5.32196e-07	1.5375e-05	5.28715e-06	0.343879	-13.029	0.0359061	2.1708	down
met_1633	Digoxin	0.000185611	0.000170944	0.000159845	0.000431141	0.000416732	0.000320369	0.000122451	8.18088e-05	7.32979e-05	0.000185422	0.00019544	0.000178623	0.000280774	0.000139507	0.496867	-0.990111	0.0398103	2.16288	down
met_1490	Lithocholic acid	0.000107439	0.000102704	9.42554e-05	0.000209846	0.000178203	0.000202551	7.49072e-05	5.709e-05	5.72444e-05	0.000119146	0.00010566	0.000114421	0.000149166	8.80781e-05	0.590469	-0.746931	0.04009	2.17691	down
met_238	"9R,10S-EpOME"	0.000589357	0.000739311	0.000891563	0.000414883	0.00026821	0.000340173	0.000335723	0.000330406	0.000386084	0.000145474	0.000242083	0.000184033	0.000540583	0.000270634	0.500633	-0.954558	0.0414995	2.11798	down
met_327	Cnidilide	0.000111158	8.03337e-05	8.39282e-05	8.91542e-05	5.96074e-05	5.53203e-05	6.30009e-05	5.95941e-05	6.05139e-05	5.24803e-05	5.70572e-05	5.35037e-05	7.9917e-05	5.76917e-05	0.721895	-0.432945	0.0444003	2.18585	down
met_910	undecaprenyl-N-acetyl-alpha-D-glucosaminyl-pyrophosphate	3.2283e-05	3.42129e-05	6.51037e-05	1.96736e-05	1.06288e-05	3.18823e-05	1.27645e-05	1.43727e-05	1.4637e-05	1.53829e-05	1.593e-05	3.8334e-06	3.22974e-05	1.28201e-05	0.396939	-1.2617	0.0489467	2.10886	down
met_605	zymosterol intermediate 1a	6.80322e-06	8.68091e-06	1.15518e-05	3.97672e-06	3.87193e-06	6.54698e-06	6.7042e-06	5.05414e-06	5.65005e-06	0	0	4.93809e-07	6.90526e-06	2.9837e-06	0.432091	-12.4595	0.0490882	2.00196	down
met_1207	Succinyllipoic acid	0.00337579	0.00372102	0.00388023	0.00978876	0.0179027	0.0740947	0.0807687	0.0986201	0.0888814	0.153719	0.0922359	0.134421	0.0187939	0.108108	5.75228	3.50396	0.000283651	2.93911	up
met_15	Maltotriose	0.000178763	0.000192649	0.00017028	0.00014649	7.42035e-05	0.000119789	0.000242364	0.000206035	0.000235898	0.00027096	0.000313486	0.000285153	0.000147029	0.000258983	1.76144	0.870607	0.000894088	2.88252	up
met_1041	nicotinamide ribotide	4.33821e-05	4.35875e-05	4.79439e-05	1.9508e-05	3.17007e-05	2.90739e-05	5.16338e-05	5.29471e-05	5.50946e-05	7.56014e-05	4.77542e-05	5.19925e-05	3.5866e-05	5.58373e-05	1.55683	0.686075	0.00792462	2.5489	up
met_412	PC(16:1(9Z)/20:2(11Z,14Z))	9.10325e-06	8.27403e-06	5.90265e-06	7.70076e-06	8.84195e-06	9.43107e-06	1.08962e-05	1.00356e-05	9.31349e-06	9.88604e-06	9.61045e-06	1.19588e-05	8.20895e-06	1.02834e-05	1.25271	0.336502	0.0113537	2.38205	up
met_943	PI(16:0/18:1(9Z))	0.00132992	0.00128094	0.00128246	0.00167344	0.00171588	0.00134325	0.00178088	0.00182407	0.00153983	0.00185184	0.00178654	0.00162582	0.00143765	0.00173483	1.20672	0.279147	0.0143556	2.4185	up
met_469	Zosterin	8.50095e-05	7.25078e-05	0.000108965	8.91205e-05	5.15012e-05	8.93087e-05	0.000193899	0.000105517	0.000180648	8.84993e-05	0.000194618	0.000255869	8.27355e-05	0.000169842	2.05283	0.981099	0.0173156	2.5074	up
met_1414	Homoarecoline	1.10806e-06	1.45855e-06	1.77408e-06	1.68296e-06	0	5.46327e-07	1.70942e-06	1.58917e-06	1.86682e-06	6.34562e-06	3.66334e-06	4.74496e-06	1.095e-06	3.31989e-06	3.03187	6.72573	0.0374469	2.5368	up
met_4	Cellobiose	0.00012392	0.000113125	8.47079e-05	0.000160288	7.8844e-05	0.000199133	0.000165775	0.000172699	0.000142999	0.000424879	0.000498548	0.000412823	0.00012667	0.000302954	2.39168	1.15074	0.0413522	2.20726	up
met_507	Kojibiose	0.00120719	0.00115136	0.00108531	0.000552091	0.000394532	0.000543283	0.00149667	0.00131917	0.00132153	0.00102615	0.00124508	0.000991848	0.000822295	0.00123341	1.49996	0.701867	0.0414731	2.12622	up
met_456	Isolinderanolide	2.44119e-05	2.37468e-05	2.71214e-05	3.01287e-05	2.73779e-05	6.01396e-05	5.29417e-05	6.55565e-05	4.28821e-05	6.57686e-05	5.13291e-05	2.83082e-05	3.21544e-05	5.1131e-05	1.59017	0.698117	0.0416738	1.93137	up
met_1628	5-Aminosalicylic Acid	3.4182e-05	2.93079e-05	3.33722e-05	2.97289e-05	3.18604e-05	2.33163e-05	3.99546e-05	3.44018e-05	3.82039e-05	2.73032e-05	3.72402e-05	4.18711e-05	3.02946e-05	3.64958e-05	1.2047	0.266385	0.0428827	2.15746	up
met_481	"(9R,10S)-rel-(-)-9,10-bis(Acetyloxy)-9,10-dihydro-5-methoxy-8,8-dimethyl-2-phenyl-4H,8H-benzo[1,2-b:3,4-b']dipyran-4-one"	8.37301e-06	7.75175e-06	1.4101e-05	1.36058e-06	4.91264e-06	4.79292e-06	2.69708e-05	8.29993e-06	1.97681e-05	6.20693e-06	2.41292e-05	1.25053e-05	6.88198e-06	1.63134e-05	2.37045	1.35716	0.0452578	2.16637	up
