# Supplementary material for: Integrative analysis of microbiome and metabolome revealed the effect of microbial inoculant on microbial community diversity and function in rhizospheric soil under tobacco monoculture
Source: Microbiol Spectr. 2024 Jul 11;12(8):e04046-23. doi: 10.1128/spectrum.04046-23 (PMC11302352; doi:10.1128/spectrum.04046-23)
Supplement: Table S6 — Differentially abundant metabolites between inoculant treated and CK groups in non-continuous monocropping. [file spectrum.04046-23-s0010.xlsx]

## Sheet: Sheet1
Supplementary Table 6. Differentially abundant metabolites between inoculant treated and CK groups in non-continuous monocropping.
#ID	name	NCN-RS1	NCN-RS2	NCN-RS3	NCN-SS1	NCN-SS2	NCN-SS3	NCY-RS1	NCY-RS2	NCY-RS3	NCY-SS1	NCY-SS2	NCY-SS3	NCN_Mean	NCY_Mean	Fold_change	log2FC	Pvalue	VIP	regulated	HMDB_taxonomy	KEGG_annotation	KEGG_pathway_annotation	HMDB_ID	pubchem_id	CAS	HMDB_super_class	HMDB_sub_class
met_1061	Quercetin 3-O-glucoside	2.5045e-08	3.28215e-08	1.1621e-09	9.97259e-06	6.42167e-06	6.07006e-06	9.54182e-06	1.19691e-05	1.38662e-05	3.85417e-05	2.8374e-05	6.89045e-05	3.75389e-06	2.85329e-05	7.60088	6.37089	0.0437625	2.06365	up	Flavonoids	C05623	Flavone and flavonol biosynthesis(ko00944);;Biosynthesis of secondary metabolites(ko01110);;Metabolic pathways(ko01100)	HMDB0037362	5280804	482-35-9	Phenylpropanoids and polyketides	Flavonoid glycosides
met_1087	S-Acetyldihydrolipoamide	5.40126e-06	6.6678e-06	2.33756e-06	1.98061e-06	6.22199e-06	6.29224e-06	6.38733e-07	1.94994e-06	5.47125e-07	8.72816e-07	9.46038e-07	1.5201e-07	4.81691e-06	8.51111e-07	0.176692	-2.7033	0.00470277	2.66557	down	--	--	--	--	--	--	--	--
met_1096	"PC(18:3(9Z,12Z,15Z)/22:0)"	0.000112937	0.000109193	0.000230934	0.000118071	0.000170139	0.000353344	8.36765e-05	4.14962e-05	5.05843e-05	7.89295e-05	9.11666e-05	0.000120578	0.000182436	7.77386e-05	0.426114	-1.17524	0.043623	1.87032	down	--	--	--	--	--	--	--	--
met_1124	tridecaprenyl diphosphate	4.2959e-06	2.20191e-06	7.30491e-06	8.85927e-06	5.26816e-06	5.16414e-06	3.36689e-05	1.86007e-05	1.56787e-05	1.21015e-05	1.79982e-05	3.19853e-05	5.51571e-06	2.16722e-05	3.92918	2.00067	0.00592615	2.54026	up	--	--	--	--	--	--	--	--
met_115	PC(P-15:0/0:0)	0.013012	0.0194784	0.0124363	0.0187451	0.0336136	0.029052	0.00386895	0.00412413	0.00454359	0.00810519	0.00246705	0.00795882	0.0210562	0.00517795	0.245911	-2.048	0.00524641	2.59073	down	--	--	--	--	--	--	--	--
met_1169	PS(16:0/16:0)	5.63228e-05	3.86293e-05	3.35141e-05	0	1.06138e-05	2.04146e-05	6.60363e-06	6.00791e-06	1.25926e-05	0	0	1.23941e-06	2.65824e-05	4.40725e-06	0.165796	-7.87738	0.0440161	2.13871	down	Glycerophospholipids	--	--	HMDB0000614	9547090	40290-42-4	Lipids and lipid-like molecules	Glycerophosphoserines
met_1206	Arbutin 6-phosphate	7.03879e-05	8.84369e-05	8.50993e-05	2.94841e-05	3.80349e-05	2.71498e-05	0.000112775	0.000122018	0.000123022	0.000102567	6.72756e-05	5.27588e-05	5.64321e-05	9.67361e-05	1.7142	0.875985	0.0367155	1.69329	up	--	C06187	Glycolysis / Gluconeogenesis(ko00010);;Phosphotransferase system (PTS)(ko02060)	--	--	--	--	--
met_1207	"PC(16:1(9Z)/20:2(11Z,14Z))"	0.064294	0.0817471	0.117924	0.140485	0.0580287	0.0777751	0.109455	0.130379	0.110806	0.17721	0.212397	0.185011	0.0900424	0.15421	1.71263	0.801403	0.0166904	2.43517	up	--	--	--	--	--	--	--	--
met_1208	D-mannosamine	1.12694e-05	9.31012e-06	1.51154e-05	1.89411e-05	1.39801e-05	1.6161e-05	1.99604e-05	1.64439e-05	2.02373e-05	1.50994e-05	2.13226e-05	1.86503e-05	1.41295e-05	1.8619e-05	1.31774	0.425844	0.0283169	2.13367	up	--	--	--	--	--	--	--	--
met_121	2-trans-6-cis-Dodecadienal	8.744e-06	7.62852e-06	5.7987e-06	1.1491e-05	2.37937e-05	1.19501e-05	2.75327e-06	4.86099e-06	7.12458e-06	3.48766e-06	7.35421e-07	7.43747e-06	1.15677e-05	4.3999e-06	0.380361	-1.5734	0.0410426	2.16283	down	--	--	--	--	--	--	--	--
met_1252	Nicorandil	3.30871e-05	3.22343e-05	3.86382e-05	1.74099e-05	2.42607e-05	2.61939e-05	2.11077e-05	1.73149e-05	2.77271e-05	2.11274e-05	1.34887e-05	1.55638e-05	2.86373e-05	1.93883e-05	0.677027	-0.557086	0.0349385	2.12477	down	--	--	--	--	--	--	--	--
met_1256	Oleyl alcohol	0.000156521	0.000147538	0.000147006	0.00036261	0.000399507	0.00032813	0.00010126	8.99752e-05	0.000106404	0.000138135	0.000134203	0.000198517	0.000256885	0.000128082	0.498598	-0.91654	0.0448279	1.88085	down	Fatty Acyls	--	--	HMDB0029632	5284499	143-28-2	Lipids and lipid-like molecules	Fatty alcohols
met_1273	Linoleoyl ethanolamide	0.00068357	0.000445481	0.000496835	0.000251909	0.000413396	0.000497254	0.000317513	0.00022586	0.000293877	0.00024219	0.00018029	0.000240922	0.000464741	0.000250109	0.538168	-0.857191	0.0115559	2.5074	down	Organonitrogen compounds	--	--	HMDB0013624	5283449	_	Organic nitrogen compounds	Amines
met_131	9-hydroxy-10-oxo-12(Z)-octadecenoic acid	0.000294643	0.000294117	0.000284977	0.000187795	0.000193632	0.000273702	0.000204201	0.000191502	0.00028962	8.51664e-05	8.45728e-05	0.000130514	0.000254811	0.000164263	0.644645	-0.754825	0.0449123	2.10112	down	--	--	--	--	--	--	--	--
met_1321	Prometon	1.31376e-06	1.40418e-06	7.60739e-07	2.32625e-07	1.72297e-06	0	3.31902e-06	3.03827e-06	2.10158e-06	6.67077e-07	4.75555e-06	1.99664e-06	9.05713e-07	2.64636e-06	2.92185	6.75398	0.0275341	2.05464	up	--	--	--	--	--	--	--	--
met_1362	Arachidonoylmorpholine	1.15016e-05	7.97904e-06	9.64892e-06	7.11021e-07	5.15135e-06	1.32952e-05	3.92343e-06	3.01026e-06	5.56365e-06	2.42756e-06	8.90129e-07	4.49346e-07	8.04786e-06	2.71073e-06	0.336826	-1.56676	0.0347235	2.18038	down	--	--	--	--	--	--	--	--
met_137	dehydroabietadienal	0.000623309	0.000601736	0.000436207	0.000587637	0.00184517	0.000840765	0.000175157	0.000289899	0.000404819	0.000185694	0.000106176	0.000328264	0.00082247	0.000248335	0.301938	-1.68845	0.0412777	2.23242	down	--	--	--	--	--	--	--	--
met_1382	Leucyl-Glutamate	2.51069e-05	3.51927e-05	2.5004e-05	4.53625e-05	5.90115e-05	6.07451e-05	1.11512e-05	9.7831e-06	1.0241e-05	2.52766e-05	2.39247e-05	2.31276e-05	4.17371e-05	1.72507e-05	0.413318	-1.30749	0.0111411	2.20582	down	--	--	--	--	--	--	--	--
met_14	Eicosapentaenoic acid	0.00435121	0.00344834	0.00338887	0.00447388	0.0115456	0.00471796	0.0007576	0.00139744	0.00209721	0.00201946	0.00077077	0.00244898	0.00532097	0.00158191	0.297297	-1.75263	0.0307705	2.28314	down	Fatty Acyls	C06428	Biosynthesis of unsaturated fatty acids(ko01040)	HMDB0001999	446284	10417-94-4	Lipids and lipid-like molecules	Fatty acids and conjugates
met_1468	PE(18_1(9Z)_0_0)	0.000213902	0.000346019	6.95434e-05	1.48685e-05	0.000109494	8.78554e-05	8.01528e-06	1.90293e-05	2.21041e-05	0	0	0	0.00014028	8.19144e-06	0.0583934	-20.9296	0.0430177	2.146	down	--	--	--	--	--	--	--	--
met_1472	(S)-Equol	5.67988e-06	7.09084e-06	5.9652e-06	2.71759e-06	2.92512e-06	4.83146e-06	2.66639e-05	2.86348e-05	1.7368e-05	4.00491e-06	3.81967e-05	3.76982e-06	4.86835e-06	1.9773e-05	4.06154	1.61581	0.0472588	2.0611	up	Isoflavonoids	--	--	HMDB0002209	91469	531-95-3	Phenylpropanoids and polyketides	Isoflavans
met_1621	Threoninyl-Tryptophan	1.66395e-05	1.56818e-05	9.66766e-06	6.31647e-06	1.32492e-05	1.2474e-05	6.41325e-06	7.63504e-06	1.04063e-05	0	1.49928e-06	4.01724e-06	1.23381e-05	4.99519e-06	0.404858	-7.06169	0.00828557	2.53299	down	Carboxylic acids and derivatives	--	--	HMDB0029072	71728368	186761-42-2	Organic acids and derivatives	Amino acids, peptides, and analogues
met_1623	Lamivudine	3.70871e-07	8.3755e-07	2.03685e-07	0	0	0	1.60396e-06	2.48808e-06	2.75063e-06	9.55301e-07	5.40867e-06	7.33196e-06	2.35351e-07	3.4231e-06	14.5447	18.4263	0.0238369	2.25647	up	Nucleoside and nucleotide analogues	C07065	Bile secretion(ko04976)	HMDB0014847	60825	134678-17-4	Nucleosides, nucleotides, and analogues	3'-thia pyrimidine nucleosides
met_1628	5-Aminosalicylic Acid	2.37102e-05	3.21835e-05	2.28048e-05	2.51149e-05	2.31664e-05	2.70578e-05	4.97106e-05	5.03178e-05	3.72906e-05	2.42369e-05	3.40764e-05	2.87176e-05	2.5673e-05	3.73917e-05	1.45646	0.502259	0.0438947	1.88788	up	Benzene and substituted derivatives	--	--	HMDB0014389	4075	89-57-6	Benzenoids	Benzoic acids and derivatives
met_189	"LysoPE(20:3(11Z,14Z,17Z)/0:0)"	0.00058427	0.000861923	0.000322474	0.0003263	0.000800064	0.00051127	0.000120436	0.000160495	0.00021758	0.000154621	3.95633e-05	7.75161e-05	0.000567717	0.000128368	0.226114	-2.23465	0.00440501	2.73742	down	--	--	--	--	--	--	--	--
met_199	MG(24:0/0:0/0:0)	1.67963e-05	2.88773e-05	3.40393e-05	2.09541e-05	2.51697e-05	2.89036e-05	7.52058e-05	5.90615e-05	5.75238e-05	5.30262e-05	5.03817e-05	4.20214e-05	2.579e-05	5.62034e-05	2.17927	1.13875	0.000408629	2.69133	up	--	--	--	--	--	--	--	--
met_211	(-)-Drimenol	9.19892e-06	9.27162e-06	8.71114e-06	1.8419e-05	2.72055e-05	1.49813e-05	2.0954e-06	4.25319e-06	5.66878e-06	1.01357e-05	4.97016e-06	1.11015e-05	1.46312e-05	6.37079e-06	0.435424	-1.27084	0.0400892	1.97337	down	--	--	--	--	--	--	--	--
met_24	Choline	9.63625e-06	9.71856e-06	6.43226e-06	1.14628e-05	1.6533e-05	1.31298e-05	4.53795e-06	6.2549e-06	8.83649e-06	7.36269e-06	4.99569e-06	4.1539e-06	1.11521e-05	6.0236e-06	0.54013	-0.8816	0.0131717	2.39673	down	Organonitrogen compounds	C00114	Metabolic pathways(ko01100);;ABC transporters(ko02010);;Bile secretion(ko04976);;Cholinergic synapse(ko04725);;Glycerophospholipid metabolism(ko00564);;Choline metabolism in cancer(ko05231);;Glycine, serine and threonine metabolism(ko00260)	HMDB0000097	305	62-49-7	Organic nitrogen compounds	Quaternary ammonium salts
met_248	5-Isopropyl-2-(2-methylpropyl)-2-cyclohexen-1-one	6.88093e-05	6.6759e-05	6.4744e-05	0.000136453	0.000177142	0.000114465	2.94481e-05	3.93674e-05	4.73512e-05	7.42323e-05	4.61559e-05	9.11096e-05	0.000104729	5.46108e-05	0.52145	-0.930929	0.0475799	1.87922	down	--	--	--	--	--	--	--	--
met_266	Methyl (E)-2-dodecenoate	6.24394e-05	5.34781e-05	4.17965e-05	9.09547e-05	0.00015795	7.96589e-05	2.22447e-05	3.32366e-05	5.25569e-05	3.16014e-05	1.58634e-05	4.84553e-05	8.10462e-05	3.39931e-05	0.419428	-1.23378	0.0386631	2.16815	down	--	--	--	--	--	--	--	--
met_269	4'-Dihydroabscisic acid	0.00012187	9.61311e-05	0.000115226	0.000105792	5.06393e-05	0.000110354	0.00014186	0.000205873	0.000232611	0.00038958	0.000396625	0.000414515	0.000100002	0.000296844	2.96838	1.51511	0.00844137	2.55528	up	Prenol lipids	--	--	HMDB0039516	13629011	84026-26-6	Lipids and lipid-like molecules	Sesquiterpenoids
met_370	1-(Indol-3-yl)propanol 3-phosphate	0.000134907	0.000131164	0.000159459	9.14463e-05	0.000115204	0.000126313	7.96865e-05	6.69313e-05	0.000106123	8.38621e-05	5.31014e-05	6.25508e-05	0.000126415	7.53759e-05	0.596255	-0.762299	0.00178012	2.64635	down	--	--	--	--	--	--	--	--
met_406	PC(18:1(9Z)/0:0)[U] / PC(18:1(9Z)/0:0)[rac]	0.0404048	0.0591625	0.0279044	0.0187848	0.0408885	0.0317887	0.0148472	0.0260606	0.0291015	0.00901953	0.00345835	0.00820851	0.036489	0.015116	0.414261	-1.52364	0.013831	2.41653	down	--	--	--	--	--	--	--	--
met_412	Homoarecoline	8.3224e-06	7.66456e-06	8.26672e-06	8.14222e-06	7.62114e-06	1.18151e-05	1.88672e-05	1.64573e-05	1.1551e-05	1.04979e-05	9.23837e-06	1.03336e-05	8.63869e-06	1.28242e-05	1.48451	0.536141	0.04684	1.83516	up	--	--	--	--	--	--	--	--
met_441	Eremolactone	5.83352e-06	6.08609e-06	6.93752e-06	4.71616e-06	4.49045e-06	9.60951e-06	1.71376e-05	1.39659e-05	9.32558e-06	1.84727e-05	9.36407e-06	6.70579e-06	6.27888e-06	1.24953e-05	1.99005	0.948458	0.0222434	2.13955	up	--	--	--	--	--	--	--	--
met_459	guaiazulene	3.56466e-05	3.08628e-05	3.43684e-05	4.41852e-05	3.6279e-05	4.33075e-05	5.04763e-05	3.34612e-05	4.40399e-05	4.71644e-05	4.97773e-05	4.79555e-05	3.74416e-05	4.54791e-05	1.21467	0.278959	0.0380129	2.04265	up	Prenol lipids	--	--	HMDB0036648	3515	489-84-9	Lipids and lipid-like molecules	Sesquiterpenoids
met_480	"2,3-bis (4-Hydroxyphenyl) Propionitrile"	1.63884e-05	2.34341e-05	1.25736e-05	5.80292e-06	1.56201e-05	1.58847e-05	6.94578e-06	1.3039e-05	1.18815e-05	6.637e-07	0	1.42123e-06	1.49507e-05	5.65853e-06	0.378481	-7.56117	0.0193574	2.31665	down	--	--	--	--	--	--	--	--
met_485	"PC(20:5(5Z,8Z,11Z,14Z,17Z)/0:0)"	0.0139548	0.015851	0.00863874	0.0112422	0.0257605	0.0176393	0.00462297	0.00746586	0.0107082	0.00411858	0.000457554	0.0019172	0.0155144	0.00488172	0.314657	-2.13929	0.00551539	2.62985	down	--	--	--	--	--	--	--	--
met_489	2-Methyl-4-heptanone	5.20005e-06	4.48297e-06	4.06133e-06	1.14074e-05	1.68896e-05	7.44507e-06	1.52889e-06	1.73512e-06	4.50131e-06	2.61647e-06	1.81799e-06	4.39829e-06	8.24773e-06	2.76634e-06	0.335407	-1.5144	0.043634	2.06434	down	Organooxygen compounds	--	--	HMDB0013821	7958	626-33-5	Organic oxygen compounds	Carbonyl compounds
met_491	"LysoPE(20:4(8Z,11Z,14Z,17Z)/0:0)"	0.00031664	0.000421018	0.00015941	0.000134214	0.000298029	0.000245715	7.98922e-05	0.000106113	0.000125118	7.91279e-05	4.00615e-05	5.30982e-05	0.000262504	8.05685e-05	0.306923	-1.69869	0.0073252	2.637	down	--	--	--	--	--	--	--	--
met_501	"(3b,16a,20R)-3,16,20,22,25-Pentahydroxy-5-cucurbiten-11-one 3-[rhamnosyl-(1->4)-[glucosyl-(1->6)]-glucoside]"	0.00480441	0.00246754	0.00664377	0.00149897	0.00611996	0.0070849	0.000944155	0.00129827	0.000771127	0.000572724	0.000519039	0.00171959	0.00476992	0.000970817	0.203529	-2.22851	0.00931567	2.51944	down	--	--	--	--	--	--	--	--
met_527	3-beta-Hydroxy-4-beta-methyl-5-alpha-cholest-7-ene-4-alpha-carboxylate	0.000424041	0.000378328	0.00041035	0.000504822	0.00052684	0.00068981	0.00102622	0.000778738	0.000584885	0.000829844	0.000914736	0.000921862	0.000489032	0.000842714	1.72323	0.793212	0.00127242	2.66611	up	--	--	--	--	--	--	--	--
met_54	"5,7alpha-Dihydro-1,4,4,7a-tetramethyl-4H-indene"	5.1865e-05	4.25388e-05	5.19968e-05	5.76983e-05	5.02711e-05	5.83358e-05	6.12881e-05	7.11993e-05	5.96852e-05	5.68346e-05	6.76187e-05	6.71471e-05	5.21176e-05	6.39622e-05	1.22727	0.298626	0.00452895	2.46633	up	--	--	--	--	--	--	--	--
met_558	cis-3-hexen-1-ol	4.07201e-06	3.45881e-06	2.45967e-06	6.83939e-06	1.00219e-05	4.40838e-06	1.73009e-06	2.31065e-06	3.53074e-06	1.83477e-06	3.46233e-07	1.95308e-06	5.21003e-06	1.95093e-06	0.374456	-1.53723	0.0335689	2.19229	down	Fatty Acyls	C08492	Biosynthesis of secondary metabolites(ko01110);;alpha-Linolenic acid metabolism(ko00592)	HMDB0030003	5281167	928-96-1	Lipids and lipid-like molecules	Fatty alcohols
met_586	thiolactomycin	0.000106434	0.000102587	0.000124348	5.98776e-05	7.37195e-05	8.84071e-05	6.23305e-05	5.4267e-05	8.49238e-05	6.10815e-05	3.39963e-05	4.26406e-05	9.25621e-05	5.654e-05	0.610833	-0.730111	0.0142944	2.31579	down	--	--	--	--	--	--	--	--
met_593	6-Phosphogluconic acid	6.85729e-06	9.99464e-06	7.10188e-06	7.2041e-06	6.48705e-06	1.29505e-05	1.93298e-05	1.8999e-05	2.09195e-05	2.11541e-05	1.46036e-05	2.17643e-05	8.43257e-06	1.94617e-05	2.30792	1.24235	2.30599e-05	2.75981	up	--	--	--	--	--	--	--	--
met_633	D-Phenylalanine	7.30275e-06	7.784e-06	6.3242e-06	7.51244e-06	2.18418e-05	9.19811e-06	2.30279e-06	3.93445e-06	5.48088e-06	0	1.18437e-07	2.99131e-06	9.99389e-06	2.47131e-06	0.247282	-7.92295	0.0243122	2.35584	down	--	C02265	Taste transduction(ko04742);;Metabolic pathways(ko01100);;Phenylalanine metabolism(ko00360)	--	--	--	--	--
met_646	Tetradecenoylcarnitine	1.90566e-05	1.7298e-05	1.53887e-05	1.63059e-05	2.50006e-05	2.68279e-05	1.11642e-05	1.58727e-05	1.39879e-05	1.10846e-05	7.83413e-06	1.47388e-05	1.99796e-05	1.24471e-05	0.622988	-0.688038	0.0106544	2.44234	down	--	--	--	--	--	--	--	--
met_698	Allysine	1.28413e-05	9.59463e-06	9.97305e-06	5.25175e-06	1.20581e-05	1.094e-05	1.48914e-05	1.63424e-05	1.81155e-05	1.28518e-05	9.9591e-06	1.17326e-05	1.01098e-05	1.39821e-05	1.38303	0.493206	0.0413881	1.41579	up	Carboxylic acids and derivatives	C04076	Biosynthesis of alkaloids derived from ornithine, lysine and nicotinic acid(ko01064);;Metabolic pathways(ko01100);;Biosynthesis of amino acids(ko01230);;Biosynthesis of secondary metabolites(ko01110);;Tropane, piperidine and pyridine alkaloid biosynthesis(ko00960);;Biosynthesis of plant secondary metabolites(ko01060);;Lysine degradation(ko00310);;Lysine biosynthesis(ko00300)	HMDB0001263	160603	6665-12-9	Organic acids and derivatives	Amino acids, peptides, and analogues
met_70	PC(17:1(9Z)/0:0)	0.000984816	0.00140727	0.00086162	0.000775015	0.0015629	0.00105034	0.000320294	0.000369117	0.000338198	0.000362688	0.000215682	0.000388807	0.00110699	0.000332464	0.300331	-1.71448	0.00145477	2.87034	down	--	--	--	--	--	--	--	--
met_73	PE(18:0/0:0)	0.00216019	0.00334295	0.00238663	0.00241051	0.00440887	0.00257043	0.00123871	0.00105101	0.000900594	0.000862846	0.000377966	0.00118903	0.00287993	0.000936693	0.325249	-1.66936	0.00164328	2.77246	down	--	--	--	--	--	--	--	--
met_732	L-2-aminopropan-1-ol	3.78261e-06	4.12758e-06	4.3069e-06	3.70961e-06	3.95447e-06	5.01553e-06	3.19284e-06	3.32276e-06	4.12134e-06	1.44797e-06	1.22268e-06	2.1201e-06	4.14945e-06	2.57128e-06	0.619668	-0.81899	0.0184401	2.37417	down	--	--	--	--	--	--	--	--
met_756	Argininosuccinic acid	5.63083e-06	9.30801e-06	4.97897e-06	6.15794e-06	1.18215e-05	1.15103e-05	2.11892e-06	5.08079e-06	7.1163e-06	3.23567e-07	0	0	8.23459e-06	2.43993e-06	0.296302	-13.0595	0.0078395	2.47908	down	--	--	--	--	--	--	--	--
met_78	MG(22:0/0:0/0:0)	6.78585e-05	0.000100318	0.00012913	6.66938e-05	6.52852e-05	9.39097e-05	0.000251052	0.000193747	0.000182375	0.000111187	0.000115539	0.000118946	8.71991e-05	0.000162141	1.85943	0.872826	0.0211798	2.0334	up	--	--	--	--	--	--	--	--
met_781	N-Acetyl-D-muramoate	4.8072e-05	4.70472e-05	5.59126e-05	2.61102e-05	3.38168e-05	4.1197e-05	3.04832e-05	2.5278e-05	4.15773e-05	2.60535e-05	1.59305e-05	1.92646e-05	4.2026e-05	2.64312e-05	0.628925	-0.69441	0.0220211	2.23137	down	Organooxygen compounds	C02713	Amino sugar and nucleotide sugar metabolism(ko00520);;Phosphotransferase system (PTS)(ko02060);;Metabolic pathways(ko01100)	HMDB0060493	5462244	_	Organic oxygen compounds	Carbohydrates and carbohydrate conjugates
met_828	D-Glyceraldehyde 3-phosphate	4.2792e-06	2.61228e-06	1.51494e-06	2.01177e-06	8.27102e-06	3.92365e-06	2.40593e-07	6.31823e-07	1.64826e-06	0	0	0	3.76881e-06	4.20113e-07	0.111471	-18.3305	0.0191713	2.48621	down	Organooxygen compounds	C00118	Carbon metabolism(ko01200);;Biosynthesis of secondary metabolites(ko01110);;Overview of biosynthetic pathways(ko01010);;Biosynthesis of alkaloids derived from histidine and purine(ko01065);;Clavulanic acid biosynthesis(ko00331);;Biosynthesis of terpenoids and steroids(ko01062);;Vitamin B6 metabolism(ko00750);;Thiamine metabolism(ko00730);;Fructose and mannose metabolism(ko00051);;Biosynthesis of …	HMDB0001112	439168	591-57-1	Organic oxygen compounds	Carbohydrates and carbohydrate conjugates
met_943	PI(16:0/18:1(9Z))	0.00136247	0.00149552	0.00165077	0.00150557	0.00129677	0.00140338	0.00173588	0.00170796	0.00150188	0.00169546	0.00170219	0.00185106	0.00145242	0.00169907	1.16983	0.227996	0.00508051	2.56679	up	Glycerophospholipids	--	--	HMDB0009783	_	_	Lipids and lipid-like molecules	Glycerophosphoinositols
met_996	PG(14:0/16:1(9Z)	0.000201943	0.000225467	0.000368264	0.000287675	0.000246273	0.000310063	0.000329178	0.000315196	0.000357727	0.000501987	0.000519412	0.000530975	0.000273281	0.000425746	1.55791	0.633714	0.0133071	2.38996	up	--	--	--	--	--	--	--	--
met_999	Ethyl 4-hydroxybutanoate	2.10773e-05	2.18954e-05	2.31904e-05	2.28912e-05	2.358e-05	2.52404e-05	2.69548e-05	3.08176e-05	3.30429e-05	2.2843e-05	2.50125e-05	2.95309e-05	2.29791e-05	2.80336e-05	1.21996	0.277888	0.0208935	1.94263	up	--	--	--	--	--	--	--	--
